# Supplementary material for: PI3K signaling and miRNA expression during the response of quiescent human fibroblasts to distinct proliferative stimuli
Source: Genome Biol. 2006 May 31;7(5):R42. doi: 10.1186/gb-2006-7-5-r42 (PMC1779520; doi:10.1186/gb-2006-7-5-r42)
Supplement: Additional File 1 — Expression data of Class I genes [file gb-2006-7-5-r42-S1.txt]

id	UGCluster	Name	Symbol	HS1-128-2091P7EGF0.5hrset1	HS1-129-2091P7EGF1hrset1	HS1-130-2091P7EGF2hrset1	HS1-131-2091P7EGF4hrset1	HS1-132-2091P7EGF8hrset1	HS2-085-2091P7EGF0.5hr-set2	HS2-088-2091P7EGF1hr-set2	HS2-089-2091P7EGF2hr-set2	HS2-139-2091P7EGF4hr-set2	HS2-090-2091P7EGF8hr-set2	HS4-241-2091EGF0.5hrset3	HS4-242-2091EGF1hrset3	HS4-243-2091EGF2hrset3	HS4-244-2091EGF4hr-set3	HS4-246-2091EGF8hr-set3	HS3-183WI38EGF-0.5hrset1	HS3-184WI38EGF-1hrset1	HS3-185WI38EGF-2hrset1	HS3-186WI38EGF-4hrset1	HS3-187WI38EGF-8hrset1	HS3-228WI38EGF-0.5hrset2	HS3-229WI38EGF-1hrset2	HS3-230WI38EGF-2hrset2	HS3-231WI38EGF-4hrset2	HS3-232WI38EGF-8hrset2	HS6-132WI38EGF-0.5hrset3	HS6-133WI38EGF-1hrset3	HS6-134WI38EGF-2hrset3	HS6-189WI38EGF-4hrset3	HS6-192WI38EGF-8hrset3		HS1-221-2091P7FGF0.5hrset1	HS1-222-2091P7FGF1hrset1	HS1-223-2091P7FGF2hrset1	HS1-224-2091P7FGF4hrset1	HS1-225-2091P7FGF8hrset1	HS2-117-2091P6FGF0.5hrset2	HS2-118-2091P6FGF1hrset2	HS2-092-2091P6FGF2hrset2	HS2-093-2091P6FGF4hrset2	HS2-094-2091P6FGF8hrset2	HS4-210-2091FGF0.5hr-set3	HS4-211-2091FGF1hrset3	HS4-213-2091FGF2hrset3	HS4-215-2091FGF4hrset3	HS4-217-2091FGF8hrset3
772918	Hs.408101	CGI-115 protein	CGI-115	-0.5291	0.05658	0.5955	0.8624	0.541	-0.005782	-0.2828	-0.05589	-0.1361	0.1545	-0.05589	-0.09234	-0.2009	0.3482	-0.2987	-0.3474	-0.2379	-0.002888	0.2916	0.3874	-0.2362	0.002883	0.05242	0.3896	0.4351	-0.1828	0.1427	0.4688	0.6425	0.4584		0.2497	0.4895	0.6581	0.8844	1.015	0.4636	0.8432	0.606	1.821	1.057	-0.2723	-0.3603	-0.005782	0.229	-0.1361
173554	Hs.405144	Splicing factor, arginine/serine-rich 3	SFRS3	-0.1504	0.3185	0.3752	0.3391	0.6627	-0.3022	-0.7515	-0.5842	0.1814	-0.2243	0.002883	-0.1172	0.2016	1.159	-0.05739	-0.0514	-0.02621	0.4372	0.7137	0.6069	-0.3328	-0.2584	-0.125	-0.008682	0.3173	0.06488	0.4594	0.6088	0.7536	0.7647		0.1217	-0.04543	0.6508	0.9464	1.227	0.4813	0.9745	-0.1001	0.5049	0.3818	-0.0908	0.2869	0.5945	0.3807	0.6462
259905	Hs.478025	Glucosamine-phosphate N-acetyltransferase 1	GNPNAT1	0.06626	0.3573	0.6871	0.9161	0.6239	-0.6439	-0.7037	-0.1392	0.4297	0.1827	0.3254		0.4372	1.004	0.308	-0.1746	0.1686	0.4071	0.7207	0.8319	-0.2688	0.01721	0.09896	0.5311	1.061	-0.2723	0.3785	0.6369	0.9804	1.271		-0.1504	0.2228	0.512	1.14	1.458	-0.004335	0.8616	1.031	1.713	0.8875	-0.6689	-0.3328	0.4542	0.3115	0.4468
2543348	Hs.223141	DEAD (Asp-Glu-Ala-Asp) box polypeptide 21	DDX21	-0.03801	0.6517	0.6378	1.142	-0.3529	-0.963	0.3033	0.7407	0.774	0.7355	0.1296	0.1084	0.2845	1.417	-0.0908	0.1137	0.2141	0.8945	1.389	1.006	-0.4131	-0.3959	-0.4403	0.355	0.1414	-0.1584	0.6654	1.007	1.513	1.275		0.3022	0.3426	1.147	2.196	1.928	0.1349	0.5993	2.102	2.759	1.711	-0.9799	0.2079	1.048	0.5675	0.774
1603408	Hs.501513	Comparative gene identification transcript 37	CGI-37	-0.8625	-0.1047	0.3022	0.4319	0.0895	-0.2193	-0.07856	-0.01159	0.5028	0.4626	0.09491	0.1789	0.3951	1.103	-0.4074	0.02148	0.0827	0.6332	1.255	0.8711	-0.1568	-0.2092	-0.0908	0.1003	-0.03062	0.03703	0.01436	0.6164	1.072	0.7286		0.08678	0.00863	0.6627	1.412	1.354	0.338	0.8294	-0.02915	0.7467		-0.484	-0.5374	-0.08773	0.1776	-0.03949
80915	Hs.440475	Succinate dehydrogenase complex, subunit A, flavoprotein (Fp)	SDHA	0.03703	-0.2026	0.1953	0.8278	1.006	-0.7084		0.8237	0.6098	0.3277	0.1596	0.1776	0.02148	0.9305	-0.2758	-0.2396	-0.3292	-0.16	0.4016	0.3663	-0.3094	-0.3364	-0.04692	0.1865	0.2302	0.115	0.513	0.5221	0.7681	0.6295		0.4436	1.415	1.565	0.8424	1.247	0.2388	0.5251	0.05242	0.8024	0.987	-0.6038	-0.3094	0.1057	0.9054	1.646
193383	Hs.529609	ATPase type 13A3	ATP13A3	-0.1844	0.54	0.9404	1.148	0.1852	-1.059	-0.6104	-0.1031	0.1979	-0.527	0.9508	0.3573	0.5792	1.485	0.1362	-0.3058	-0.6597	-0.125	0.2376	0.1204	1.036	0.5945	0.5907	0.4854	0.6826	0.04684	0.184	0.4823	0.3414	0.4222		0.3391	0.7146	0.7198	0.7433	1.005	0.1674	-0.02474	0.002883	-0.01596	-0.6082	-0.1424	0.1928	0.5714	0.6599	0.7621
566339	Hs.145575	Ubiquitin-like 3	UBL3	-0.2533	0.818	1.369	0.9214	0.9464	-1.198	-0.9434	-1.234	-0.6104	-0.281		-0.1552	0.6332	0.8875		-0.1109	-0.1568	0.3629	0.7111	0.7373		-0.07704	-0.09851	0.2606	-0.1408		0.294	0.7268	0.7031	0.2881		-0.2193	-0.1047	0.8424	1.265	1.675	0.02998	-0.6371	-0.394	-0.07248	-0.7637	-0.1408	-0.1047	0.4854	0.4594	0.5079
2273717	Hs.306322	Ribosomal protein S16 family protein	NAV3	0.7242	0.875	1.281		0.6663	-0.3346	-0.394	-0.3566	1.031	0.144	0.3033	0.2179	0.3277	0.8164	0.2302	0.2606	0.3311	1.065	1.704	1.647	0.03703	-0.09696	-0.1329	0.7467	0.84	-0.2515	-0.05889	-0.03949	0.8448	0.7698		0.229	-0.4699	0.7587	1.656	1.457	0.06901	0.4168	0.263	1.256	0.2437	0.3561	0.6906	1.074	1.167	1.202
626001	Hs.477921	WW domain containing transcription regulator 1	WWTR1	0.3369	0.6708	1.153	1.128	1.084	-0.3219	-0.3419	-0.03062	0.6969	0.07176	-0.2026	0.01721	0.04963	1.261	0.1164	-0.1125	-0.3474	0.3674	0.9635	1.125		-0.4112	0.2702	0.5509	0.774	0.1609	0.5869	0.9679	1.333	1.145			0.4988	1.104			0.3696	0.6617	-0.4208	0.269	0.6341	-0.1062	0.02148	0.4678	0.6088	0.8992
49970	Hs.546301	Sjogren syndrome antigen B (autoantigen La)	SSB	0.2079	0.886	1.188	-0.3997	0.7111	-1.136	-0.144	0.8375	1.565	2.024	0.2786	0.7075	1.479	1.339	0.9642	-0.364	0.01578	0.585	0.7172	0.0552			-0.1894			-0.2916	0.1057	0.7748	0.7655	0.1916		0.1953	-0.005782	0.8278	1.626	1.581	0.001442	0.514	1.184	2.208	0.7874	-0.4189	0.007196	1.405	1.156	1.981
768561	Hs.303649	Chemokine (C-C motif) ligand 2	CCL2	0.04684	0.8945	1.028	-0.3219	0.9826	-0.03801	-0.01159	0.545	1.481	1.518	0.04684	0.519	1.607	1.418	1.122				1.383	0.8584						-0.2951	-0.08009	0.7924	0.4844			0.1686	-0.1329	0.4916	0.818	1.431	0.05381	0.4005	1.193	1.674	0.5685	-0.1266	-0.2396	1.669	1.139	2.262
489519	Hs.297324	Tissue inhibitor of metalloproteinase 3 (Sorsby fundus dystrophy, pseudoinflammatory)	TIMP3	0.2881	0.2425	1.217	0.4372	1.743			0.144	0.6942	0.7748		0.00863	0.03844		0.2606	-0.5084	-0.3659	-0.07856	0.1493	0.2016						-0.1392	0.1097	0.6088	0.0314	0.2821		-0.3696	-0.3622	0.2845	0.472	0.8123	0.08134	0.005759	0.115	0.8041	-0.2464
178805	Hs.516830	Sulfiredoxin 1 homolog (S. cerevisiae)	C20orf139	-0.01596	0.4647	1.223	0.622	0.519			0.9538	1.334	0.1916	0.1243	0.852	1.221	1.726	0.346	-0.02034	0.1648	0.5099	0.7286	0.3618	-0.1001	-0.1392	-0.2059	0.5945	0.09491	-0.1665	0.229	0.8123	1.339	1.191		-0.2706	0.8999	1.755	2.158	1.658	0.2522	1.261	0.7689	1.641	0.5898	-0.3884	-0.2142	0.7476	0.5499	0.4276
784112					0.8472	1.537	0.3863	0.5993	0.4351	0.3918	0.7638	0.6608	-0.1536	-0.09851	0.1852	0.5627		-0.2396	-0.2277	-0.02915	0.281	0.5821	0.4212	-0.05439	0.02998	-0.2092	0.5568	0.4255	0.1878	0.8867	1.044	1.087	0.4436		-0.1001	0.5993	1.227	0.9531	1.187	0.1661	1.612	0.2916	0.8057	1.23	-0.3865	-0.03505	0.8392	-0.01013	0.2798
45138	Hs.435215	Vascular endothelial growth factor C	VEGFC	-0.1001	0.6942	0.7329	0.7049	0.5519	0.8221	-0.08161	0.127	0.9553	0.1414	0.1916	0.394	0.4201	0.6239	0.2497	-0.02767	-0.4112	0.3651	0.7128	1.187	-0.2243	-0.274	-0.2688	0.6425	0.6239	0.05658	0.1852	0.451	0.9935	0.6897		0.05797	0.4114	0.7891	0.9464	0.8082	0.06764	0.5821	0.4114	1.51	0.3584	-0.1031	-0.417	0.2228	0.4584	0.3584
813841	Hs.491582	Plasminogen activator, tissue	PLAT	0.03984	0.6599	1.764	0.6471	0.6745	0.1124	0.1043	0.7225	0.8703	0.07039	0.1362	0.7832	1.398	0.7424	0.06074	-0.462	-0.04246	0.7329	0.6754	0.7587		0.3785	0.9007	1.272	1.178	0.2154	0.7424	1.45	1.348	1.344		-0.008682	0.6304	0.7596	1.084	1.433	0.0115	0.6699	1.073	1.767	0.9709	-0.2619	0.1427	1.034	0.3962	0.5743
244307	Hs.414795	Serine (or cysteine) proteinase inhibitor, clade E (nexin, plasminogen activator inhibitor type 1), member 1	SERPINE1	-0.2828	1.159	1.651	0.7999	0.9146	0.07451	0.5878	-0.08009	1.153	0.827	0.07176	0.959	1.227	0.4615	-0.06341	0.4233	1.009	1.475	1.245	0.9797	0.3127	0.5281	0.54	0.7216	0.3763	0.3528	0.844	1.558	1.374	1.092		0.1217	0.09896	0.809	1.799	2.058	0.3323	2.227	2.376	2.795	0.7991	-0.5649	0.4688	1.207	0.184	0.03984
294196	Hs.506784	Lymphocyte adaptor protein	LNK	-0.07248	0.6663	2.046	1.4	1.151	-0.3789	-0.2845	0.7075	0.07724	0.02006	0.1388	0.2928	0.6248	1.045	0.3208	-0.3022	-0.2951	0.7373	1.004	0.4436	-0.2076	0.1506	0.4957	0.9642	0.7373	-0.364	0.2798	1.194	1.362	0.8383		0.01436	1.081	1.959	1.335	1.812	0.4136	1.293	0.8148	1.636	0.175	0.02857	-0.001443	0.9426	0.6145	0.4605
1643627	Hs.524750	Nucleoporin 98kDa	NUP98	0.115	0.3242	0.6535	0.7883	-0.04543	-0.09542	0.06212	0.7329	0.6754	0.4212	-0.1568		1.132	1.16	0.2594	0.2191	0.2857	0.7924	1.095	0.7999	-0.281	0.02432	0.4016	0.8953	0.4233	-0.2602	0.09221	0.4844	0.5221	0.4457		0.3907	0.2774	1.074	1.417	0.976	-0.0619	0.9709	0.2678	0.9583	0.1557	-0.3997	0.02715	0.6942	1.084	0.4425
1635066	Hs.484885	Pleckstrin homology-like domain, family A, member 1	PHLDA1	-0.08009	0.2881	0.7664	0.9553	0.8007	-0.6171			0.4936		0.1903	0.8041	1.153	1.093	-0.2345	0.06488	0.3103	0.5049	0.7398	0.8671	0.1991	0.2029	0.007196	0.9161	0.6754	0.03562	0.4657	0.4751	0.7225	0.9546		-0.5002	0.24	1.214	0.7966	0.7329	0.3323	1.027	0.05242	0.6434	0.827	-0.2379	0.5331	1.188	0.9613	1.256
1637282	Hs.406266	Hexokinase 2	HK2	0.07039	1.356	2.178	2.179	1.13	-1.041	-0.221	1.016	0.2029	0.8504	0.6434	0.6351	0.6388	0.8726	0.005759	-0.2584	-0.3492	0.04963	0.04963	0.5548	-0.1779	0.606	0.3651	0.6781	0.7355	-0.9771	-0.6171	-0.1568	-0.2671	0.346		-0.1187	0.959	1.238	0.7757	1.953	0.0635	0.929	1.827	1.559	0.4916	-0.2294	0.7004	0.7732	0.7924	0.9404
2028949	Hs.370927	Hypothetical protein PRO1855	PRO1855	0.05936	0.3403	0.6182	0.3311	0.9169						-0.5907	-0.09542	0.2714	0.6699	0.8568	0.384	0.4636	0.5945	0.9077	1.163	-0.1894	0.119	-0.811	0.08678		-0.1156	0.224	0.1084	0.544	0.7916		-1.062	-0.8916	0.2881	0.1966	1.122	-0.1552	1.057	-0.6171	0.3852		0.2437	0.1827	0.6969	0.7111	0.7723
844703	Hs.444558	KH domain containing, RNA binding, signal transduction associated 3	KHDRBS3	0.1164	0.5519	1.092	-0.3921	0.9605						-0.5416	-0.527	-0.09234	0.2618	-0.3094	0.02998	0.24	0.2351	0.7233	1.182	-1.272	-1.056	-1.105	-0.6597	-0.7131	-0.05289	-0.08314	0.269	0.7303	0.6517		-0.1313	0.1622	0.6388	-0.255	1.296	0.1217	0.1596	0.2363	1.016	0.3311	-0.8704	-0.4131	0.3357	-0.0218	0.01863
52927	Hs.533446	Brain and acute leukemia, cytoplasmic	BAALC						0.01006	-0.3147	-0.3959	1.185	0.05936	0.1789	-0.09388	0.1177	1.019	0.8041	-0.3022	-0.2009	0.04824	0.8639	1.118	-0.1488	-0.1109	0.05381	0.7321	1.056	-0.06794	0.2473	0.4147	0.5489	0.8416		0.3346	0.3437	0.4082	1.612	1.036	-0.08467	-0.2758	0.4678	1.566	1.46	0.2191	-0.1329	0.229	0.1686	0.2129
49203	Hs.480378	DNA-damage-inducible transcript 4-like	DDIT4L	0.7519	1.142	1.212	0.2798	0.856	0.2116	0.1789	0.4865	1.654	0.7049	-1.012	-0.5187	1.119	1.634	0.09221	-0.2969	0.1414	-0.1584	-0.281	0.5617		0.827	0.2363	0.6135	0.5008	-0.2226	0.9007	0.1349	0.726	0.1674		-0.1156	0.3231	0.9184	1.764	1.952	-0.3659	-0.1976	0.585	1.296	0.875	0.1661		-0.6804	-0.2515	1.343
41648	Hs.336046	Interleukin 13 receptor, alpha 2	IL13RA2	-0.1811	-0.125	-0.1861	0.5519	1.396	-1.194		-0.5995	0.473	0.2975	-1.599	0.2786	0.1738	0.4297	1.086	-0.3004	-0.01159	0.06212	1.308	0.844	-0.454	1.011	1.286	1.052	1.408	0.2485	0.4615	0.3185	0.7022	0.4136		-0.7466	-0.3076	-0.02915	0.512	1.66	0.583	-1.4	0.6754	1.774	1.323	1.778		-0.3111	0.4287	2.785
884719	Hs.180414	Heat shock 70kDa protein 8	HSPA8	0.1699	0.2738	1.003	1.18	1.611	0.8319	0.01006	0.7933	1.154	1.136	-0.3058	-0.01159	-0.1697	1.263	0.4136	-0.4189	-0.3902	-0.07552	0.3528	0.5221	-0.3346	-0.3827	-0.2775	0.2104	0.543	-0.3529	0.1003	0.5519	0.6835	1.034		-0.02915	0.3984	1.267	1.675	2.138	0.148	1.098	0.4761	1.477	1.222	-0.3603	-0.4501	0.373	0.605	0.7251
951287	Hs.180414	Heat shock 70kDa protein 8	HSPA8	0.1243	0.1137	0.9404	0.546	1.205			0.5772	0.7891	0.9449	-0.4266	-0.03653	-0.2059	0.7066	0.3962	-0.4521	-0.274	-0.07552	0.3951	0.54		-0.6712	-0.4461	0.08134	0.3185	-0.1779	-0.06492	0.473	0.6889	0.7874		0.2041	0.4573	1.269	1.041	1.586	-0.07704	0.9214	0.5261	1.453		-0.3548	-0.2092	0.3231	0.1903	0.7207
345833	Hs.555873	Heterogeneous nuclear ribonucleoprotein A/B	HNRPAB	-0.2009	0.1661	0.8303	0.4049	0.7031	-0.462	0.251	0.7782	1.204	0.4803	0.3528	0.09221	-0.3058	1.353	-0.08161	-0.6237	-0.7661	-0.03357	0.2798	0.3707	0.157	0.2618	0.338	0.5888	0.7949	-0.3474	-0.2109	0.08406	0.384	0.7294		-0.1828	0.4027	0.751	0.7891	0.8327	-0.04097	0.8319	1.211	2.189	1.132	-0.2176	-0.0862		0.7579	0.9664
1461604	Hs.501513	Comparative gene identification transcript 37	CGI-37	-0.1894	-0.2863	1.05	1.451	-0.1203	-0.456	-0.1943	0.1375	0.8891		-0.05589	-0.06341	0.09761	1.043	-0.3997	-0.4383	0.02432	0.1309	0.6211	0.3115	0.2546	0.2473	0.8528	1.214	1.009	0.1801	0.9336	1.28	1.451	1.033		-0.454	0.07176	0.7433	1.303	1.009	0.01863	0.7604	0.4988	1.42	1.81		-0.3004	0.189	0.2522
784168	Hs.480311	PDZ and LIM domain 5	PDLIM5	0.4168	0.2141	1.578	1.763	0.8789	-1.035	-1.142	-0.6873	0.3357	-0.06794	0.1609	-0.07856	-0.0514	1.056	0.406	-0.3456	-0.737	0.5089	0.8229	1.067	0.002883	-0.527	0.1164	0.5529	0.6672							-0.2126	-0.01596	0.6145	1.077	1.944	-0.0604	0.1017	1.106	1.599	2.276	-0.1959	-0.0862	0.5588	0.6295	1.001
267541	Hs.481526	NOL1/NOP2/Sun domain family, member 2	NSUN2	-0.3129	0.001442	0.7941		0.7312	-0.9574	-0.4055	-0.0619	0.3022	-0.2142	0.1622	-0.1062	-0.1282	1.053	-0.114	-0.2464	-0.1345	0.2425	0.4049	0.346						-0.03357	0.224	0.7908	1.217			0	0.4542	0.4468	1.325	1.648	0.1519	0.7373	1.211	1.834	0.9426	-0.7298	0.1979	0.2998	0.1991	0.3785
825695	Hs.529475	Hypothetical protein HSPC111	HSPC111	-0.2916	0.2265	0.5251	0.4136	0.5351	0.001442	0.3573	0.8197	1.877	1.415	-0.4941	-0.1894	0.1336	0.5588	-0.07097	-0.191	-0.03357	0.538	1.095	1.019	-0.2688	0.04404	0.4049	1.305	1.237	-0.06492	0.3334	0.8197	1.486	1.474		0.148	0.1852	0.6022	1.741	1.36	0.5049	1.386	1.636	2.822	1.618	-0.3383	-0.4228	0.7294	0.9538	0.6079
344243	Hs.458360	Uridine-cytidine kinase 2	UCK2	0.1801	0.3606	0.8343	1.094	0.2892	-0.6712	0.2054	0.2066	1.089	0.7613	-0.4982	-0.1959	-0.2793	0.4415	0.06764	-0.3437	-0.255	0.4016	0.5724	0.5792	-0.4779	-0.3292	-0.1472	0.2928	0.5018	-0.2026	-0.0908	-0.03357	0.6378	0.6229		-0.55	-0.1266	0.4657	0.5529	0.9738	0.02574	1.11	1.501	2.695	1.248	-0.4074	-0.2092	1.041	0.7757	0.5211
272888	Hs.481526	NOL1/NOP2/Sun domain family, member 2	NSUN2	-0.08161	0.5331	0.513	0.3573	-0.2042	-0.3959	0.1454	0.4383	-0.4305	0.3391	-0.4112	-0.2413	-0.3076	0.3103	-0.7037	0.03281	0.1204	0.5945	0.9373	0.7858	-0.01888	-0.07248	-0.1297	0.4657	0.3984	-0.04543	0.4308	0.1979	1.214	1.275		-0.1926	-0.06945	0.0229	0.1137	0.2029	-0.1697	0.7013	0.8148	1.446	0.7999	-0.4941	0.1699	0.8999	0.06488	0.7163
212456	Hs.482976	Hypothetical gene supported by AF038182; BC009203	LOC90355	0.2079	0.7111	0.5509	0.1979	0.5965	-2.358	-1.026	-1.806	0.09896	-0.7322	-0.3846	-0.5332	-0.5649	0.1827	0.2869	-0.1313	-0.2009	0.5597	1.685	1.622	-0.3004	-0.3529	-0.2619	1.162	0.9855	-0.1266	0.2461	0.7991	1.674	1.187		-0.8651	-1.102	-0.7298	0.6126	0.7172	0.6182	-0.3437	-0.1329	1.826	1.483	-0.1504	0.0827	0.315	0.3138	0.8375
39777	Hs.482976	Hypothetical gene supported by AF038182; BC009203	LOC90355	0.516	0.2191	-0.5023	0.9723	-0.3659	-0.4921	-0.04394	-0.8034	1.262	0.1583	-0.3273	-0.4982	-0.5208	0.6041	0.3763	0.2016	0.1217	0.7816	2.003	1.774	-0.2881	-0.5995	-0.7539	0.3896	0.3629	-0.1763	-0.002888	0.1712	1.146	0.8528		-0.699	-0.9885	-0.2758	0.875	0.7459	0.301	1.277	-0.07704	1.802	2.032	-0.5395	-0.3094	-0.2481	0.4103	0.6599
80344	Hs.362807	Interleukin 7 receptor	IL7R	-0.1795	0.07587	0.434	-0.1584	0.3265	-0.4719	0.148	0.04684	0.8106	0.9745	-0.5208	-0.2515	-0.4016	0.1789		0.01436	-0.1376	0.1467	0.7999	0.8262		-0.3511	0.1966	1.098	0.3471	0.004322	0.6239	0.6462	1.085	1.031		-0.2584	-0.2619	-0.08467	0.9054	1.396	-0.07704	0.07451	0.4926	1.465	1.562	-0.3696		0.1362	0.2091	1.002
435992	Hs.46578	Dedicator of cytokinesis 10	DOCK10	0.9426	0.6763	0.7225	1.573	0.7013	0.2786	0.03281	-0.1345	1.105	0.3618	0.4699	0.1414	-0.5043	1.313	0.6443	-0.1234	-0.4074	-0.08161	1.18	0.8836	-0.2413	-0.5973	-0.5799	0.5617	0.5231	-0.3273	0.07861	0.04824	0.5499	0.373		0.004322	-0.1345	-0.07097	0.984	0.5321	-0.05439	0.2678	0.148	1.916	-0.1959	0.1712	0.1217	0.6951	1.128	0.7303
784130	Hs.61635	Six transmembrane epithelial antigen of the prostate 1	STEAP	0.4276	-0.01596	0.1712	0.02715	0.9336			0.03703	0.7268		0.01721	0.03844	-0.1649	0.3022	0.3618	-0.7274	-0.6597	-0.1031	0.4636	1.277		-0.1894	-0.1811	0.451	1.006	-0.2881	0.007196	0.2314	1.085	1.024		0.1916	0.3629	0.8813	0.8544	1.153	-0.243	-0.2379	-0.001443	1.001	1.783	-0.3529			0.05936	0.4478
324122	Hs.129944	Endothelial cell-specific molecule 1	ESM1	-0.5842	-0.7131	-0.2092		2.248	-0.06794		0.05936	2.268	2.337	0.2004	-0.06341	-0.08927	1.581	1.331	-0.3201	-0.07248	0.373	1.98	2.803						-0.1078	0.4038	0.004322		2.045		0.2987	0.3346	0.3651	1.921	2.605	0.2821	0.1928	-0.2464	2.26		-0.4247	-0.2845	0.2412	1.51	2.665
2436784	Hs.193268	Methylthioadenosine phosphorylase	MTAP	-0.2413	-0.04394	0.3426	1.28	1.126	-0.7466	-0.456	-0.9024	0.4468	0.4563	-0.1376	-0.3219	-0.274	0.6276	0.5597	0.07587	0.1414	0.3092	1.325	1.643						-0.08314	-0.09851	0.2714	0.7373	0.7493		0.03562	-0.3808	-0.01888	1.136	1.279	0.3185	0.3696	-0.2602	1.181	0.1349	-0.3715	-0.5628	-0.1665	0.3265	0.229
1679531	Hs.159226	Hyaluronan synthase 2	HAS2	-0.04394	-0.08314	0.2904	2.157	1.343			-0.3456	1.862		-0.4228	-0.4941	-0.4982	0.4626	0.3818	-0.06643	1.202		2.218	2.345	-0.152	0.0895	-0.3183	1.193	0.9373	0.04684	0.1349	0.1217	1.61	1.418		-0.3129	-0.6597	0.3539	2.698	1.958	-0.3383	0.7459	-0.4759	1.714	1.093	-0.4383	-0.3997	0.648	2.164	1.984
162077	Hs.484885	Pleckstrin homology-like domain, family A, member 1	PHLDA1	0.1738	0.719	1.082	0.9336	0.6951	-1.13		0.5888	0.2678		-0.1993	0.4425	0.516	0.9161	0.004322	0.1388	0.2203	0.5782	0.6933	0.7519	0.1427	0.2302	-0.2126	0.6915	0.7579	-0.07248	0.2534	0.1953	0.8351	0.7891		-0.484	0.09761	0.7268	0.1583	0.7493	0.8131	1.437	-0.144	0.9046	0.6041	-0.114	0.1217	1.241	0.6517
2043167	Hs.523309	BCL2-associated athanogene 3	BAG3	0.1296	0.7799	1.045	1.232	0.3752	-0.4659		-0.46	0.7338		0.1545	0.275	0.719	1.178	0.02148	0.07998	-0.004335	0.3185	0.4147	0.2066	-0.0619	-0.2009	-0.4344	0.2594	0.2129	0.05797	0.1814	0.3763	0.9275	0.7579		0.3323	1.096	2.031	1.526	1.778	-0.1016		1.061	1.345	0.4147	-0.5564	-0.2076	0.6645	0.127	-0.2396
809488	Hs.193118	Retinoic acid induced 17	RAI17	-0.415	0.2726	1.095	1.766	0.6145	0.1928	0.02715	0.3414	0.7225	-0.3921		-0.05289	-0.454	1.105	-0.4325	0.09626	0.1712	0.1903	0.8512	0.5714						-0.07097	0.07176	0.2016	0.4244	0.09626		0.144	1.104	1.886	0.688	0.8568	0.1814	0.09491	0.2461	1.552	-0.5628	-0.05889	-0.4112	0.1375	0.4823	0.301
2557117	Hs.129621	KIAA0179	KIAA0179	0.4792	0.2904	1.34	1.264	0.5489	0.04684	-0.04246	0.01293	0.09896	-0.2092	-0.5002	-0.1552	-0.1361	0.751	-0.4779	-0.3129	-0.5713	0.1362	0.7163	0.7268	-0.6326	-0.8417	-1	-0.706	-0.191	-0.0908	-0.01742	0.4038	0.547	0.6126		-0.1376	0.6699	1.125	0.9949	0.7242	0.04684	0.2388	-0.2533	0.4573	0.7883	-0.07552	-0.304	0.6022	0.04824	0.5548
46463	Hs.221497	PRO0149 protein	PRO0149	-0.04841	0.5509	1.004	0.537	0.229	-0.3492	-0.7809	-0.09851	0.03422	-0.4131	0.2141	0.3068	0.8065	1.658	0.06212	-0.152	-0.2379	0.3573	0.5548	0.8303		-0.2706	-0.4481	0.2041	0.07176	0.005759	0.2975	0.6817	0.5666	0.3796		-0.04097	0.119	0.7111	0.8781	0.9381	0.2327	0.5099	0.6924	1.08	0.6088	0.2314	0.4255	1.068	0.3494	0.7459
2131506	Hs.465144	Ring finger and KH domain containing 2	RKHD2	0.4803	0.7723	1.389	0.8781	0.538						0.0635	0.1217	0.4988	0.9138	-0.3237	-0.1472	-0.1488	0.229	0.4906	0.2253	-0.3437	-0.3659	-0.3715	-0.2775	-0.173	-0.0514	0.3242	0.6489	0.6192	0.4563		-0.4112	-0.1187	0.959	0.3595	0.4179	0.007196	0.1003	0.2449	0.5656		-0.3383	-0.1297	0.543	-0.2619	0.2166
291557	Hs.118964	GATA zinc finger domain containing 2A	p66alpha	-0.06794	0.5714	1.594	1.64	0.6173			1.219	1.171		0.1903		0.2339	1.064	0.05381	-0.5799	-0.09542	0.2485	0.5069	0.2376							0.04963	0.4103		0.8647		-0.1976	0.406	0.514	1.068	0.648	0.2363	1.077	-0.8783	-0.1125	-1.761	0.07039	-0.173	1.072	0.704	0.4457
70500	Hs.129895	T-box 3 (ulnar mammary syndrome)	TBX3	0.3103	0.5801	2.291	1.349	1.391	0.4383	0.2327	0.7664	1.392	0.5646	0.1322	0.4626	0.726	0.984	0.1336	0.01721	-0.1156	-0.1203	0.1635	-0.1456	0.04824	-0.0604	-0.4403	-0.01013	0.00863	0.0552	-0.1584	0.0229	0.1204	-0.04097		0.3219	0.7459	1.437	0.8836	1.488	0.6672	1.363	-0.4266	0.545	0.6897	0.2091	-0.05739	0.8254	0.4761	0.2762
731279	Hs.443507	HIV-1 Rev binding protein	HRB	-0.114	0.0229	1.022	0.7858	0.4998	-0.4481	-0.1488	-0.5543	0.512	-0.274	-0.01888	-0.0604	0.03422	1.114	-0.04246	-0.3346	-0.482	-0.03801	0.3103	0.02998	-0.221	-0.5312	-0.5208	-0.08314	0.2191	-0.3094	0.03984	0.4436	0.4038	0.281		0.03703	-0.1795	0.3403	1.226	1.058	0.4016	0.5753	0.3369	1.198	0.5627
809535	Hs.73965	Hypothetical protein ET	SFRS2	-0.1894	0.1427	1.316	1.129	0.6126	-0.4481	-0.05589	-0.5522	0.8976	0.03422	-0.0619	-0.1078	-0.1504	0.751	0.02998	-0.2159	-0.4982	-0.0862	0.103	0.2179	0.05242	-0.002888	-0.2059	0.1137	0.3707	0.2951	0.1635	0.5291	0.4521	0.4103		-0.4759	0.1661	0.7485	0.8408	1.267	0.4803	0.2461	0.7286	1.614	1.132	0.1309	0.6098	0.7866	0.7163	0.9283
2577108	Hs.405144	Splicing factor, arginine/serine-rich 3	SFRS3	-1.326	-0.2688	0.4244	0.751	0.546	-1.038	-0.2845	-0.5628	-0.3752	0.1648	-0.2951	-0.2413	-0.2447	0.6727	-0.2758	-0.1376	-0.3292	0.1966	0.4552	0.4179	0.2762	0.4772	0.3584	0.5291	0.6415	-0.3771	0.103	0.6239	0.5028	0.2253		-0.0145	-0.3456	0.6332	0.8734	1.424	-0.144	0.9935	0.2004	1.238	0.2726	0.02148	-0.144	0.107	0.4027	0.3127
784129	Hs.520974	Tyrosine 3-monooxygenase/tryptophan 5-monooxygenase activation protein, gamma polypeptide	YWHAG	-0.3219	-0.3255	1.369	1.327	0.7128	-0.2987	-0.9686	-0.125	-0.02621	-0.706	0.1865	-0.1203	0.2762	1.385	-0.2159	-0.1361	-0.3111	0.3196	0.6173	0.5945	-0.2636	-0.226	-0.46	0.1401	0.4552	-0.05739	0.4071	0.6987	0.7286	0.6276		-0.4442	-0.3659	1.021	1.938	2.185	-0.2379	0.9176	0.4772	1.282	0.4594	-0.2328	-0.1697	0.7596	0.1257	0.5627
509943	Hs.4747	Dyskeratosis congenita 1, dyskerin	DKC1	-1.086	-0.07552	0.5069	1.009	0.4988	-0.8468	-0.4961	0.0314	0.8032	-0.2916	-0.07704	-0.3076	-0.2688	0.9775	-0.1078	-0.2126	-0.2328	0.06626	0.3896	0.6164	-0.3808	-0.1976	-0.3978	0.3651	0.511	-0.2026	0.1043	0.6489	0.5811	0.6889		-0.55	0.1506	0.5907	1.27	1.562	0.4563	0.1467	0.4016	1.376	-0.06643	-0.2619	-0.3255	0.2253	0.01578	0.4222
67715	Hs.106124	Full length insert cDNA clone YA77F06		-0.2653	-0.1877	0.4688	1.221	0.8671	-0.5374	-0.6016	-0.2059	0.2016	0.1257	0.2141	-0.6126	-0.1926	1.13	0.5763	-0.3677	-0.5606	-0.1282	0.01721	0.1852	0.119	0.103	0.1309	0.473	0.7891	-0.04841	0.03984	-0.09388		0.1953		-0.1187	0.4158	0.8229	1.139	1.741	0.06901	0.4709	-0.07704	0.7355	1.029	0.1686	0.05797	-0.07856	0.4093	0.474
842825	Hs.528780	G1 to S phase transition 1	GSPT1	-0.1536	-0.2602	0.8797	1.111	0.8906	-0.2723	-0.4699	-0.1031	0.9884	0.2461	-0.1828	0.03703	-0.5064	0.6996	0.175	-0.03653	-0.3004	0.04404	0.3033	0.4244	-0.3076	-0.281	-0.4442	0.0635	0.3573	-0.1697	0.05102	0.1776	0.4605	0.6754		-0.2109	0.3674	1.091	1.228	1.637	0.3068	1.098	-0.2294	0.5811	1.188	-0.06643	-0.2109	0.1789	0.5499	-0.008682
300271	Hs.322901	Disrupter of silencing 10	SAS10	1.076	0.1493	1.149	1.646	0.7364	-0.3201	-0.1811	0.6517	0.6517	-0.1993		-0.2193	0.513	1.281	0.2473	-0.05589	-0.3004	0.4404	0.9389	0.6462												-0.03949	0.6378	1.043	2.18	1.962	-0.2193	0.7146	-0.2602	1.147	2.013	-0.527		0.3685	0.8734	0.512
78841	Hs.404056	Eukaryotic translation initiation factor 3, subunit 1 alpha, 35kDa	EIF3S1	0.4351	-0.008682	0.3369	1.467	0.543	0.263	-0.02621	-0.07704	0.4103	0.07313	0.06488	-0.09234	0.4823	0.827	-0.1313	-0.1633	0.2016	0.1814	0.7102	0.5617	-0.5002	-0.4982	-0.3004	0.1827	0.1467	-0.1617	0.01721	0.2642	0.6031	0.2821		0.3852	0.4615	1.212	1.889	2.13	-0.2076	1.191	0.4082	1.701	1.834	-0.6827	-0.1031	-0.1665	0.2786	0.0895
754106	Hs.297324	Tissue inhibitor of metalloproteinase 3 (Sorsby fundus dystrophy, pseudoinflammatory)	TIMP3	0.002883	0.1801	0.8237	1.765	0.3516	-0.1266	0.7216	1.052	0.7207	1.131	0.2869	0.6229	0.8945	1.588	0.1852	-0.1584		0.8512		0.7587						-0.0499	0.4457	0.5509	0.5597	1.154		0.03422	0.7424	0.5926	1.424	1.514	-0.5125	0.5955	0.6313	1.269	1.116	-0.2026	0.2166	0.269	0.7459	0.2546
1607039	Hs.150580	Putative translation initiation factor	SUI1	1.085	1.245	1.414	1.158	0.3115	0.1164	0.8536	1.278	-0.02621	-0.2159	0.4489	0.5008	0.5597	0.5578	-0.9351	0.07039	0.1725	0.275	0.2277	-0.3827	-0.2602	-0.484	-0.8211	-0.1094	-0.5799	-0.482	-0.2379	0.05658	0.07451	-0.2828		0.1596	1.61	2.142	1.295	1.614	-0.1203	1.477	0.9456	1.386	0.5898	-0.3603	0.5734	0.2869	-0.0499	-0.06794
757265	Hs.443826	Mitochondrial carrier protein	MGC4399	0.4895	0.2546	1.098	0.5888	0.2857	-0.2845	0.4457	0.9767	0.6031	-0.2059	-0.0499	0.6951	0.7251	0.03562	-0.7202	-0.02621	0.2774	0.52	0.3426	0.2916	-0.01159	0.1493	0.4125	-0.02621	-0.07248	-0.125	0.4977	0.5636	0.5039	0.01863		0.4594	1.38	1.811	1.222	1.51	0.1648	1.734	1.054	1.043	1.765	-0.3715	0.3785	0.6772	0.2998	0.224
824031	Hs.445203	DnaJ (Hsp40) homolog, subfamily A, member 1	DNAJA1	0.05102	0.269	-0.1424	0.3391	-0.03801		-0.4093	0.4351	0.3618	0.157	0.1979	-0.01596	0.07451	1.937	0.9709	-0.2092	-0.07856	0.6135	0.9084	0.8456	0.5898	0.5734	0.4647	0.929	1.291	0.04264	0.6069	0.8197	0.9819	1.408		-0.243	-0.05889	0.6663	0.6182	0.189	-0.3771	0.123	0.2678	1.236	0.8984	-0.4639	0.1309	0.719	0.4489	1.039
77361	Hs.488614	Shwachman-Bodian-Diamond syndrome pseudogene	SBDSP	-0.2845	0.2449	-0.03801	-0.5395	0.08542	-0.7466	-0.1536	-0.05889	0.2091	-0.1408	-0.1016	-0.2226	-0.06945	0.6808	-0.567	-0.05289	-0.09234	0.1057	0.4594	0.5792	0.0635	0.07176	-0.09542	0.06764	0.2998	-0.0218	0.275	0.4255	0.4936	0.275		-0.1697	-0.2092	0.3242	0.373	0.355	0.0827	0.1097	0.9486	1.045	1.373	-0.3771	-0.2671	0.4276	-0.114	0.3033
773204	Hs.381985	Homo sapiens, clone IMAGE:4337652, mRNA		-0.1472	0.5351	0.7519	0.1814	0.02715	-1.068	0.1953	-0.6215	-0.5649	0.4425	0.09221	-0.2934	0.03984	0.1814	-0.3978	0.2522	0.3707	0.8115	1.14	0.7233	0.04264	-0.2863	-0.4112	0.09626	0.05797	-0.01159	0.3561	0.3973	0.5782	0.4957		0.02148	-0.1943	0.5926	1.122	0.5772	0.1322	1.454	0.1878	1.036	0.5351	-0.2396	0.2277	1.041	0.4179	0.537
839904	Hs.497893	Enabled homolog (Drosophila)	ENAH	-0.1861	0.5489	0.4362	0.1467	-0.4982	-1.201	-0.0862	-0.243	-0.5628	0.3277	0.3696	-0.173	-0.1345	0.4027	0.1217	-0.05589	0.02006	0.4688	0.7655	0.419	0.04684	-0.04097	-0.6461	-0.1877	-0.2671	-0.2059	0.06074	0.269	0.3103	0.0827		0.3068	0.06626	0.1388	0.8687	0.8821	0.6182	0.9366	1.994	2.016	0.8049	-0.1779	0.06074	0.8624	0.08678	0.7553
2028764	Hs.556167	Transcribed locus			0.06626	0.3334	0.4125	0.7681	-1.458		-0.5002	-1.208		-0.1504	-0.152	-0.5692	1.059	-0.5778	-0.3419	-0.749	-0.2345	0.1557	0.3852		-1.252	-1.916	-1.519	-0.9686	-0.09234	0.4383	0.9084	0.6799	0.5271		-0.7884	-0.1156	0.4647	0.1043	0.6201	0.1596	0.6211	-0.816	-0.05739	2.036	-0.5146	-0.2447	0.4103	-0.1266	0.6135
855586	Hs.122926	Nuclear receptor subfamily 3, group C, member 1 (glucocorticoid receptor)	NR3C1	0.6987	0.6498	1.029	0.7207	0.7075	-0.737	-0.5002	-1	-0.191	-0.7859	0.9411	0.6599	0.3907	1.811	0.3471	-0.3219	-0.5458	0.08134	0.3618	0.002883	-0.5105	-0.8943	-1.071	-0.2109	-0.6943	-0.1568	0.06764	0.474	0.7536	-0.1424		-0.2934	-0.4461	0.2963	0.5089	0.8496	0.6978	0.02148	1.085	2	1.981	0.03703	0.05658	0.3288	-0.3111	0.5341
307843	Hs.449415	Eukaryotic translation initiation factor 2C, 2	EIF2C2	0.4865	0.5945	1.701	0.6116	0.4647	-0.2567	-0.5166	0.4222	0.726	-0.3237	-0.0862	-0.1746	0.5351	1.029	0.1124	-0.3383	-0.48	0.9373	0.8007	0.818	0.1928	0.3718	0.9686	1.171	1.517	0.0115	0.451	1.393	1.159	1.571		0.01293	0.148	0.7866	0.4977	0.9709	0.294	0.2582	1.198	1.264	1.363	-0.04394	-0.05889	1.453	0.4657	1.061
376058	Hs.449415	Eukaryotic translation initiation factor 2C, 2	EIF2C2	0.3785	0.6257	1.329		0.308	-1.136		-0.05289	0.3138		-0.6897	-0.1943	0.4287	0.6754	-0.1877	-0.1062	0.03422	0.719	1.345	1.443		-0.2934	-0.04394	0.3323	0.6889	-0.2379	0.3863	1.079	1.024	1.374		-0.2176	0.1177	0.745	0.7198	1.014	0.2497	0.08542	0.9819	1.016	0.9138	-0.1861	0.2425	1.41	0.8115	0.4688
22355	Hs.386726	Regulator of G-protein signalling 4	RGS4	0.9007	1.178	3.197	3.416	1.275	-0.1047	1.192	2.682	3.387	2.029	0.2546	1.138	2.143	2.767	0.5509	0.2618	0.9978	2.523	2.569	1.59	0.516	1.631	3.092	3.518	2.71	0.5529	1.669	2.952	3.182	2.662		-0.1943	1.228	2.907	4.416	3.303	0.2066	1.492	1.813	3.896	3.156	1.023	1.313	2.422	2.363	1.307
429349	Hs.386726	Regulator of G-protein signalling 4	RGS4	-0.2328	0.9268	2.421	2.042	0.2904			2.211	2.507	1.728	-0.07552	-0.002888	2.5	2.322	0.3161	0.3448	1.763	2.908	3.342	2.252	0.8945	1.474	3.194	3.898	2.326	0.4854	1.449	2.894	3.147	2.1		-0.7418	0.251	1.664	3.187	2.415	0.7832	1.112	1.143	2.694	0.1878	0.4478	0.8805	2.505	2.258	1.468
213651	Hs.104925	Ectodermal-neural cortex (with BTB-like domain)	ENC1	0.3219	1.119	2.494	1.387	0.5993		-0.484	0.4351	0.8172	0.7198	0.4709	0.2425	1.102	0.4782	0.01863	-0.03209	0.01293	2.047	1.977	0.8663	0.4114	0.8131	2.179	2.084	1.029	-0.3165	0.5341	1.856	1.792	0.606		-0.1844	-0.1959	0.4823	1.245	1.411	0.3173	1.127	2.557	2.664	1.295	-0.07856	0.251	1.79	1.007	0.9891
121898	Hs.449415	Eukaryotic translation initiation factor 2C, 2	EIF2C2	0.346	0.5675	0.848	0.3685	-0.0514	-0.1959	0.3022	0.6924	0.224	0.984	-0.3058	-0.4305	0.2265	0.6285	-0.527	0.1427	0.08406	1.123	1.353	1.237	-0.7784	-0.4112	-0.2126	0.05658	0.251	-0.01304	0.3323	1.072	1.174	1.091		-0.2828	-0.3771	0.03562	-0.4739	-0.3622	0.338	-0.1047	0.1814	0.7251	0.5291	-0.007232	0.002883	1.231	0.2857	0.9928
140301	Hs.28792	Inhibin, beta A (activin A, activin AB alpha polypeptide)	INHBA	-0.01596	0.4782	1.273		0.5811	0.1966	-0.06794	0.007196	0.04963	0.1124	0.6069	0.3346	0.1725	1.62		-0.4501	-0.1456	0.5656	0.9449	0.09356	-0.05739	0.6987	1.08	0.7216	0.9161	-0.3328	0.3584	0.962	0.4125	0.04404		-0.3715	-0.2277	-0.484	0.3962	0.6745	-0.1472	0.2376	0.4844	1.687	1.026	0.4457	0.8098	1.588	1.405	1.34
201168	Hs.412836	Leucine rich repeat containing 8 family, member C	FAD158	0.2166	-0.1313	0.7321	0.3403	0.7137	-0.3273	-0.2898	0.01721	1.24	0.07587	0.2029	0.1349	0.4865	1.231	0.5548	-0.527	0.2216	1.033	0.1493	-0.1329	-0.4112	-0.005782	0.02006	0.7242	0.7899	0.1401	0.3629	0.9237	1.421	0.7286		-0.456	0.02998	0.3696	0.7757	0.3696	0.513	-0.07856	0.2833	0.8512	0.0827	-0.7612	-0.5886	0.3185	0.7355	0.1865
69002	Hs.9613	Angiopoietin-like 4	ANGPTL4	-0.7588	-0.1828	0.5782	0.1532	-0.3921	-0.7984			0.5018		-0.04394	0.02432	0.4027	0.4147	-0.3715	-0.1795	0.3414	0.8319	0.9949	0.929	-0.1779	0.4179	0.9389	1.22	1.096	0.2351	0.537	1.085	0.9568	0.8456		0.5251	0.543	0.7172		0.8375	0.2265	-0.0145	-0.1746	0.2558	0.3818	-0.2916	-0.2987	1.113	0.4751	0.4457
310356				0.1388	-0.3094	1.168	0.6942	0.3045	1.047	0.2412	0.9957	1.123	0.6443	0.04404	0.384	0.7031	0.4478	0.2129	-0.3022	0.7983	1.575	1.388	1.16	0.3674	1.547	2.67	2.828	2.84	0.1084	1.344	1.949	1.916	2.289		-0.3058	0.5685	0.3962	0.4244	0.6681	0.2975	1.055	0.9245	1.176	0.7268	-0.4228	0.3505	2.31	1.76	0.9176
815740	Hs.434247	TPA-induced transmembrane protein	FLJ23186	-0.482	0.3369	0.7858	0.3629	0.3231		0.06901	0.4308	0.4988	0.2774	0.6799	0.584	0.7883	1.137	0.1322	0.2666	0.3539	1.947	2.177	1.81		1.021	1.635	1.832	1.293	0.1966	0.4875	1.337	1.649	1.215		0.0827	0.2179	-0.008682	0.6617	0.3022	0.2798	0.4136	0.5509	0.9553	-0.5146	0.1296	0.2054	0.7536	0.7172	0.3045
33611	Hs.369424	Ectonucleoside triphosphate diphosphohydrolase 7	ENTPD7	-0.462	0.4233				0.1557	0.1164	-0.1234	0.9176	0.2774	0.01293	0.585	0.5984	0.7832	0.5079	0.1725	0.4657	1.501	1.618	1		0.8213	1.183	1.405	0.7799		0.3033	1.059	1.198	-0.1094		-0.03209	-0.2009	0.3951	0.7647	0.7093	0.1414	0.09085	-0.281	0.2798	-1.293	0.2216	0.1467	0.9169	1.334	0.6425
470161	Hs.129051	Homer homolog 1 (Drosophila)	HOMER1	-0.1943	-0.3094	0.3196	0.7416	0.2129	0.6182	-0.6304	-0.4521	-0.1959	-0.1584	-0.2328	0.01006	-0.4639	0.5519	-0.3696	0.05102	0.3265	0.9686	1.061	0.7553		-0.4759	0.7216	0.6736	0.4573							-0.04841	0.2253	0.1609	0.6617	0.3663	0.5529	0.5792	0.2869	0.6563	0.3807	-0.5105	0.3718	0.8984	0.8375	0.6526
22541	Hs.13285	Potassium channel, subfamily V, member 1	KCNV1	-0.2345	-0.8468	-0.3255	0.827	0.0552	0.09491	-0.5043	-0.03062	0.2998	0.2642	-1.462	-1.751	-0.05439	1.812	-1.095	0.987	-0.889	-0.706	-1.194	-1.329	1.212	1.55	1.009	0.9891	1.169	0.5261	0.1084	0.5351	0.1916	0.4875		-1.074	-1.041	-0.9942	-0.0604	-0.04097	0.3685	-0.8443	0.03562	0.848	0.5792	0.472	0.3516	2.155	3.039	0.01006
667883	Hs.484885	Pleckstrin homology-like domain, family A, member 1	PHLDA1	-0.1488	-0.05589	0.3651	0.8852	0.2351	0.2449	0.005759	0.3471	0.2904	-0.002888	0.7715	0.8032	0.5291	1.371	0.1296			0.5869	0.544	0.4865	0.9153	0.8164	0.6276	1.349	0.9826	-0.2447	0.472	0.4865	0.7816	0.7924		0.3196	0.6627	0.3707	0.7181	0.7216	0.3539	1.204	0.3242	0.7373	1.281	-0.1568	0.45	1.068	0.7013	0.7407
843070	Hs.554767	Nucleoporin 88kDa	NUP88	-0.2447	0.1296	0.9298	0.8286	0.9268	0.111	-0.01742	0.5479	0.08542	-0.1125	0.7858	0.5993	0.1814	1.307	-0.2706	-0.2447	-0.04097	0.1322	0.4792	0.3984	0.4521	0.751	0.7268	1.22	1.026	-0.1282	0.4865	0.7277	0.8961	0.7294		0.4351	0.6295	0.583	0.8639	0.6987	0.257	1.029	0.1283	0.6498	1.211	0.119	0.852	1.276	1.017	1.116
840636	Hs.520140	Serum response factor (c-fos serum response element-binding transcription factor)	SRF	0.6313	0.5039	1	0.7883	0.2904	0.1814	0.3829	0.2016	-0.05739	-0.3237	1.248	0.6951	0.7277	1.51	0.6915	0.229	0.004322	0.3448	0.3818	0.1043		0.8303	0.6313	1.041	0.669	0.2016	0.6572	0.8424	0.5695	0.5724		0.2522	0.7782	0.4977	0.926	0.7681	-0.1219	0.5926	0.7442	1.061	1.089	0.3323	0.4699	1.13	0.1776	0.5811
815503	Hs.510521	REST corepressor 1	RCOR1	-0.226	-0.1959	0.7286	0.9328	0.4563	0.144	-0.6038	-0.04394	0.3852	-0.706	0.8335	0.7664	0.3651	1.27	0.3907	-0.3165	-0.7084	0.294	0.9561	0.3426	0.8115	0.6736	0.7899	1.557	0.8624	-0.4364	-0.1156	0.6041	0.539	0.3103		0.3984	0.5321	0.3718	1.181	0.8663	0.04544	0.6031	-0.1266	0.5859	0.6248	-0.1001	0.184	0.6098	0.2141	-0.1746
299442	Hs.77135	RNA binding motif protein 13	RBM13	-0.1156	-0.2042	0.6736	1.155	0.3796	0.6182	0.1097	0.05797	0.7723	0.3045	-0.01596	0.373	0.03281	0.8221	0.4688	-0.2481	-0.243	0.1362	0.2606	0.4093						0.1635	0.8213	0.7748	1.039	1.126		0.3994	0.514	0.4988	1.245	1.249	0.257	1.202	0.519	1.098	1.122	-0.3808	-0.2126	0.2594	0.2892	0.2314
295992	Hs.269059	Jumonji, AT rich interactive domain 2	JARID2	-0.1926	-0.2602		1.11	0.1776		-0.06492	-0.125	-0.1001	-0.1047	-0.1172	0.364	-0.3147	0.7364	-0.5522	0.2998	-0.01742	0.5636	1.026	0.3561	-0.1993	0.1622	0.1336	0.8512	0.4957	0.3448	0.6772	0.8805	1.296	0.9153			0.6627	0.4605	0.745	-0.2009	0.2786	1.208	0.6681	1.349	0.5301	0.5617	0.1164	0.1493	0.7706	0.3311
701402	Hs.461896	V-crk sarcoma virus CT10 oncogene homolog (avian)	CRK	0.8576	0.1763	0.9373	1.162	0.6022	-0.05589	0.1596	0.3448	-0.3058	-0.2934	0.7519	0.546	0.3323	1.54	0.1388	-0.2898	-0.5564	0.02998	0.115	0.3196		0.6526	0.3127	0.6645	0.8172	0.001442	0.4125	0.7858	0.4265	0.3584		-0.01304	0.6434	0.8875	1.195	1.103	-0.4093	0.3796	0.4531	0.7286	1.647	-0.04394	-0.4093	0.3173	0.1467	0.6369
784229	Hs.467411	Transcribed locus, weakly similar to XP_510104.1 PREDICTED: similar to hypothetical protein FLJ25224 [Pan troglodytes]		0.1789	-0.3129	-0.2688	-1.535	0.02006	-0.04394	0.636	1.142	0.5089		0.1243	-0.221	0.3818	1.296	0.01721	0.02148	-0.07856	0.2546	0.4594	0.2041	-0.3147	0.1375	0.1097	0.517	0.7723	0.01436	0.6041	0.763	0.8568	0.7251		-0.2294	0.06212	0.002883	0.8875	0.7866	0.1388	0.4977	1.597	2.046	2.855	-0.1329	-0.02327	0.7941	0.1801	1.05
1606557	Hs.443687	Four and a half LIM domains 2	FHL2	-0.01742	0.1217	0.774	0.4287	0.5869	-0.3492	0.1596	-0.08467	0.4308	-0.2413	-0.3771	-0.1172	0.00863	0.54	-0.4501	-0.4325	-0.331	0.09221	0.4647	0.1243	-0.3165	-0.2758	-0.243	0.3277	0.1686	-0.2311	0.3208	0.6608	0.8883	0.5341		-0.1894	0.5965	1.253	1.162	1.595	0.3138	1.167	1.634	2.064	2.083	-0.1959	-0.1109	0.3391	-0.1844	-0.3094
1589468	Hs.436298	Epithelial membrane protein 1	EMP1	1.099	0.7698	1.751	1.021	0.6617	-0.16	0.8512	0.893	1.389	0.545	0.2314	0.1814	0.4005	1.291	-0.07552	-0.5002	-0.08927	0.3685	0.2857	0.4027	0.33	0.5489	0.537	0.9419	1.082	-0.3237	0.5965	0.8899	1.058	1.165		-0.5543	0.04824	1.031	1.232	1.295	-0.2294	0.7049	0.583	1.488	2.036	-0.1408	0.07998	1.528	0.6906	1.15
144797	Hs.534115	A disintegrin-like and metalloprotease (reprolysin type) with thrombospondin type 1 motif, 1	ADAMTS1	1.832	1.839	0.3277	0.451	0.9531	-0.1456	0.4201	-0.4442	0.4222	-1.026	0.2302	0.1609	-0.1504	0.7347	-0.417	0.03984	-0.001443	-0.1392	0.9993	0.03562		0.6781	-0.5084	1.479	0.9884	0.4265	0.4573	-0.114	1.029	-0.1861		-0.0218	0.2642	0.3918	-0.08927	-0.06643	0.02857	0.5231	-0.3865	0.3045	1.385	0.1467	0.3208	-0.09542	0.4125	0.3852
731292	Hs.4055	Kruppel-like factor 6	KLF6	2.077	3.37	2.386	1.306	1.245	0.4468	1.577	1.059	1.149	0.512	1.446	1.356	0.06074	1.016	-0.5606	0.1801	0.09491	-0.1959	0.2376	-0.1828	0.4136	1.158	-0.1536	1.339	0.4615	0.4854	1.084	0.1966	1.443	0.5321		0.5221	1.25	1.255	0.6462	0.8262	0.7655	0.8424	0.8758	1.991	0.8914	0.5772	0.7966	1.031	0.5558	0.6135
813171	Hs.372541	Kelch repeat and BTB (POZ) domain containing 2	KBTBD2	-0.737	0.1648	-0.04394	-0.3328	0.2642	0.6248	-0.05739	0.2437	0.1427	0.08542	1.105	1.006	1.092	1.09	0.2928	0.518	0.511	1.513	0.2363	0.3973		1.338	2.099	1.453	0.2363	-0.125	0.434	1.172	0.275			0.4626	0.3471	0.01578	0.4782	0.2726	-0.9078	0.5578	0.115	-0.3022	-0.3733	-0.1094	0.5917	0.9553	0.1084	0.4967
823715	Hs.77293	SERTA domain containing 2	SERTAD2	0.2166	0.8024	0.704	0.3403	0.9138	0.4854	-0.1844	0.4016	0.8221	0.04264	1.09	1.08	1.64	1.807	0.7381	0.4287	0.3471	1.573	0.6906	0.6397	0.9782	1.39	1.779	1.324	1.016	-0.5249	-0.2362	0.6924	0.01436	0.2228		0.3885	0.6835	0.384	0.893	0.7181	-0.2881	1.064	0.5291	0.004322	-0.04394	-0.4074	0.2129	1.184	0.2079	0.419
714106	Hs.77274	Plasminogen activator, urokinase	PLAU	-0.02621	0.2302	0.4584	0.3161	0.4657	-0.08009	0.07724	0.5578	0.09491	-0.2969	1.161	0.9935	0.6572	0.8343	0.8999	0.08542	-0.0604	0.1097	-0.5166	-0.02474		2.755	2.456	2.295	3.026	0.1164	0.9138	1.692	0.2987	1.472		0.4233	0.9419	0.6173	0.5059	0.8703	-0.04097	0.4362	-0.04543	-0.3921	0.2558	-0.1408	-0.2863	0.2726	-0.9159	0.364
144855	Hs.521989	CD274 antigen	PDCD1LG1	-0.3603	0.2904	0.2998	-0.3456	0.07039	0.1336	0.229	0.364			0.91	1.002	0.4468	1.195	0.7782	-0.4074	0.1852	1.345	0.6229	-0.1282												0.515	0.005759	-0.2636	0.1388	-0.3492	-0.3058	0.4875	0.1953	0.1137	-0.3622	0.5772		0.4404	0.2998	0.3685
786288	Hs.491611	Hypothetical protein BC013035	LOC114926	-0.0218	0.1137	0.107	0.3494	-0.1649	0.2916	0.3437	0.3265	0.513	0.1953	0.4319	0.739	-0.0862	1.026	0.0552	0.5792	1.302	0.8899	0.9237	0.5271		0.7312	0.7004	1.082	0.4308	0.06488	1.171		0.2833	0.1257		0.2066	-0.03801	-0.2951	-0.0218	-0.417	0.007196	0.4967	0.115	0.3818	0.6341	0.2191	0.2141	1.228	0.3718	0.3471
753184	Hs.2316	SRY (sex determining region Y)-box 9 (campomelic dysplasia, autosomal sex-reversal)	SOX9	0.3818	0.3962	-0.1031		0.007196	-0.5907	-0.1266	0.2104	-0.2277	0.4082	0.2485	0.1427	0.04824	0.5069	0.229	-0.05589	0.6663	1.331	1.265	0.1336	1.083	1.316	1.163	1.91	1.599	0.08134	0.5627	0.9176	1.006	0.9613		0.2522	0.1349	-0.1345	0.2821	-0.2413	-0.06643	-0.4941	0.3763	0.6211	0.2606	-0.2758	-0.09542	1.099	0.4297	0.516
841008	Hs.62661	Guanylate binding protein 1, interferon-inducible, 67kDa	GBP1	0.2928	0.4916	0.1674	0.184	0.5907	0.5489	-0.0218	-0.1031	0.6088	0.3448		0.8246	0.688	1.038	0.5311	1.181	1.67	1.452	1.591	1.461	1.38	1.586		1.469		0.1454	0.115	0.2388	0.2998	-0.1504		0.2642	0.1953	-0.09388	0.541	0.1243	-0.2059	0.8311	-0.1156	-0.1361	-0.5606	-0.2193	-0.1976	0.2327	0.3161
151477	Hs.435013	Vestigial-like 3	FLJ38507	1.057	1.151	0.9957	-0.706	-0.4403	-0.1203		-0.4035	-0.7298		1.448	0.5926	2.408	2.505	1.803	-0.1424	0.01863	0.8456	0.6508	0.8655						-0.04543	0.745	0.8639	0.9283	0.2606		-0.07248	0.189	0.472	0.5361	0.3818	-0.9462	-0.2345	0.1164	0.002883	-0.7735	-0.03801		0.9107	0.1852	0.6031
156551	Hs.24889	Formin 2	FMN2	0.6736	0.8416	0.3852	-1.012	-0.1219	-0.811	-0.5692	0.189	0.5993	-0.001443	0.8115	0.9767	1.485	1.531	1.414	0.3323	0.3818	0.547	0.8311	0.5772	1.2	0.848	0.8424	1.004	0.9419	0.001442	0.09626	-0.1361	0.473	0.2228		0.09085	0.4287	0.3068	0.7553	1.118	-0.1926	0.4351	-0.2413	0.4255	0.6654	0.06212	-0.3659	0.2678	0.1852	0.9449
1435481	Hs.24119	NIMA (never in mitosis gene a)-related kinase 7	NEK7	0.8766	0.3369	1.017	-0.144	1.025	-0.7784	-1.191	-1	-0.6552	-1.146	0.2253	-0.8704	-0.04097	0.6098	0.1467	-0.06794	0.1388	0.315	0.6012	0.6969						-0.03653	0.1814	0.3918	0.7381	0.04963		-0.2026	-0.1172	-0.08009	1.07	1.118	-0.06341	0.5361	-0.4383	0.1532	0.05102
154707	Hs.75659	MpV17 transgene, murine homolog, glomerulosclerosis	MPV17	0.05381	0.2363	0.585	-0.04841	0.3629	0.8781	0.2041	0.5588	0.6107	-0.1472	1.443	1.678	2.134	3.191	1.496	0.4005	1.12	1.013	1.018	1.078		0.7137	1.126	1.98	0.7502	-0.4016	-0.1329	-0.007232	0.8961	0.7974		0.1124	0.3045	0.5489	0.1928	0.3277	0.3323	0.7916	0.6145	0.538	0.4854	0.8992	1.04	1.098	2.069	2.341
544664	Hs.268939	Matrin 3	MATR3	-0.03357	0.2714	0.107	-0.1376	0.2388	0.856	0.2904	0.1827	0.519	0.03984	1.227	1.167	0.8906	1.901	-0.1811	0.3785	0.1928	0.7225	0.9449	1.045	0.3763	0.189	0.3068	0.4875	0.5069	0.00863	0.2054	0.4016	0.4552	0.3173		0.474	0.3774	0.1991	0.5656	0.3539	0.157	0.9351	0.115	-0.4442	-0.3959	1.286	-0.7563	-0.9159	1.421	1.744
770670	Hs.211600	Tumor necrosis factor, alpha-induced protein 3	TNFAIP3	-0.1617	0.2998	-0.1568	-0.2723	0.281	0.7519	-0.3292	-0.1552	0.4552	-0.1094	1.209	1.395	1.14	1.621	0.5705	0.8311	0.669	1.503	1.846	2.399	-2.351	-1.411	-1.252	-0.8678	-1.486	0.4709	0.8197	0.1827	1.153	1.323		0.3896	0.338	-0.01304	0.5519	0.3127	0.1309	0.9245	0.07861	-0.1779	-0.1926	0.3707	0.6996	1.332	0.8213	0.992
592801	Hs.435661	Serine palmitoyltransferase, long chain base subunit 2	SPTLC2	-0.03505	0.1661	0.2054	-0.02621	0.4447	0.5568	0.3516	0.4114	0.4265	0.01578	1.047	1.158	0.5588	2.122	1.352	1.731		1.867	4.584	5.292						0.02998	-0.3902		0.1309	0.04824		0.2904	0.338	-0.1219	0.2363	-0.1584	0.1928	1.353	0.06901	-0.1345	-0.2969	-0.3659	-0.1266	0.1506	0.07451	0.4936
841669	Hs.1074	Surfactant, pulmonary-associated protein C	SFTPC	-0.2362	-0.06341	-0.2688	-0.2226	0.1596	0.4147	0.06764	0.4626	1.079	0.1801	1.252	1.265	1.343	1.728	1.467	3.552	2.381	3.615	3.767	4.362		0.4885	1.169	0.2998	-0.06794	-0.0218	-0.6394	-0.1779	-0.9714	-0.5249		0.5489	0.7527	0.1336	0.7381	0.5607	-0.3219	0.3471	-0.07248	-0.3884	-0.3902	-0.007232	-0.03357	-0.0499	0.3774	0.1699
52604	Hs.156509	SAC1 suppressor of actin mutations 1-like (yeast)	SACM1L	0.4988	-0.1795	0.3161	1.189	0.514	-0.4325	-0.415	-0.4481	-0.304	-0.6016	1.055	1.397	0.6267	1.253	0.8448	0.1648	2.218	2.108	4.026	3.218						-0.3237	0.3033	0.3516	0.2546	0.3918		-0.1877	0.007196	0.2869	0.704	1.181	-0.2142	0.9642	-0.1811	0.2678	1.351	-0.6439	-0.3808			-0.04246
131073	Hs.485572	Suppressor of cytokine signaling 2	SOCS2		-0.5249	-0.221		-0.2059		-0.5353	-0.3419	0.4761	-0.8059	-0.004335	-0.1828	0.08406	0.7381	-0.5756	-0.01888	-0.1649	0.726	1.659	1.038		-0.1795	-0.1001	0.7621	0.4584	-0.1584	0.4967	0.8262	1.019	0.9389		-0.4074	0.03844	0.263	0.659	0.3829	0.301	0.4179	-0.3076	0.4668	0.3254	-0.08314	-0.1633	0.6295	0.5878	1.024
246800	Hs.289007	Hypothetical protein FLJ10803	FLJ10803	-0.03357	-0.6104	-1.108	0.111	-0.46	-0.6574	-0.3696	-0.03209	0.844	0.04824	-0.2706	-0.5249	-1.188	-0.1361		0.06764	-0.03062	1.105	2.265	3.024	-0.4131	-1.13	-0.2916	1.05	1.719	-0.05289	0.1084	0.6599	2.004	2.432		0.01006	0.08542	-0.3419	-0.05589	0.1003	-0.04246	0.5772	-0.3978	-0.1828	0.6323	-0.2042	0.346	-0.2636	0.3138	0.7058
270343	Hs.44424	Solute carrier family 6, member 15	SLC6A15	-0.5778	-1.214	-0.8494	0.2116	-0.2498	0.04544	-0.5458	-0.3255	0.1454	-0.0514	-0.1811	-0.2126	-0.8009	0.144	-0.08467	-0.1993	-0.2345	0.1362	1.083	1.884	0.355	0.3494	0.2363	1.181	2.065	0.111	0.24	0.1401	0.7128	1.238		0.3323	0.4265	0.6098	0.7075	0.605	0.5588	0.7277	-0.6873	-0.03357	0.4947	0.2376	-0.3165	-0.4055	-0.005782	0.6285
70201	Hs.122514	Solute carrier family 25, member 37	MSCP	-1.099	-0.6643	-0.06945	0.03703	0.1699			0.4222	0.4803	0.6951	0.2339		0.09761	0.1776	0.08678	0.1635	0.03703	0.4362	0.1789	0.2191	-0.08927	0.3288	0.5656	0.1243	0.3663	0.301	0.1635	0.7373	0.7407	0.6304		0.184	0.3584	-1.108	0.5656	0.6799	0.3369	1.482	-0.2706	0.4276	-0.7418
2578396	Hs.193491	Tubulin, beta 6	TUBB6	-0.3022	0.09085	0.7883	0.8049	0.1177	0.5743	1.236	0.7723	1.374	1.136	-0.152	0.5568	0.7933	0.8639	0.5301	-0.1376	0.08678	0.1506	0.2606	0.3752	0.1336	0.1596	-0.1795	0.184	0.2216	0.0895	-0.03062	0.3403	0.338	0.514		0.0229	0.355	0.8172	1.13	1.88	0.1827	1.809	1.266	2.011	2.074	-0.1828	-0.01304	0.6906	0.6397	0.33
730288	Hs.143703	EH-domain containing 4	EHD4	0.4772	0.6826	1.347	0.5685	0.5974	0.1493	0.6627	0.9283	1.504	0.8254	-0.2498	-0.2881	0.1583	0.1979	0.005759	-0.2243	-0.06643	0.03281	0.4233	0.4916	0.4936	0.251	-0.02034	0.6526	0.7013	0.1979	0.4967	0.7146	0.6736	0.9811		-0.1746	-0.008682	0.8496	0.7364	0.5251	0.1738	0.05936	0.6826	1.164	0.7933	0.01721	-0.1156	1.09	0.5666	0.8496
129585	Hs.460867	Similar to metallothionein isoform 2		-0.5166	-0.03949	1.108	0.05242	1.357	0.1057	-0.0604	1.041	1.152	0.8914	0.2179	-0.01013	-0.3419	0.622	0.9191	-0.3511	0.2079	0.4626	0.4049	0.4657	0.2461	0.3584	0.6313	0.8883	1.187	-0.04692	0.3896	0.4244	0.7899	0.541		-0.2845	0.8205	1.059	-0.04692	1.053	0.9782	1.128	1.303	2.064	0.3929	0.144	-0.09696	1.418	1.283	1.818
214162	Hs.438462	Metallothionein 1H	MT1H	-0.03357	0.07313	0.5753	0.6717	0.7832	0.2203	0.04264	0.8311	0.8655	0.8197	-0.08927	0.1661	-0.1633	0.6201	0.7782	-0.2447	-0.06341	0.4362	0.2166	0.5898	0.4647	0.4027	0.2762	0.7748	1.014	-0.09234	0.5607	0.4709	0.6369	0.5597		0.1137	0.5685	0.3763	0.7908	0.9899	0.7277	1.263	0.8408	1.665	0.9275	0.4404	0.2041	1.481	1.497	1.794
2317017	Hs.433391	Metallothionein 1G	MT1G	0.1097	0.9471	1.264	0.5878	1.337						-0.2413	0.281	0.308	0.6248	0.4977	-0.5606	-0.01596	-0.255	-0.3201	0.1309	-0.5907	-0.454	-0.2277	-0.1763	-0.1282	0.05242	0.9546	0.8057	0.8836	0.9782		0.2702				1.169	-0.06643	0.9222	0.7765	1.696	0.9275	0.269	-0.2396	0.9084	1.235	1.709
126458	Hs.188518	Metallothionein 1K	MT1K	-0.6104	-0.1456	0.2191	0.4114	0.6088	0.1017		1.213	0.7111	0.9084	-0.02034	-0.1993	0.1596	0.6663	0.2029	-0.3566	-0.074	0.4647	0.3573	0.5945						0.1217	0.434	0.5008	0.7621	1.066		0.224	1.341	1.268	1.416	2	0.518	1.146	1.239	2.224	1.547	0.0827	0.1084		1.252	1.193
590150	Hs.418241	Metallothionein 2A	MT2A	-0.04394	0.3707	1.051	0.9321	1.803	0.3774	0.1953	1.56	1.001	1.358	-0.1187	0.1686	0.7163	0.8992	0.4071	-0.4093	0.05381	0.3231	0.281	0.4751	0.04963	0.269	0.281	0.3852	0.6079	-0.0604	0.4936	0.4563	0.8922	0.9493		0.1427	1.533	1.859	2.079	2.704	0.7398	1.207	1.498	1.963	2.177	-0.004335	0.01436	1.048	1.248	1.626
855521	Hs.406013	Keratin 18	KRT18	-0.1633	0.1545	1.553	1.552	1.703	0.5231	-0.1617	0.6145	1.862	1.57	-0.1828	0.2004	0.6248	0.5878	0.5479	0.2327	0.3994	0.8319	1.035	1.005	-0.4982	-0.699	0.09626	-0.09234	-0.1795	-0.2345	-0.46		-0.01596	0.1966		0.3516	0.107	0.4782	2.198	2.249	0.8992	2.686	0.9023	1.572	0.1916	-0.5023	-0.4719	0.8718	0.9023	0.4542
1602209	Hs.374257	ST3 beta-galactoside alpha-2,3-sialyltransferase 1	SIAT4A	0.2951	0.6351	2.18	1.05	0.6608	-0.1714	-0.125	0.8679	0.539	-0.5187	-0.1746	0.2104	0.5878	1.038	0.2154	0.001442	-0.2009	0.1776	-0.01159	-0.0499	0.1164	0.1991	0.1648	-0.007232	0.05102	-0.1552	-0.1568	0.394	0.1991	0.2714		-0.226	0.8319	1.461	0.7198	0.5607	0.184	0.8456	1.149	1.548	0.751	-0.2515			0.3663	-0.2863
45641				0.9389	1.294	2.069	1.526	0.4158	0.4276	0.8303	2.529	1.926	0.4103	-0.3004	-0.04097	0.6498	0.9583	-0.4719	0.3033	0.5714	1.13	1.325	0.4957	0.1137	0.542	0.622	0.9077	0.4457	0.06626	0.5675	0.9298	1.228	0.8813		-0.5479	0.9471	1.807	1.086	0.3852	0.2216	1.193	0.9978	1.93	0.8867	-0.2396	0.1903	1.565	0.7172	0.2998
506016	Hs.380906	Myeloid-associated differentiation marker	MYADM	0.7991	1.069	1.622	1.842	0.3426	0.2473	0.8608	1.642	1.584	0.9245	0.2079	0.1427	0.6498	0.9561	0.4977	0.123	0.3685	0.3796	0.4626	0.07861	0.2582	0.6248	0.3127	0.9061	0.7545	-0.2413	0.6239	0.3863	0.7312	1.019		0.1878	1.708	2.375	1.722	1.204	-0.4961	1.004	0.6069	1.305	0.3138	-0.3846	0.1532	1.414	0.6107	0.8205
703541	Hs.54925	Zinc finger protein 469	ZNF469	1.488	1.253	2.865	1.151	-0.4093	0.4988	1.11	2.386	1.048	0.3696		-0.1109	1.462	1.232	-0.2009	0.2738	0.06901	0.4823	0.9358	-0.2567				0.6022	-1.644	0.00863	0.5993	0.5499	1.464	1.039		-1.092	-0.007232		1.559	-0.1424	-0.1392	-0.221	2.336	2.79	1.241	-0.9024	-0.1993	1.416	0.4895	-0.2328
1517212	Hs.495473	Notch homolog 1, translocation-associated (Drosophila)	NOTCH1	0.2265	-0.2059	1.357	0.6257	-0.3237	0.7647	0.2998	1.423	1.193	-0.0514	-0.114	-0.2294	0.7066	0.3426	-0.6148	0.3334	0.1336	0.7664	0.7493	0.8639	-0.0604	-0.4074	0.05797	0.05242	0.06626	0.01436	-0.2706	0.6295	0.4865	0.3277		0.3561	0.7732	1.118	0.7562	1.125	0.3852	1.162	1.727	1.084	0.9553	-0.4422	-0.6259	0.4988		-0.4344
165828	Hs.95231	Formin homology 2 domain containing 1	FHOD1	0.8115	0.5578	2.705	1.739	1.001	0.04963	-0.4501	1.007	1.801	-0.3076	-0.1894	0.04684	0.7233	1.015	0.5341	-0.1633	0.03844	0.6041	0.5049	0.308		-0.8288	-0.1078	0.3696	0.07451	-0.02327	0.2054	0.9214	0.9775			-0.5799	0.8115	1.637	1.528	1.027	0.4179	0.338	2.113	2.356	1.154	-0.2987	-0.5125	1.082	0.844	0.144
167201	Hs.501353	Pleckstrin homology domain containing, family J member 1	PLEKHJ1	0.2376	-0.5951	1.84	0.5008	0.5993	0.2798	0.1003	1.483	1.086	0.1084	0.2277	0.474	1.265	0.6672	0.8164	0.1427	0.6772	1.205	1.034	0.6229												-0.1392	0.6969	2.051	0.4147	0.6126	0.8172	0.9848	1.306	0.9738	1.204	0.3196	0.04544	2.097	0.9426	0.893
1606261	Hs.553486	Bradykinin receptor B1	BDKRB1	0.3629	0.8821	2.206	0.6535	2.084			0.9694	0.2473	0.3595	0.09356	0.513	1.336	0.9508	0.2091	-0.9024	0.2702	0.6727	0.7155	0.3022	0.7146	0.3231	0.7553	1.375		0.1309	1.098	1.43	0.7999	0.9321		-0.03949	0.9389	2.013	1.196	2.17	0.3127	0.6285	2.03	1.873	1.213	-0.04394		2.799	1.764	1.104
413292	Hs.62604	SPOC domain containing 1	SPOCD1	0.5321	0.6443	2.209	0.6581	1.395	0.6173	0.4415	0.3403	1.241	0.8237	0.3277	1.187	1.54		1.342	-0.1617	0.2179	0.54	-0.04246	0.5568		1.26	1.674	1.965	1.922	0.115	1.149	0.9336		0.5936		-0.152	0.5859	0.515	0.7286	1.375	0.04264	0.103	1.414	1.289	1.189	-0.01159	-0.0908	1.093	0.8687	0.4125
208699	Hs.101150	KIAA1949	KIAA1949	1.423	1.111	2.483	1.188	1.146	-0.2076	0.1979	1.036	0.2786	-0.4305	-0.0514	0.5211	0.5489	0.6332	0.2203	-0.05289	0.364	0.6462	0.2363	0.1827	0.7715	1.024	0.6817	0.9877	1.043	-0.008682	0.472	1.025	0.6313	1.012		-0.3771	1.004	1.58	0.6201	1.129	0.1097	0.8961	0.4049	0.584	1.072	-0.09542	-0.1861	0.8319	-0.1943	0.3852
365515	Hs.122006	Fibroblast growth factor 7 (keratinocyte growth factor)	FGF7	0.6654	0.04124	0.3208	1.732	0.9797	-0.04841	0.3929	-1.047	1.766	0.6672	2.058	-0.394	1.491	0.6817	2.332	-0.4266	-0.7037	0.2892	0.9978	0.7732	0.962	-1.056	-1.889	-1.218	-0.04097	0.04264	0.1903	0.06764	0.3528	0.6313		-0.486	-0.9602	-0.2498	2.24	1.459	-0.3058	-0.6781	-0.8339	1.146	0.9964	0.1699	0.0552	0.007196	-1.05	0.7689
1670954	Hs.444099	Arylacetamide deacetylase-like 1	KIAA1363	-0.0514	-0.03801	0.7433	1.077	0.9797	-1.279	-0.5395	-0.8943	-0.749	-0.01159	0.3448	0.281	0.2762	0.7545	0.02857	-0.1172	0.2702	0.3115	0.2388	0.3852		-0.0604	-0.6326	-0.3401	-0.1345	-0.4305	-0.002888	0.00863	0.04963	0.002883		-0.6282	-0.2934	-0.1062	0.3907	1.245	0.7476	1.11	0.1814	0.6267	0.7748	0.1362	0.1609	0.00863	-0.008682	0.6517
211804	Hs.213467	Tumor necrosis factor receptor superfamily, member 10d, decoy with truncated death domain	TNFRSF10D	0.1916	0.1427	0.8123	0.7416	0.6276	-0.3997	0.184	0.3242	0.06764	-0.5084	0.2916	0.4699	-0.0908	0.4605	-0.226	-0.2345	-0.152	-0.06492	-0.274	-0.3419	0.7536	0.519	0.2004	0.4615	0.5907	0.3505	0.7338	0.9115	0.3539	0.8536		-0.7784	0.189	0.6844	0.3448	1.007	0.2546	1.096	-0.1894	0.5018	0.6351	0.1084	0.2253	0.09626	-0.173	-0.4383
898073	Hs.74368	Cytoskeleton-associated protein 4	CKAP4	-0.7834	-0.1779	0.4615	1.181	0.1545	0.2916	-0.06341	0.127	0.2904	-0.4266	0.5331	0.3741	-0.3884	1.073	0.7347	-0.05889	-0.1408	0.1003	0.2738	0.3962	0.2904	-0.05739	-1.105	-0.1313	0.01006	-0.4679	-0.5187	-0.1504	-0.3456	0.3057		0.2141	0.9084	0.6031	0.8711	1.103	0.2179	0.9007	-0.5864	-0.2176	-0.4521	-0.3474	-0.6712	-0.706	-0.5312	-0.5929
120189	Hs.466848	Pregnancy specific beta-1-glycoprotein 10	PSG1	-0.4035	-0.2447	0.05102	0.4647	0.4287	0.4615	-0.1187	-0.2396	-0.1697	0.03984	1.404	1.405	1.76	1.839	1.673	0.406	-0.1811	0.3357	-0.2481	0.406	0.9199	1.789	1.136	1.519	2.223	0.00863	-0.4921	-0.05589	-0.662	-0.454		0.1177	-0.2126	-0.3111	0.5588	0.3918	-0.1795	0.4823	-0.4364	-0.281	-0.4739	0.315	-0.5187	0.03422	0.7883	0.301
343072	Hs.295626	Egf-like module containing, mucin-like, hormone receptor-like 3	EMR3	-0.2793	-0.3733	0.1852	1.101	0.5361	0.1622	-0.5249	-0.9269	0.07176	-0.1329	1.202	1.242	0.8758	1.908	1.182	0.9245	0.1519	0.2546	0.2951	1.25	1.145	1.036	0.6012	0.8504	1.154	0.1362	-0.415	-0.281	-0.6016	0.02574		0.1506	0.04684	-0.08467	0.6736	0.5974	-0.05889	0.7655	-0.2464	-0.1811	-0.567	0.2461	-0.3165	-0.4921	-0.1329	-0.1297
282147	Hs.171939	MRNA; cDNA DKFZp761L1121 (from clone DKFZp761L1121)		0.0314	-0.3548	0.3874	1.19	0.8254	0.516	-0.2413	0.01578	0.6154	0.01578	1.69	1.006	0.9833	1.784	1.681	0.1084	-0.5479	-0.1187	0.1738	1.186	1.566	1.738	2.073	2.349	3.409	-0.001443	-0.004335	-0.2775	-0.1681	0.6378		0.1928	0.7715	0.1097	0.6544	0.5945	-0.4501	-0.3364	-0.4759	-0.2898	-0.4364	3.569	0.6681	0.229	0.4531	0.3033
230202	Hs.467239	Zinc finger protein 347	ZNF347	-0.02034	-0.07097	0.512	0.8631	0.3539	1.021	0.2425	0.3068	0.6681	0.4212	1.216	1.669	0.7748	0.3185	1.787	-0.2481	0.3414	0.2166	-0.3237	0.4772	-0.4739	0.6489	1.123	0.4212	1.468	-0.1584	0.4158	-0.3076	-0.2706	-0.699		0.00863	0.5351	0.2339	0.6003	0.4147	-0.1811	1.1	-0.0862	0.08678	0.07039	-0.7131	-0.725	-1.117	-0.5951
261256	Hs.190086	Myosin regulatory light chain MRCL3	MRCL3	1.46	-0.3789	-1.171	-0.7322	-0.2176	1.838	1.056	-0.6016	-0.4901	0.2546	2.031	0.6699	0.2141	0.9328	0.09221	1.423	0.5859	-0.06945	-0.3111	-0.152		0.4071	-0.3129	-0.454	-0.4131	1.683	0.315	-0.243	-0.1219	-0.462		1.034	-0.3201	-0.662	0.2963	0.517	1.882	0.6425	-1.211	-0.3715	0.8464	1.857	0.7442	-0.2969	0.419	0.04963
301309				1.019		0.001442	-0.226	-0.1376	0.8584	1.227	-0.417	-0.7686	-0.4055	1.37	0.3323	-1.653	-0.226	-1.003	1.896	2.006	0.1532	-0.1681	-0.001443						1.794	0.9561	-0.4779	-0.2294			0.1057	-0.2987	-0.6416	-0.2092	-0.173	1.685	1.015	-0.1031		0.3426	0.8464	0.5898	0.2437	0.2425	0.119
2562740	Hs.205558	HIV-1 rev binding protein 2	HRB2	-0.152	0.2376	0.3539	0.5656	0.8351			0.1454		0.8327	1.694	0.1979	-0.3978	0.1635	-0.2277	-0.1828	-0.9434	-1.023	-0.8034	-0.8573	-1.05	-0.7084	-1	0.189	0.1017	0.3929	0.2116	0.4957	-0.074	0.2314		-0.03209	-0.1943	0.06901	0.5965	0.9222	0.119		-0.5606	0.4885	0.2129	0.394	0.2004	0.0314	0.123	-0.03801
415976	Hs.491611	Hypothetical protein BC013035	LOC114926	-0.1959	-0.2026	0.1003	0.7102	0.2265	0.1814	0.1852	0.1545	-0.03357	0.04544						0.8197	0.6313	1.016	1.195				-0.6758	-0.274		0.8106	0.5821	0.4699	0.3173	0.2179		0.8655	0.8992	0.704	1.114	1.309	-0.07856		-0.2863	0.1865	-0.02621	0.2558	0.3185	0.1003	-0.1828	0.05381
896927	Hs.491611	Hypothetical protein BC013035	LOC114926	0.4233	0.9479	-0.01596	-0.3865	-0.09851				-0.221		0.6323	0.9038	0.07587	0.6672	-0.1456	1.18	1.234			0.355	1.722	1.021	0.3818	0.2166	0.7137	0.6517	-0.01596	0.04824	-0.4921			0.4404	0.4636	0.2363	0.2054	0.01293	0.1097	1.193	-0.1472	0.03562	-0.3474	0.7066	0.9971	0.6351
753467	Hs.419240	Solute carrier family 2 (facilitated glucose transporter), member 3	SLC2A3	-0.2951	1.086	1.559	0.3057	0.6627	-0.02034	0.4688	0.4906	0.659	0.2154	0.5801	0.6772	0.659	0.3068	-0.3997	0.1243	0.2869	1.186	0.6906	0.4657	0.406	0.5936	0.1177	-0.1109	-0.1172	-0.243	0.1878	0.546	0.1388	0.07039		0.1609	0.3796	0.605	0.6535	0.8262	0.6022	1.45	0.107	0.3437	-0.8186	0.2558	1.016	1.823	0.4772	0.852
703916	Hs.193516	B-cell CLL/lymphoma 10	BCL10	0.1661	1.253	1.35	0.3539	0.5743	0.3311	0.7681	0.6116	0.8899	0.8416	0.257	1.002	0.9252	0.6736	0.09221	0.4605	0.636	1.132	1.322	1.187	0.4834	1.387	0.7119	0.7128	0.7689	0.6987	0.9546	1.347	0.6817	0.7941		0.4967	-0.255	0.6003	1.368	1.169	0.4212	1.351	-0.5208	0.2437	-0.567	0.4657	0.547	1.37	0.7807	1.055
843287	Hs.532826	Myeloid cell leukemia sequence 1 (BCL2-related)	MCL1	-0.04841	1.051	0.8961	0.148	0.6304	0.7841	1.197	0.3528	0.8852	0.8319	0.6754	1.05	1.094	0.7433	0.2702	0.5705	0.6817	1.643	0.9804	1.112	1.128	1.411	1.196	0.875	0.9935	0.1738	0.659	1.026	0.4394	0.8074		0.3115	0.02715	0.03703	0.4308	0.1493	0.2302	1.097	-0.1976	-0.2671	-0.482	0.4136	1.064	1.386	0.518	0.6763
417226	Hs.202453	V-myc myelocytomatosis viral oncogene homolog (avian)	MYC	0.09761	1.059	0.893	-0.1633	-0.1536	-0.2951	0.7286	0.2141	1.178	1.32	-0.04097	0.875	0.2327	-0.0604	-1.099	-0.06492	0.2363	0.7706	0.8098	0.5499	0.01436	0.4308	0.01436	0.3277	-0.03801	0.04124	0.5301	0.301	0.3022	1.038		0.4895	0.7647	0.7128	0.4584	0.636	0.5509	1.81	0.2016	0.2166	1.055	0.0314	0.7604	1.409	0.1941	0.7049
1607286	Hs.8867	Cysteine-rich, angiogenic inducer, 61	CYR61	0.5311	0.5705	0.3573	0.4179	0.2461	0.6341			0.6012		1.187	1.151	-0.9351	0.5069	0.08678	1.241	1.145	0.4362	0.2129	0.05658						0.8536	1.087	-0.3997	-0.6126	-0.3789		0.434	0.7433	-0.3808	0.2916	0.6173	0.5059	0.5301	0.6517	1.52	-0.9799	1.39	0.8899	-0.3846	0.472	0.2265
378488	Hs.8867	Cysteine-rich, angiogenic inducer, 61	CYR61	1.533	1.975	0.9523	0.9389	0.6304	1.659	1.596	-1.248	0.6452	-0.4739	1.357	1.275	-0.8494	0.3785	-0.1219	0.8254	1.215	-0.03949	-0.4921	-0.4679	1.021	1.653	-0.8546	-0.144	-0.06794							0.4212	0.4351	-0.3328	0.9855	0.9046	0.5811	0.7672	0.669	1.578	1.29	1.192	1.418	0.03281	0.1322	0.2998
1948377	Hs.522087	Opioid receptor, sigma 1	OPRS1	0.8883	1.681	-0.06643	0.07451	-0.3383	0.8213	1.646	-1.086		0.2642	0.8813	1.054	-1.065	-0.5187	-0.1926	2.056	2.56	1.385	1.022	0.52	2.13	1.472	-0.9434	-0.5064	-0.1976	1.509	1.12	-0.2793	0.03703	0.01578		0.8592	-0.3022	-1.204	0.1493	0.127	1.157	1.335	0.4404	1.489	-0.7131	1.031	1.056		0.4478	-0.0908
815047	Hs.4859	Cyclin L1	CCNL1	1.81	2.271	0.8246		-0.3865	0.2833	0.9949	-0.2758	-0.3997	-0.881	1.038	1.562	0.5917	-0.004335	-1.068	0.7172	0.9913	0.7698	0.3231	0.05102	0.6969	1.213	0.3874	-0.1714	-0.3255	0.8813	1.366	0.8867	0.251	0.06074		0.8742	0.4114	0.6897	-0.1828	0.2618	0.757	1.81	0.4103	0.7093	0.7066	0.7424	1.181	0.9523	0.3448	0.01721
1848672	Hs.128548	WD repeat domain 1	WDR1	2.561	2.312	1.392	0.5597	-0.6897	2.041	1.217	-0.1584	-0.873	0.0827	2.256	1.971	0.5039	0.144	0.1017	2.181	1.286	0.8106	1.098	0.7084	2.798	1.195	-0.7735	-0.2758	-0.08467	1.877	0.9199	0.2141	0.1903	0.3161		1.683	0.648	0.1686	-0.7298	0.08406	2.598	1.44	-1.889		-0.5929	1.963	1.055	0.03281		0.123
47359	Hs.511899	Endothelin 1	EDN1	0.04684	1.537	0.5926	-0.3292	-0.0862	0.8852	1.178	-0.3437	0.119	0.1204	0.543	1.206	0.00863	-0.5564	-0.1408	0.636	1.286	1.153	-0.3437	-0.281	0.8624	1.5	0.1648	-0.074	-0.3548	0.9672	1.557	0.7198		-0.1844		0.5211	-0.4982	-0.415	-1.238	-1.114	1.415	1.318	0.4647	-0.04692	-0.6394	2.023	2.023	0.7058	-0.02034	0.1124
275372	Hs.555898	Synapsin III	SYN3	1.696	1.006	0.9664	0.01436	-0.486		1.651		-0.1568		0.9811	2.573	2.421	-0.1187	0.512	1.475	1.074	2.031	0.7933	0.5869	3.045	1.498	0.8032	-0.07552	-0.3902	1.216	1.605	2.136	0.5028	0.7613		1.049	0.7715	0.3752	-0.4901	0.157	1.842	0.6031	1.554	0.7782	0.9015	1.225	0.6924	1.577	-0.08314	-0.1959
814265	Hs.87752	Moesin	MSN	0.144	0.5548	-0.6735	-0.5146	-0.7784	2.164	2.002	0.5099	0.2079	1.505	0.1097	0.9553	0.3448	0.4136	0.473	1.409	1.292	1.414	1.418	1.044	2.372	0.583	-0.5995	-0.2109	-0.3997	1.601	1.027	0.7075	0.7866	0.6406		0.7545	-0.2176	-0.6873	-0.3511	-0.458	1.511	0.3103	-0.2987	0.02857	0.2141	0.538	0.6489	0.2129	0.2473	0.3346
1583998	Hs.444569	Transmembrane protein 49	VMP1	-0.3548	-0.2464	-0.281	-0.4481	-0.4442	0.8631	1.306	-0.8494	-0.281	0.2654	0.474	-0.08467	-0.6349	-0.1697	-0.4659	0.7225	0.546	0.745	0.7841	0.4297	1.2	0.394	-0.2688	0.04824	-0.3328	0.818	0.4212	0.2928	0.6897	0.1661		0.669	-0.4719	0.03281	-0.1894	0.0895	1.208	1.012	-0.2362	0.3852	-0.7084	1.022	0.6341	1.185	0.6508	0.3482
841666	Hs.319171	Nuclear factor of kappa light polypeptide gene enhancer in B-cells inhibitor, zeta	NFKBIZ	0.2166	0.6844	-0.2379	0.03562	-0.304	1.758	1.3	-0.02767	0.585	0.07451	1.14	0.7604	-0.3808	0.539	-0.2109	1.083	1.52	0.3951	0.5714	0.774	1.137	0.6672	0.5291	-0.4112	-0.4461	0.5821	0.2975	-0.2653	-0.1345			1.026	0.5974	0.3663	-0.4286	0.3057	1.069	0.6388	0.06626	0.03562	0.3516	0.6022	1.011	-0.06794	0.04124	-0.05739
233619	Hs.471779	Leucine rich repeat (in FLII) interacting protein 1	LRRFIP1	1.13	2.434	0.8424	0.512	-0.3383	1.004	1.212		-0.3165	0.2606	1.547	1.833	0.9061	1.041	0.8953	1.246	0.6526	1.123	0.2881	0.00863	1.905	1.944	-0.3437	0.08814	-0.4266	0.7941	0.8852	0.1953	-0.3827	-0.3437		0.5734	-0.09542	-0.1376	-0.6394	-0.2567	0.2327	1.252	-0.1329	-0.2109	-0.1488	1.563	1.588	1.545	0.9328	1.176
202201	Hs.210227	Solute carrier family 2 (facilitated glucose transporter), member 14	SLC2A14	-0.1408	0.263	-0.3827	0.3696	0.6452	0.148	0.5955	-0.01013	0.3138	0.4803	0.6406	0.4782	0.704	-0.1125	-0.1633	0.5724	0.3606	1.061	0.8205	0.6535	0.394	0.4362	-0.4901	-0.9379	-0.9971							0.6135	0.2091	0.301	0.7146	0.5079	-0.01013	1.898	-0.6148	-0.4941	-0.417	0.5509	1.204	1.4	0.8742	0.7849
283668	Hs.47578	MRNA full length insert cDNA clone EUROIMAGE 283668		0.8383	0.7181	0.5099	-0.3004	0.01863		1.218	1.368	0.1084	0.5311	0.2016	0.4082	0.9153	0.2104	-0.1976	0.06212	0.7748	0.6201	0.1966	-0.1219						0.5926	1.35	0.9782	0.2892	0.1493		-0.6597	-0.07097	0.3929	-0.4501	-1.105	0.1852	0.2582	0.3092	0.1622	0.7321	0.4457		0.84	-0.1125	-0.2059
841499	Hs.269059	Jumonji, AT rich interactive domain 2	JARID2	-0.5692	-0.3884	1.064	-0.007232	-0.8237	-0.3237	-0.08314	0.4394	0.07724	-0.1172	-0.2311	1.437	0.8867	0.1814	-0.1376	-0.1156	0.516	1.045	0.4478	0.2666	0.1801	0.6079	-0.9132	-0.8704	-1.086	-0.2109	0.6951	0.3103	-0.03949	-0.364		-0.3603	0.4895	0.04264	-0.8059	-0.4074	0.4255	1.811	0.7163	0.2179	-0.1313	-0.3511	-0.4901	0.7966	-0.2498	0.1003
471218	Hs.282113	SNF1-like kinase	SNF1LK	-0.462	0.2412	0.5898	0.2351	-0.7588	0.9245	0.3962	0.6173	-0.02915	0.9575	-0.7834	-0.9105	-0.9187	-1.404	-1.344	0.01721	0.5734	0.7242	0.09761	0.2339						0.1865	1.096	0.9767	0.7493			-0.3201	-0.07704	-0.2951	-0.4739	-0.3022	0.6654	1.337	1.785	1.015	1.642			1.467	-0.03209	-0.1714
2013515	Hs.296323	Serum/glucocorticoid regulated kinase	SGK		1.807	1.16				0.07039	-0.2092			0.1296	0.08542	-0.2362	-0.1697	-1.569	0.4125	0.8156	1.475	0.7286	-0.2567	-0.6529	-0.484	-1.221	-1.234	-1.921	0.364	0.9819	0.9007	0.4468	-0.3677		-0.1959	0.2228	0.4265	0.3962	-0.4093	0.6599	1.182	1.155	1.626	0.8106	0.3896	0.7681	1.524	0.01293	0.1084
232946	Hs.296323	Serum/glucocorticoid regulated kinase	SGK	-0.2863	1.211	1.105	0.8671	0.2412	0.3863	0.09761	-0.9971	0.3516	-0.458	0.2166	0.7941	0.01721	-0.2775	-0.725	0.4709	1.075	1.726	1.029	0.1865	0.7536	1.401	-0.03505	0.5059	-0.2775	0.3994	0.4678	0.7664				0.09356	-0.1047	-0.1109	0.8041	0.3173	0.4751	1.29	-0.2863	0.1375	-0.6897	0.543	0.5509	0.8286	0.3663	-0.3292
2252954	Hs.37982	Neural precursor cell expressed, developmentally down-regulated 9	NEDD9	-0.1203	1.119	1.235	-0.04543	-0.9885	-0.05739	0.4212		-0.6016	-0.9885	-0.2636	0.1776	-0.1408	-0.4461	-1.152	-0.2758	0.2179	0.3929	0.229	-0.2345		-0.01888	-0.4442	-0.5146	-0.3094	0.3103	0.8867	0.9191	0.1979	0.86		-0.4422	-0.2226	-0.1552	0.251	-0.2109	0.2786	0.9054	0.315	0.4552	-1.08	-0.0499		0.2642	-0.6371	-0.6304
813630	Hs.81170	Pim-1 oncogene	PIM1	-0.2009	0.8392	1.04	-0.3808	0.394	0.2041	0.2339	0.1243	0.3852	0.02857	0.1388	0.1979	0.1017	-0.5416	-0.3111	0.3994	0.5965	1.02	-0.4074	-0.2159	0.107	0.472	0.4792	-1.062	-0.5929	-0.6082	-0.255	0.2339	-0.03949	-0.7202		0.5008	0.6933	0.1789	0.4168	0.2833	0.2228	1.629	0.513	-0.5951	-0.008682	0.189	0.6617	1.14	-0.3959	-0.5312
292726	Hs.81170	Pim-1 oncogene	PIM1	-0.3808	0.6489	1.095	0.2606	-0.5228	0.4823		0.1609	0.05102	1.435						0.07451	1.015	0.3796	-0.7466	-0.7588	-0.5907	0.09491	-0.02474	0.3057	-1.776	1.526	1.476	1.439	-0.07856	-0.6282		0.3505	1.341	0.3505	-0.3364	-0.2396	0.2314	1.471	0.5898	-0.7298	-0.001443			1.253	0.2869	0.5548
489623	Hs.308048	Early B-cell factor	EBF	0.514	1.52	2.348	0.2437	0.7181	-0.7466	0.03984	0.4688	-0.1047	-0.1714	-0.1031	0.2253	0.9336	-0.05589	-0.7442	-0.417	-0.3978	-0.02767	-0.2898	-0.2109	0.2558	0.5489	0.7207	0.1454	0.2449	-0.1203	0.546	1.064	0.08406	-0.1697		-0.2671	0.2129	0.3629	-0.02327	0.9298	-0.5228	0.3254	2.257	1.192	0.09356	-0.4305		1.11	-0.5002	-0.02767
768299	Hs.463375	Zinc finger protein 652	ZNF652	1.024	1.247	2.341	-0.3789	0.3288	0.6835	0.679	1.134	0.2154	0.1349	0.5341	1.083	0.8938	0.9568	-0.3364	-0.2584	-0.3346	0.4531	-0.08009	-0.1894	-0.1016	-0.09234	0.007196	-0.2916	-0.074	-0.02915	0.8032	1.474	0.9716	0.5489		-0.03062	1.085	1.564	0.2425	1.126	0.2666	1.128	0.1084	-0.8836	0.3196	-0.1993	0.1801	1.672	-0.4035	0.3185
841281				0.6471	0.8536	2.428	-0.7108	-0.1844	0.2425	0.04124	1.005	0.4222	-1.071	0.54	0.6397	1.267	0.06212	-0.6148	-0.1047	0.338	1.021	-0.06945	-0.0862	0.4265	0.6239	0.9701	-0.2706	-0.2636	-0.3219	0.315	0.7715	-0.08314	0.3173		0.05381	1.489	1.115	-0.152	0.275	0.3807	1.323	2.28	-0.06794	0.5028	-0.3978	0.2302	1.558	-0.8059	-0.4461
149809	Hs.367725	GATA binding protein 2	GATA2	0.05797	0.9343	2.117	-0.2226	0.08406	-0.5951	-0.5064	0.4212	-0.4093	-0.8314	-0.1313	0.294	0.45	-0.1345	-0.5479	0.2606	-0.1078	0.6201	0.107	-0.2396		-0.0604	0.5489	-0.1109	-0.04097	-0.09234	0.04404	1.112	0.2642	0.1003		-0.4055	1.163	1.413	-0.7834		0.3403	0.7933	2.145	0.545	-0.1665			1.353		-0.3273
44477	Hs.109225	Vascular cell adhesion molecule 1	VCAM1	0.6717	0.8695	2.496	0.8797	1.242	0.06074	0.9928	1.085	-0.004335	0.2821	-0.01596	-0.1746	0.774	-0.3865	-1.003	-0.2723	0.1699	0.9686	0.2091	0.3685						0.2869	0.8608	1.792	0.3852			-0.05439	0.7163	1.339	0.4468	1.122	0.5888	0.123	1.548	1.177	1.502	0.5341		1.382
489606	Hs.186424	BCL6 co-repressor	BCOR	-0.06492	-0.4521	1.747	1.141	0.1388	-0.4055	-0.2881	1.283	-0.3548	-0.4521	-0.2092	-0.415	-0.5043	-0.1282	-1.737	-0.2243	-0.462	0.779	0.3763	-0.09388						-0.05439	0.3807	1.996	1.187	0.583		0.433	0.3437	1.088	0.5974	0.5221	0.3346	0.1979	1.016	-0.005782	0.4489	-0.2142	0.3885	1.523	-0.5973	-0.2159
34778	Hs.73793	Vascular endothelial growth factor	VEGF	0.7424	0.9811	2.835	1.016	1.238	0.4895	0.8789	1.32	0.5311	0.8742	-0.4901	0.2642	0.2265	-0.1282	-0.9269	-2.826	-3	-1.791	-2.826	-2.699						-0.1993	0.4636	1.485	0.1257	0.3741		0.04684	1.003	1.323	0.4803	1.198	0.5089	0.6257	1.601	1.416	1.714	-0.0619	0.373	1.353	0.301
143426	Hs.502876	Ras homolog gene family, member B	RHOB	1.285	1.607	2.299	0.5597	0.3885			1.061	0.2265		0.3277	0.5646	0.8408	0.05797	-0.6689	0.4265	0.5039	0.2546	-0.4481	-0.5105	1.16	0.9884	0.9986	0.3185	-0.01742	0.8726	1.244	1.152	0.5231	0.346		0.257	1.081	1.164	0.2041	0.3818	0.2786	0.3785	0.5049		-0.1714	0.5578	0.6599	0.8057	-0.01159	0.1057
324772	Hs.426312	Angiomotin like 2	AMOTL2	0.1583	1.312	0.6012	-0.2059	0.09626	0.6135	0.5917	1.32	0.3115	0.123	-0.1697	0.913	0.4308	-0.4719	-0.304	0.2412	0.5656	1.126	-0.5291	-0.09696	1.055	1.108	1.068	-0.2009	0.2821	0.6003	0.9046	1.511	-0.5374	0.1712		0.394	1.337	0.751	0.5351	0.6116	0.257	0.7207	0.5519	-0.5606	-0.5208	-0.1047	-0.2092	0.4875	-1.105	-0.5842
431214	Hs.436102	Interferon stimulated exonuclease gene 20kDa-like 1	FLJ12484	-0.1795	0.7689	1.094	0.6924	0.518	0.115	0.4521	0.3663	0.2762	-0.6735	0.1596	0.6996	-0.2723	0.1362	-0.4112	-0.01159	0.05936	0.01578	-0.3401	-0.09696	0.7321	1.076	0.6173	0.516	0.7832	0.1738	0.6681	0.4552	0.1699	0.537		-0.1203	1.262	0.7407	0.6145	1.122	0.9358	1.565	1.113	1.295	-0.1156	-0.09388	0.2129	-0.08314	-0.2881	-0.6781
221295	Hs.180919	Inhibitor of DNA binding 2, dominant negative helix-loop-helix protein	ID2	1.433	1.108	1.379	-0.4521	-0.07704	-0.6193	0.9023	0.9561	-0.2076	-0.4305	0.002883	0.4895	0.6498	0.2363	-0.8186	0.08406	-0.04543	-0.08314	-1.333	-1.347	-0.1031	-0.3622	-0.5146	-1.617	-1.34	-0.1456	0.2228	0.2975	-0.8262	-0.8288		0.05658	1.075	1.875	0.04684	-0.03062	-0.03209	2.189	2.014	1.045	1.235	0.0229	1.26	2.659	-0.005782	0.02857
756405	Hs.76884	Inhibitor of DNA binding 3, dominant negative helix-loop-helix protein	ID3	0.1414	0.679	1.37	0.02998	-0.1219	0.4093		0.4916	0.03422	-0.0908	-0.9132	0.4792	-0.08314	-0.4266	-0.852	-0.2294	0.4761	0.9441	-0.2243	-0.0604						-0.243	0.6645	0.9978	-0.0604	0.1336		-0.3219	0.3127	0.3346	-0.1943	-0.08927	0.4049	2.257	2.565	0.4916	0.9366	0.08814	1.863	3.661	0.5917	-0.1031
236412	Hs.179260	Chromosome 14 open reading frame 4	C14orf4	0.4615	0.9237	1.019	1.312	-0.1313	-1.362		1.021	-1.074		-0.2328	1.008	1.073	0.3138	-0.5043	-0.415	-0.3076	0.7883	-0.1617	-0.3511	0.7782	0.8695	1.304	1.593	1.067	-0.3585	0.2975	0.6145	0.2774	0.6862				0.9268		-0.3111	-0.255	0.1609	1.913	0.5089	0.3663	-0.2533	0.7373	2.426	-0.1844	1.061
51448	Hs.460	Activating transcription factor 3	ATF3	0.6663	1.27	1.191	0.4865	0.6471	1.151	1.163	0.4699	0.7321	0.0115	1.491	1.466	1.508	1.881	1.393	1.736	1.358	1.643	0.1776	-0.1156		2.08	1.356	0.8821	0.03984	1.561	1.84	1.621	0.1801	-0.2159		0.07039	0.4383	0.1243	0.355	0.02857	0.08406	1.277	0.1966	-0.5002	-0.6016	0.3357	0.3127	0.774	0.0827	0.7373
810724	Hs.76095	Immediate early response 3	IER3	0.1177	0.5993	0.7941	0.537	0.5049	1.049	0.7303	0.5811	0.9358		1.258	1.923	1.285	0.33	0.2963						1.233		1.576		0.01006	0.6871	1.912	1.674	0.419	0.3138		0.2497	0.7251	0.3346	0.893	0.544	0.111	1.734	0.5291	0.3068	0.2678	1.225	3.167	3.109	0.6098	0.4212
342378	Hs.2128	Dual specificity phosphatase 5	DUSP5	0.05936	1.494	1.659	0.6817	0.7355	0.6608	0.6745	0.7286	0.269	0.2845	1.56	0.606	1.495	1.715	0.7268	1.078	1.497	2	0.3807	0.739		3.33	2.746	2.279	2.17	1.005	1.799	1.909	0.8922	1.136		0.472	0.739	0.2987	0.8671	0.6727	0.1177	0.9855	0.6173	0.1388	-0.2951	1.1	1.942	2.12	0.6708	1.153
340734	Hs.81328	Nuclear factor of kappa light polypeptide gene enhancer in B-cells inhibitor, alpha	NFKBIA	0.3896	0.7233	0.2762	0.4222	0.516	0.7251	0.03562	-0.2688	0.7424	-0.4035	1.149	1.549	0.5558	1.344	0.2363						0.2726	1.039	0.4906	0.809	0.6192	-0.2226	0.9553	0.2104		0.08134		0.2928	0.3242	-0.03357	0.3774	0.0552	0.3231	1.249	0.3482	0.4678	0.2265	0.06764	0.6248	0.1349	0.01578	0.275
767765	Hs.345139	GTP binding protein overexpressed in skeletal muscle	GEM	0.05102	0.7381	1.912	0.4457	0.6088	0.9046	0.3242	1.02	0.3448	0.1043	1.182	1.314	1.226	1.616	0.5993	-0.03357	0.2582	1.386	0.2678	0.5039						0.4615	0.5529	2.018	1.057	0.7874		0.1283	0.2833	0.2166	0.3707	0.2016	0.03844	1.025	0.4615	0.05381	-0.2916	-0.05439	0.9971	2.561	0.2253	0.07039
240151	Hs.180919	Inhibitor of DNA binding 2, dominant negative helix-loop-helix protein	ID2	0.2534	0.9508	0.9508	-0.0908	0.7355	0.9373	0.2339	0.2951	0.2774	-0.3364	1.494	1.523	1.316	2.126	1.084	0.8472	-0.07704	0.5509	-1.248	-0.6781	0.987	1.47	1.712	1.044	0.6544	-0.454	-0.05439	0.2449	-0.8997	-1.099		0.3173	0.5714	0.2582	0.543	0.2016	0.5079	1.695	0.8969	0.3718	-0.2059	0.394	1.57	1.531	0.7329	0.8065
188232	Hs.376206	Kruppel-like factor 4 (gut)	KLF4	0.8584	1.606	1.498	-0.1078	0.9694	0.6012	0.4351	0.4542	-0.2176	-0.897	1.515	1.448	1.026	1.512	0.5869	0.1712	-0.415	0.09491	-0.8314	-0.01159	0.2762	0.4926	0.03703	0.1532	0.3127	0.2154	0.6031	0.2582	-0.3219	-0.1943		0.4308	1.019	0.992	0.1865	0.1763	0.1661	0.9411	0.4916	-0.5125	-0.5821	0.2314	0.9115	1.082	-0.2951	0.05242
825461	Hs.110571	Growth arrest and DNA-damage-inducible, beta	GADD45B	1.265	0.8303	0.5321	-1.05	-0.3383	0.4158	0.4468	0.537	0.4049	0.01721	0.7983	1.043	0.7181	0.2618	0.1375	0.5974	1.293	1.267	0.115	0.05102	0.6378	1.1	0.809	-0.3201	-0.03062	-0.08467	0.7613	0.4967	-0.5929	-0.05889		0.4103	0.5821	0.06212	0.6041	0.2166	-0.1681	1.523	1.797	0.9561	1.428	0.4521	1.642	0.6079	-0.1568	0.4584
451598	Hs.101007	Hypothetical protein MGC48972	MGC48972	0.4276	0.8106	0.6897	-1.02	-0.6193			-0.394	-0.488	-0.6349	0.8953	0.4803	0.8647	0.511	-0.05439	0.2497	0.1596	0.3696	0.05658	-0.3364	1.172	0.636	0.07451	-0.2619	-0.4719	0.6627	0.9694	0.8797	0.3185			0.2497	-0.2671	0.1738	-0.1156	0.1401	0.1532	-0.1894	1.195	0.3494	0.3918	-0.1094		1.197	-0.6193	0.08542
309864	Hs.25292	Jun B proto-oncogene	JUNB	1.676	1.377	2.082	0.8303	0.2191	1.21	2.8	1.386	0.2351	-0.08467	0.8408	1.324	0.406	-0.7155	-1.053	0.6341	1.456	1.577	-0.1861	-0.5043	2.011	2.437	2.362	-0.5821	-0.3129	0.4136	1.205	1.365	-0.4521	-0.2567		0.6434	1.941	1.325	0.1674	0.4255	1.305	1.953	1.421	-0.1187	0.1814	3.09	3.587	1.915	-0.2396	0.6498
26568	Hs.534313	Early growth response 3	EGR3	4.239	5.644	6.202	1.22	0.3573	2.514	4.115	4.538	0.827	0.6853	2.06	5.084	5.315	1.019	-0.3622	4.491	4.953	5.445	2.56	0.1427	4.244	4.563	4.327	1.026	0.0895	4.183	5.277	5.13	1.815	0.3994		1.747	2.449	2.487	0.516	-0.1617	3.474	5.138	5.218	1.411	0.5221	3.71	5.496	6.434	1.043	0.1903
742672	Hs.524271	Polyhomeotic-like 2 (Drosophila)	PHC2	0.7049	2.147	1.141	-0.5929	0.02998		2.986	1.951	0.4276	0.8343	0.9479	2.413	1.969	-0.3659	-0.2447	0.7347	1.692	1.847	0.03562	-0.4739	0.6323	1.514	1.054	-0.394	-0.8084	0.8568	1.916	1.425	0.3357	0.3161		0.3896	1.777	1.443	0.4319	0.3323	1.787	2.939	3.127	2.147	1.444	0.9381	2.83	3.321	0.4906	0.5714
725549	Hs.269898	SERTA domain containing 1	SERTAD1		1.669	2.234	0.4478	0.5039		1.647	2.724	1.145	0.7638	0.05797	1.413	1.618	0.01721	0.04824	0.4168	0.9061	1.454	0.8375	-0.09234	0.9949	1.692	1.88	1.292	0.4967	0.355	1.217	1.779	1.32	1.199		0.03703	1.782	2.254	1.276	0.4678	0.9493	2.336	2.595	1.342	1.549	0.3618	1.782	2.957	1.083	0.6781
289784	Hs.408467	Spermatogenesis associated 6	SPATA6	-0.221	0.007196	1.476	0.1043	0.4436	0.3874	0.1204	-0.01159	-0.2396	-0.2688	0.4542	0.9222	0.7782	0.2141	0.4709	-0.004335	-0.01013	0.8472	-0.2026	-0.1665		1.14	1.367	0.6434	0.8695	-0.1219	0.4844	1.284	-0.07097	0.111		0.3796	0.05797	-0.1536	-0.2898	0.2798	0.4179	1.022	2.101	0.2277	-0.2636	1.079	1.786	2.419	0.2253	0.3584
810119	Hs.48029	Snail homolog 1 (Drosophila)	SNAI1	-0.1472	0.8221	2.029	-0.1266	0.7119	0.3494	0.4201	0.8718	0.6526	-0.1376	0.4265	1.329	0.8663	0.9819	0.4844	-0.08314	0.7268	1.43	-0.03653	0.2141		0.5984	1.25	0.05936	0.1596	0.08406	0.9214	2.082	0.4114	0.1928		0.1622	0.7146	0.6727	0.2029	0.115	0.4158	1.258	2.659	0.472	-0.9971	0.2376	1.441	3.039	0.3092	0.4383
2450237	Hs.527973	Suppressor of cytokine signaling 3	SOCS3	0.229	2.082	2.823	0.3818	0.7991	0.07451	0.8246	1.498	-0.6171	0.3528		1.032	0.4049	-0.811	-0.7588	0.315		1.347	-1.038	0.1467	0.6313	1.657	1.721	-0.4759	0.364	0.04684	1.368	1.274	-0.09542	0.5859		-0.3752	1.222	0.8805	0.3707	0.6211	0.1545	1.576	1.915	0.1814	0.5509	-0.004335	1.052	1.379	-0.6574	0.2129
84211	Hs.527973	Suppressor of cytokine signaling 3	SOCS3	0.6772	1.664	3.131	0.04824	0.294	0.3516		1.36	0.03844	0.1545	0.4351	1.193	0.8156	-0.5023	-0.3566	-0.03357	1.072	1.016	-1.191	0.02715	0.622	1.477	1.323	-0.8651	0.1003	0.1401	1.631	1.417	-0.4501	0.419		-0.1345	1.368	1.197	0.4834	1.038	0.3929	1.743	2.139	0.1699	0.8718	1.519	2.383	2.714	0.9245	1.551
898092	Hs.410037	Connective tissue growth factor	CTGF	0.9679	0.2998	0.1057	0.3242	-0.4383						0.9775	1.528	1.157	0.8115	0.2339	0.5801	0.7242	0.7715	0.1763	-0.1047						0.6835	0.6736	0.5079	0.05102	0.3242		-0.304	-0.2969	-0.3959	0.03984	-0.2793	-0.04097	0.8098	0.976	1.045	1.524	0.175	0.5801	1.715	0.04963	0.1789
141192	Hs.426312	Angiomotin like 2	AMOTL2	1.079	1.47	1.558	-0.1779	0.5656	0.7031	0.9745	0.3741	-0.2828	-0.3529	1.001	1.319	0.8961	1.239	0.5627	0.3242	0.4255	1.137	-0.2176	-0.01304		1.993	2.146	0.8504	1.647	0.3138	0.9336	1.221	-0.3771	-0.007232		-0.1795	0.3528	-0.005782	0.3516	0.4233	0.01006	0.7075	0.8544	0.294	1.122	0.127		1.077	-0.488	0.1349
298603	Hs.278436	Zinc finger protein 537	ZNF537	0.9161	0.005759	1.199	-0.1172	0.544	-0.1763	0.4136	1.286	-0.1763	0.06488	-0.1488	-0.1361	0.2004	0.4636	0.7075	-0.811	-0.4131	0.1217	-0.2758	-0.7084	0.774	1.531	2.263	1.756	2.752							-0.5799	-0.3492	0.355	0.4071	0.6192	0.1322	0.2833	1.216	1.682	1.395	0.2129	-0.05439	1.355	0.3707	0.5869
2067804	Hs.159006	Hypothetical protein LOC168850	LOC168850	0.2928			0.6554	0.01578	0.7459		0.3929	-0.5353	0.6304	0.09356	0.4158	0.5714	0.6581	-0.3076	0.01863	0.2302	0.5261	0.7338	0.4168	0.04544	-0.1078	-0.007232	0.2302	-0.02474	0.1648	1.156	1.286				-0.1016	-0.3659	0.3962	0.05936	-0.03949	0.4447	1.175	0.2016	0.6654	0.4319	-0.1062	0.08134	0.7066	0.184	-0.2345
280082	Hs.519474	Chromodomain helicase DNA binding protein 1	CHD1	0.07176	-0.2226	1.402	0.903	0.3033	0.111	-0.6439	0.1674	-0.9187	-0.5692	0.2376	0.7251	0.4782	1.346	0.1953	-0.2092	0.3254	0.2702	0.2437	0.08542	-0.4093	-0.2345	-0.1282	-0.1877	-0.221	-0.5105	0.3595	0.5695	-0.07248	-0.05439		0.1217	0.5888	1.171	0.8319	1.072	0.0115	0.308	-0.2723	0.2786	0.8726	-0.1584	0.01293	0.7128	-0.1297	0.1903
50562	Hs.283683	Chromosome 8 open reading frame 4	C8orf4	0.5636	0.7536	0.7049	0.893	0.09626	-0.1361	0.6406	1.185	1.399	0.007196	0.184	0.3231	0.4372	0.8608	-0.4131	-0.3846	-0.09851	0.1057	0.07998	0.4394	-1.842	-0.725	-1.916	-1.608	-0.7588	0.1217	0.2376	0.1164	-0.1031	0.005759		0.3494	0.6182	0.9161	1.395	0.5341	0.4404	1.198	0.3685	1.548	0.2951	0.06074	0.4319	1.388	1.122	0.7958
292515	Hs.492859	UDP-N-acteylglucosamine pyrophosphorylase 1	UAP1	0.03703	0.1243	1.624	1.762	0.6107	-0.125	-0.02034	0.1283	1.192	0.2066	0.08678	0.5018	1.106	1.197	-0.1649	-0.1894	0.2461	0.7416	0.8303	0.3403	-0.4208	0.03281	-0.05739	0.3707	0.07861	-0.2533	0.3663	0.9426	0.5821	0.3539		0.1776	0.4678	1.014	2.259	2.18	0.1966	1.504	0.4688	1.794	2.671	-0.1811	0.1865	1.376	0.8032	0.5926
486035	Hs.492859	UDP-N-acteylglucosamine pyrophosphorylase 1	UAP1	0.856	1.064	1.204	1.384	0.1388	-0.3474	0.5089	0.3115	0.9038	0.6599	-1.029	-0.1844	0.5743	0.6164	-0.6104	-0.1424	0.2666	0.6323	0.6862	0.2091	-0.6038	-0.1746	-0.1943	0.269	-0.1156	-0.2828	0.4709	0.8504	0.6645	0.3829		-0.274	-0.2602	0.3584	1.652	1.36	-0.09542	1.07	0.5241	1.776	2.274	-0.2951	0.2606	1.73	0.9731	0.9583
240694	Hs.492859	UDP-N-acteylglucosamine pyrophosphorylase 1	UAP1		0.03281	1.056	1.053	0.984	0.01721	0.3651	-0.5778	1.243	0.6332	-0.2009	0.1309	0.5519	0.719	0.1648	-0.0218	0.3651	0.8123	1.16	0.512	-0.2723	0.4626	0.4071	0.5984	0.5241	0.02148	-0.1345	0.8359	0.2534	-0.1697		-0.2619	-0.1681	0.05797	1.167	1.33	0.2916	0.5666	0.2154	1.443	0.5558	0.06626	0.4093	1.158	1.107	0.5627
260696	Hs.205558	HIV-1 rev binding protein 2	HRB2	-0.1584	0.3595	0.4751	0.2265	1.178	-0.6735	0.473	-0.488	0.07313	0.8383	0.184		-0.1714	-0.0619	-0.2243	0.3219	0.3907	0.4936	0.7974	0.8624	0.3471	0.6799	0.4626	0.719	0.3022	0.3994	0.5539	0.9738	0.9411	0.7502		-0.04543	-0.8468	-0.255	0.1596	0.5231	0.7198	1.192	-0.3147	0.8367	1.39	-0.462	-0.152	0.517	0.09356	0.3482
1509904	Hs.196384	Prostaglandin-endoperoxide synthase 2 (prostaglandin G/H synthase and cyclooxygenase)	PTGS2	1.498	3.237	2.613	0.7294	-0.1329	1.475	3.074	0.157	1.498	0.5607	2.568	3.471	2.639	0.8703	-0.1392	1.496	2.306	1.809	2.684	0.9298		0.2666	-0.5713	0.3741	-1.358	1.214	1.653	1.367	1.418	0.224		1.322	0.2129	0.543	2.067	0.9199	2.248	3.118	-0.1345	0.2129	-0.6643	1.789	2.932	2.854	1.441	1.126
845477	Hs.196384	Prostaglandin-endoperoxide synthase 2 (prostaglandin G/H synthase and cyclooxygenase)	PTGS2	2.243	3.261	3.497	1.871	0.05381	1.15	0.5705		1.487	-0.5187	1.758	2.837	1.615	1.874	-0.1203	1.219	1.048	1.245	1.174	-0.3715						1.518	2.135	1.73	2.13			1.617	2.167	1.403	2.876	2.387	1.775	2.744	1.168	1.739	1.038	1.892	2.664	2.015	1.482	0.9538
2508563	Hs.211600	Tumor necrosis factor, alpha-induced protein 3	TNFAIP3	0.4212	1.13	0.4201	1.306	0.1865	-0.6666	-0.46	-0.6689	0.5792	0.1635	-0.4501	-0.5628	-1.168	0.2141	-1.006	-0.3752	0.04404	0.2004	1.32	0.6817	-0.08314	0.06764	-1.474	-0.09388	-0.6461	-0.3076	0.2821	-0.16	0.8663	0.9396		-0.2533	0.2678	-0.1156	0.515	0.6736	0.1674	0.8536	-0.08161		0.9942	0.8891	-0.3566	-0.1361	1.107	0.6808
345751	Hs.7910	RING1 and YY1 binding protein	RYBP	-0.3715	0.3539	0.2786	0.07451	0.2582		0.09085	-0.1649	0.9199	0.3414	0.4436	0.6351	0.7013	0.8016	-0.7226	-0.3273	-0.1062	0.4885	0.4158	-0.1109	0.04264	-0.01159	-0.4228	-0.6371	-1.071	-0.074	0.4834	0.8294	0.9237	-0.2584		0.2916	0.1776	0.3663	0.3288	0.269	0.1493	0.0552	-0.9296	-1.006	-0.6735	-0.1993	0.3334	0.8041	0.02998	0.07998
757435	Hs.55999	NK3 transcription factor related, locus 1 (Drosophila)	NKX3-1	-0.4286	0.2522	0.275	0.1084	0.2116	0.3962			0.6808	0.3752	0.3437	0.6069	1.049	1.949	-0.3237	0.4875	1.009	1.463	1.825	0.856						-0.2311	-0.1456	0.1124	0.8408	0.2228		0.5018	0.5734	0.4468	0.8914	0.4222	-0.02767	0.472	0.2191	0.473	-0.3827	-0.2881	0.2916	0.8246	0.7883	0.3696
132250	Hs.406074	PRKC, apoptosis, WT1, regulator	PAWR	-0.09234	0.4936	0.2449	0.0827	-0.2328						-0.01596	0.0827	-0.03357	0.434	-0.331	0.3138	0.2904	0.8065	1.029	1.087	-0.7155	-1.188	-1.756	-1.184	-1.29	-0.2142	-0.1125	0.2534	0.2522	0.01863		-0.06945	-0.5907	-0.5649	0.005759	0.4895	0.3984	1.26	0.03281	0.3254	-0.1536	-0.05589	0.5636	0.4552		0.5251
789357	Hs.431926	Nuclear factor of kappa light polypeptide gene enhancer in B-cells 1 (p105)	NFKB1	0.472	0.2857	0.3254	0.4854	0.4212	0.5945	-0.07097	0.06074	0.4255	-0.2294	0.6799	0.6871	0.7774	1.03	0.2351	-0.06945	-0.2345	0.7013	0.7329	0.5079	0.517	0.6415	0.511	0.8647	0.6489	-0.08773	0.1427	0.4865	0.7715			0.2774		0.8416	0.8883	0.9107	-0.1811	0.4319	0.2654	0.04264	0.4425	-0.02327	0.007196	0.4244	0.2606	0.0229
232842	Hs.7886	Pellino homolog 1 (Drosophila)	PELI1	0.3674	0.5578	1.18	1.577	0.4265		-0.527	-0.6506	0.1283	-0.6237	0.6098	0.3651	0.5695	0.9782	-0.02474	0.05242	-0.144	0.6599	1.315	0.962	-0.1959	-0.2311	0.6126	0.4584	0.3494							0.06212	-0.3585	-0.08773	0.7225	0.4792	0.2141	1.152	1.199	1.359	1.467	-0.07856	0.3022	0.7782	0.4636	0.4521
1857213	Hs.409965	Pinin, desmosome associated protein	PNN	-0.6643	-0.01596	0.3334	0.7467	0.1388	-0.3677	-0.3771	0.107	-0.3959	-0.3183	0.4936	-0.03653	0.52	0.9531	0.03562	-0.1345	-0.3733	0.2702	0.3196	0.4265	-0.08314	-0.1697	0.0229	0.157	0.3929	-0.2159	0.301	0.52	0.3918	0.4038		-0.0145	0.3254	0.6672	0.7681	1.276		-0.2042	0.02857		1.16	-0.462	0.001442	0.5301	-0.01013	0.513
134495	Hs.462598	82-kD FMRP Interacting Protein	182-FIP	0.04684	0.6022	0.9456	0.2738	0.3219	-0.482	-0.08773	-0.1472	-0.5735	0.6915	0.5763	0.4563	0.6663	0.6517	-0.173	-0.1568	-0.06341	0.4244	0.251	0.1814	0.01293	-0.02915	-0.1877	-0.3111	-0.3585	-0.3255	0.2191	0.6415	0.3707	0.0229		0.0229	-0.3292	0.3185	-0.2498	0.3696	0.2869	0.4005	-0.4208	-0.2294	0.2821	-0.1047	0.06764	0.6164	0.08406	0.2412
754040	Hs.485877	Synaptotagmin binding, cytoplasmic RNA interacting protein	SYNCRIP	0.2546	0.3219	1.413	1.336	0.111	-0.5249	0.01436	-0.5002	-0.394	-0.9462	0.3231	0.1296	0.3874	1.022	-0.3959	-0.3715	-0.4521	0.4447	0.4573	0.005759						-0.1094	0.5529	1.317	0.7933	0.4967		0.2497	-0.01013	0.4038	1.346	1.04	0.294	0.5898	0.5509	1.063	0.7268	0.2449	0.4531	0.6636	0.5099	0.4552
1637504	Hs.356481	CDNA FLJ42435 fis, clone BLADE2006849		-0.03949	0.3311	1.368	0.6145	0.545	-1.204		-0.1094	-0.3022	-0.7274		0.07039	0.1296	-0.06794	-0.4228	-0.3346	0.06212	0.2606	0.2951	0.5724						0.05381	0.512	0.7949	0.7155	0.6978		-0.4189	0.4988	0.5695	0.3254	0.9358	0.2041	0.3896	0.6341	0.8774	1.407
2055010	Hs.489615	Pre-B-cell colony enhancing factor 1	PBEF1	0.9084	0.7294	1.07	1.518	0.144	-0.8863			-0.074	0.9115	0.3994	0.184	0.5965	1.36	-0.6529	-0.1094	0.4372	0.7681	0.8504	0.688	-0.03801	-0.3865	-0.462	-0.2243	-0.1187	0.03562	0.5965	0.7604	0.5888	0.2975		-0.03062	0.7748	1.459	1.163	1.424	-0.2159		-0.5105	0.1648	1.252	-0.2109	0.1375	0.5568	0.346	0.9305
823665	Hs.489615	Pre-B-cell colony enhancing factor 1	PBEF1	1.348	1.02	1.126		0.7579	-0.9406	-0.5973	0.2798	-0.01596	-0.9771	0.4351	0.1789	0.6378	1.282	-0.3511	-0.0908	0.05242	1.07	1.205	0.9199	-0.04692	-0.144	-0.3419	0.02006	-0.008682	-0.4403	0.2154	0.3763	0.7128	0.3254		0.3818	0.8703	1.48	1.091	1.17	-0.1504	1.088	-0.3219	0.3103	1.241	-0.2328	-0.3364	0.6681	0.03703	0.8906
280985	Hs.127126	Cytoplasmic polyadenylation element binding protein 4	CPEB4	0.07861	0.7493		0.4782	-0.1943	-1.017	-0.5821	0.5039	-0.1266	-0.5105	0.5898	-0.005782	0.2179	0.3829	-0.8943	0.09896	0.4082	0.7207	0.6341	0.4212	0.2738	0.2228	0.06488	-0.05889	0.1204	0.02006	0.8914	1.128	0.6681	0.6663		0.2228	0.9161	1.191	1.022	1.118	0.3288	0.3057	0.2497	0.6897	0.6041	-0.274	0.6996	1.09	0.1243	0.6608
320664	Hs.129051	Homer homolog 1 (Drosophila)	HOMER1	0.09356	0.3494	0.384	0.02857	-0.6326	-0.486	-0.3622	-0.06341	-1.234	-0.1779	0.03562	-0.1392	0.04544	0.9153	-0.3978	-0.4208	-0.2413	1	1.105	0.6708	-0.4305	-1.017	-0.1488	-0.6873	-0.6193	-0.2515	0.346	0.355	1.213	0.7672		0.1362	-0.05589	0.06074	-0.3696	0.2449	-0.2362	0.04264	0.1661	0.7807	0.5271	-0.7834	0.0635	1.316	0.4854	0.5548
2515917	Hs.460988	Core-binding factor, beta subunit	CBFB	-0.1297	0.01436	0.451	0.3863	-0.2328	-1.155	-0.6148	-0.4016	-0.2042	-0.2706	-0.3921	-0.4921	0.04404	0.8836	0.2702	0.3346	0.2485	1.474	2.23	2.015	-0.7466	-0.9406	-0.1094	0.5291	0.719	-0.1297	-0.2688	0.8647	1.415	1.2		-0.5564	-0.4982	0.4573	1.009	0.7242	-0.01159	0.7941	-0.3715	0.6627	-0.2898	-0.456	-0.2294	1.008	0.4584	1.055
624754	Hs.460988	Core-binding factor, beta subunit	CBFB	0.3494	0.281	1.241	1.449	1.078	-0.415	-0.3529	-0.2584	0.52	-0.3165	-0.05889	-0.281	0.4319	1.366	0.07039	-0.08773	0.1738	0.6942	1.325	1.049	-0.3201	-0.5105	0.2642	1.017	0.9935	-0.03653	0.103	0.8213	1.098	0.8254		-0.2076	0.2497	1.092	1.455	1.102	-0.07704	1.265	-0.1779	0.4885	0.7004	-0.3715	-0.05589	0.8922	0.6599	0.779
135058	Hs.468426	Suppressor of cytokine signaling 5	SOCS5	0.7031	0.07861	1.258	1.062	1.061	-0.6758	-0.3997	-0.3165	0.1375	0.04684	0.4626	-0.4422	0.2314	1.468	0.7242	-0.4189	-0.7442	-0.4779	0.01578	-0.4403						-0.1456	-0.1568	0.7066	0.4709	0.2425		0.02857	-0.7322	0.1454	0.07176	1.014	0.1648	0.4988	-0.4739	0.6987	1.519
815142	Hs.159492	Spastic ataxia of Charlevoix-Saguenay (sacsin)	SACS	0.6581	0.7799	1.431	1.064	0.9971	-0.9187	-0.2934	-0.03062	-0.3696	-0.3111	0.4668	0.5984	0.6736	1.717	0.4244	-0.4344	-0.8237	-0.05589	0.3918	0.8286	0.3482	0.3918	0.08678	0.6369	1.287	-0.3959	0.1177	0.6369	0.2951	1.002		-0.2328	-0.152	0.3323	0.257	1.292	0.4362	0.9833	0.3173	0.5936	1.335
280831	Hs.527910	Diacylglycerol kinase, eta	DGKH	0.2881	0.4158	1.522	0.5341	0.5519	-0.6148	-0.417	-0.5951	-0.8863	-0.7539	0.4988	0.3685	0.3807	1.236	0.3561	-0.2881	-0.7179	0.5548	0.7268	0.346		-0.5756	0.1545	0.584	0.2388	-0.3401	-0.2092	1.165	0.6645	0.3288		-0.4344	-0.5064	-0.09234	0.05242	0.2928	0.144	-0.2619	0.515	1.081	0.472	0.4276	0.1661	1.013	0.538	0.7621
303112	Hs.468426	Suppressor of cytokine signaling 5	SOCS5	0.9993	0.6969	0.9138	0.2041	0.3185				0.0115		0.3437	0.1763	1.059	1.859	0.6544	0.1322	-0.2159	0.7312	1.034	0.3561	-0.01596	-0.1959	0.07998	0.4308	0.3346	0.04684	0.3516	0.9575	1.142	0.6544		-0.3401	-0.7515	0.4772	0.5869	0.9986	-0.02034	-0.06643	-0.4501		1.305	-0.5084	-0.1649	1.012	0.2714	1.175
470098	Hs.93534	Syntaxin binding protein 5 (tomosyn)	STXBP5	0.6164	0.9396	0.9191	1.178	0.9381	-0.5842	-0.2934	-0.7588	0.4404	-0.16		0.3752	0.2558	1.377	0.4998	-0.1187	-0.3401	0.07587	0.6844	0.7613	-0.7959	-0.4305	-0.7155	-0.04692	0.00863	-0.1861	0.1941	0.189	0.6276	0.3033		-0.03062	-0.0862	0.3505	0.8041	1.004	0.2116	0.04124	-0.3237	0.7723	1.421	0.6239	0.6388	0.1699	0.9635	0.848
490945	Hs.533903	Solute carrier family 30 (zinc transporter), member 7	SLC30A7	0.03562	0.5489	0.5509	0.8639	0.6763	-1.198	-0.9686	-0.6215	-0.1329	-0.6827	0.1916	-0.03357	0.06212	1.032	1.14	-0.3622	-0.5713	0.06488	0.3595	0.3618	-0.8391	-0.7859	-0.7661	-0.662	0.4865	0.0552	0.0552	0.5597	0.6369	0.3829							0.2079	0.3391	-0.255	0.301	0.7102	-0.3076	0.02148	2.34	2.057	0.6763
201562	Hs.165062	CDNA clone IMAGE:4610527		0.3437	0.2582	0.8608	0.8286	1.146	0.3505	0.2546	1.051	0.1852	0.04404	1.497	1.075	0.9146	2.578	1.498	0.2916	-1.014	-0.3789		-0.02621		1.297	1.471	1.64	1.862	-0.2758	0.07451	0.1401	0.1674	0.2054		-0.05289	1.065	1.16	0.763	0.5529	-0.2688	0.148	-0.1746	1.062	-0.5522	0.8914	0.3208	0.7706	1.589	1.673
796732	Hs.62905	Hypothetical protein FLJ14834	FLJ14834	0.3323	0.08406	1.253	0.8098	1.121	-0.6237	-0.008682	1.221	0.8504	-0.1392	0.7681	0.4563	1.822	2.531	1.695	-0.04841	-0.1811	0.1725	0.541	0.5588		0.9523	2.31	2.682	3.18	0.1941	0.394	0.8663	0.8237	1.039		-0.4383	0.3907	0.4584	0.8024	0.4394	-0.454	-0.3129	0.01293	0.5008	-0.331	0.2091	-0.04394	0.6996	1.491	0.8781
823853	Hs.98073	CDNA: FLJ22994 fis, clone KAT11918		0.0895	0.107	1.132	1.141	1.126	0.1545	-0.1031	0.8254	0.0115	0.111	0.4071	0.3674	0.1801	1.589	0.726	-0.2059	-0.4521	-0.0145	0.2963	0.2928	0.5869	0.6406	0.7562	1.151	1.29	-0.3733	0.1596	0.4404	0.2762	0.4936		0.229	1.376	1.022	1.267	0.9635	0.2029	0.2302	0.7527	1.588	0.7277	0.4957	0.5018	0.8335	0.9942	1.154
545366	Hs.180758	Chondroitin sulfate GalNAcT-2	GALNACT-2	-0.725	0.6088	1.643	1.178	1.074	0.2857		0.119	-0.09542	0.2166	0.4895	0.6471	0.9092	1.56	0.5049	-0.08161	0.1427	0.9553	1.27	1.121						-0.4739	0.3685	0.8504	0.6526	0.6107		-0.03357	0.2904	0.3528	0.5519	0.5281	0.1532	0.2016	-0.3004	0.5869	-0.08773		-0.4383	0.8726	0.7233	0.9804
196345	Hs.480311	PDZ and LIM domain 5	PDLIM5	-0.304	0.1243	0.9993	1.183	1.061	-0.4344	-0.274	0.3254	0.02857	0.1596	0.2351	0.09356	0.3437	0.9753	0.6554	-0.2109	-0.4679	0.8742	1.147	1.332						-0.06945	-0.3677	0.6378	0.2191	0.1941		0.2558	0.5974	0.6508	1.048	1.08	0.04684	0.636	0.281	0.9404	0.1362	0.3807	-0.1408	0.4792	0.8969	1.328
149742	Hs.173203	UDP-GlcNAc:betaGal beta-1,3-N-acetylglucosaminyltransferase 1	B3GNT1	-0.2969	0.1814	1.002	0.751	0.3874	0.0895	-0.3921	0.2654	0.1712	-0.4364	0.1814	0.7312	0.1557	1.337	-0.04097	-0.1617	-0.5416	0.4478	0.6304	0.6717	0.5291	0.1043	0.2881	0.54	0.6182	-0.06945	0.3994	1.202	0.7723	0.6681		0.1427	0.3437	0.315	0.6599	0.4906	0.3929	0.6116	-0.2379	0.1622	-0.04841	-0.09696	0.229	0.7119	0.1789	0.704
397488	Hs.129895	T-box 3 (ulnar mammary syndrome)	TBX3	0.119	0.9738	2.335	1.41	1.346	-0.07248	-0.125	0.7416	0.3951	-0.3076	0.8351	0.9949	1.336	1.739	0.8742	0.03422	-0.5907	-0.3548	-0.4521	-0.09234		0.127	-0.243	0.1322	0.2425	-0.004335	0.3369	0.3254	0.3045	0.01578		-0.2009	0.294	0.809	0.5792	0.9222	0.2216	0.6608	0.3127	1.056	0.4071	-0.08927	-0.1172	1.308	0.123	0.4906
273517	Hs.374216	Cytoplasmic polyadenylation element binding protein 2	CPEB2	0.5489	0.9501	1.869	0.315	1.261	-1.086	-1	-0.6597	-0.2464	-0.5353	0.3494	0.33	0.09761	0.4947	-0.09696	0.1506	-0.03505	0.547	0.2091	0.3414		0.2016	-0.2671	-0.144	0.5211	-0.1187	0.364	0.3505	0.0115	-0.1746		-0.4699	-0.1408	0.1557	-0.1424	1.037	0.6229	0.04544	0.5705	-0.4461	-0.01596	-0.03209	0.4372	1.209	0.1084	1.247
795758	Hs.513779	Cysteine-rich secretory protein LCCL domain containing 2	DKFZP434B044	0.1801	0.3068	1.24	0.148	0.8671	-0.6712	-0.274	-0.7346	0.1738	-0.4901	0.01006	0.1362	0.1674	1.1	0.07313	-0.1094	-0.1536	-0.04097	-0.1234	-0.02915	0.03703	-0.1617	-0.6967	-0.06643	-0.04692	-0.3165	0.1545	-0.07248	-0.01159	0.2203		-0.3076	-0.415	0.1801	0.1349	0.3528	-0.007232	0.1217	1.268	1.553	0.1124	-0.4719	-0.2969	0.5792	0.06764	0.03281
219711	Hs.504352	Neurotrimin	HNT	0.2987	0.976	2.397	0.1725	0.3863	-0.7588	-0.417	0.9404	-0.873	0.3951	-1.255	1.774	2.623	1.353	1.343	-0.527	-0.3364	0.8106	0.6544			0.1322	0.1401	0.05936	0.5221	0.07313	0.3196	0.9679	0.1057	-0.2413		0.4201	-0.2688	1.198	0.115	1.292	0.3674	-0.04097	1.938	2.549	1.6	0.704	1.561	3.113	2.042	1.659
1928791	Hs.62192	Coagulation factor III (thromboplastin, tissue factor)	F3	0.1622	2.069	2.14	-0.1266	0.07587				0.5548			1.884	1.807	1.397	0.5724	0.1622	0.6933	1.052	0.2054	0.3057	0.6267	1.69	1.331	0.5898	1.263	0.929	1.541	1.566	0.5656	1.129		-0.5002	0.704	1.276	1.023	0.4244	0.7891	2.174	2.692	2.785	0.9252	0.5008	1.375	2.064		1.317
1624261	Hs.551580	Chromosome 14 open reading frame 82	C14orf82	0.07587	2.076	1.612	0.5597	0.6351			0.5281	-0.05439		0.5782	2.536	2.278	2.108	1.501	0.09626	-0.01013	0.9023	0.8205	0.3115	1.613	1.275	1.594	1.803	1.395	0.157	0.3068	0.6489	0.7022	-0.04246		0.103	0.6257	0.7031	0.4082	0.9928	-0.0499	0.8408	1.358	1.647	0.7841	0		1.455		1.016
1521767	Hs.155591	Forkhead box F1	FOXF1	0.2461	1.323	2.57	-0.255	0.4636						-0.7131	1.439	2.636	1.741	0.7841	-0.2294	-0.1282	-0.2916	0.2522	0.08542	0.127	0.4668	0.473	0.1776	-0.01159	-0.03801	0.3994	0.5089	0.4276	0.06074		0.001442	0.52	2.66	0.4489	1.797	0.2594	-0.1109	1.647	0.5231	-0.2481	0.07313	0.5907	1.852	-0.811	0.9381
364173	Hs.231295	Phosphatidylinositol transfer protein, cytoplasmic 1	PITPNC1	-0.5585	0.1204	1.572	0.315	0.1738						0.2534	0.1789	0.6145	0.7621	-0.6781	-0.1156	-0.2602	1.048	0.6754	0.1991	-0.1665	-0.1697	0.2833	-0.03357	-0.074	-0.3978	0.2388	1.23	0.518	0.0115		0.2116					-0.173	0.8687	0.5221	0.4668	0.09761	-0.1078	0.4823		0.2998	0.5281
364194	Hs.536655	Transcribed locus, weakly similar to XP_510104.1 PREDICTED: similar to hypothetical protein FLJ25224 [Pan troglodytes]		-0.9024	0.294	1.64	0.01006	0.1467		0.05242	0.5888		0.2881	0.3346	0.4647	1.463	1.076	-0.02327	-0.1172	0.02998	1.381	0.9275	-0.1219	-0.0619	0.3161	1.277	0.3584	0.1309	-0.1345	0.7647	1.973	1.116	-0.1714		0.06626	-0.1078	1.511	0.7137	1.671	-0.2328	1.118	1.195	0.6434	-0.05289	-0.2619	0.9199	2.328	0.7765	0.6126
795453	Hs.7910	RING1 and YY1 binding protein	RYBP	0.2302	0.7329	1.617	1.122	0.2302	-0.8468	-0.7984	0.02715	-0.6104	-1.017	0.08814	0.0635	0.5331	0.7476	-0.5043	-0.3165	-0.1959	0.4844	0.4865	-0.173	-0.5043	-0.1926	-0.173	0.004322	-0.4422	-0.3696	0.514	0.7949	0.5261	-0.125		0.1177	0.4276	1.274	1.257	1.185	0.2534	1.184	1.372	1.477	0.8984	-0.09234	0.1519	1.084	0.0895	0.103
148968	Hs.465087	SMAD, mothers against DPP homolog 7 (Drosophila)	SMAD7	0.6996	1.149	2.206			-0.3237	-0.6282		-0.2688	-0.7084	-0.0499	0.704	1.307	0.3874		-0.06794	0.1243	1.347	0.3874	-0.3058	0.189	0.09356	0.7093	-0.5146	0.03422	-0.09388	0.3962	1.292	0.1878			0.2881	1.271	1.703	0.3885	1.137	0.1686	1.829	2.173	0.779	1.661	-0.567	0.6041	1.571	-0.3474	-0.2567
1902764	Hs.195471	6-phosphofructo-2-kinase/fructose-2,6-biphosphatase 3	PFKFB3	0.2216	0.9627	1.051	0.6889	0.1414		-0.1861	-0.05589	-0.3808	-0.7834	0.263	0.4319	0.3196	-0.1617	-0.5084	-0.2619	-0.04246	0.5519	0.6145	-0.1926	-0.02621	0.07998	-0.01159	0.127	0.1953	-0.0908	0.7111	0.7416	0.7286	0.8278		-0.05439	0.679	0.8254	0.5331	0.4478	-0.1203	1.57	1.132	0.9214	0.2079	-0.2294		1.123	-0.191	-0.5332
280750	Hs.59757	Zinc finger protein 281	ZNF281	0.8205	1.684	1.661	0.03844	0.3334	0.2129	0.9523	0.3092	-0.4961	-0.3733	0.7536	0.9358	0.4308	1.309	-0.46	0.2987	0.6554	1.186	1.331	0.6088		0.6313	0.2845	0.7424	0.3785	0.3584	0.9146	1.112	1.321	0.3414		0.107	0.7373	1.052	0.4813	0.544	0.6727	1.088	0.4998	0.6763	-0.1877	0.364	0.9561	1.478	0.5059	0.8221
142022	Hs.469615	Septin 10	10-Sep	0.4308	1.683	2.533	0.7655	0.8448	-1.074	0.3494	1.237	-0.07552	-0.6126	0.5772	1.045	1.819	1.435	-0.3237	0.08678	0.5069	1.342	1.116	0.538		0.8805	1.21	0.8343	0.2473	0.5724	1.444	1.871	1.625	0.52		-0.2688	0.9153	1.576	1.304	1.58	0.346	1.147	2.205	1.713	0.926	0.6369	0.7723	2.034	0.5211	0.9305
813698	Hs.18676	Sprouty homolog 2 (Drosophila)	SPRY2	0.7664	2.571	2.5	2.009	0.5888	-1.02	0.9486	2.71	1.112	0.538	0.3785	1.483	2.477	2.015	0.606	0.4542	1.405	2.451	1.938	1.279	0.7119	1.715	2.409	1.89	1.512	0.5099	1.639	2.17	1.843	1.689		-0.3219	1.446	2.541	1.295	1.217	0.2104	2.183	2.184	2.321	1.504	-0.1811	1.306	3.461	1.528	1.856
754255	Hs.105636	Transcribed locus			0.818	1.104		-0.0862	0.02857	0.3219	0.3482	0.3528	-0.1376	0.0895	0.2594	0.5597	0.7433	0.07587	-0.16	0.373	1.256	0.4803	0.2714						-0.03357	0.5907	1.239	0.605	0.5675		-0.1488	0.119	0.263	0.4895	0.2104	-0.1392	0.3896	1.034	0.5714	0.8844	-0.4344	0.1557	1.36	0.08542	0.364
489729	Hs.369438	V-ets erythroblastosis virus E26 oncogene homolog 1 (avian)	ETS1	0.91	1.198	1.19	0.4394	-0.4442	-0.8573	0.3022	1.635	0.8408	0.08678		0.04824	0.4552	-0.2881	-0.6237	0.02998	0.4093	1.715	1.141	0.1622						0.2029	0.9935	1.292	0.9855	0.8229		-0.3997	0.3505	0.6699	0.384	0.09761	0.3369	0.543	0.8221	1.069	1.464
758037	Hs.128930	Human immunodeficiency virus type I enhancer binding protein 1	HIVEP1	0.3984	-0.01304	1.052	0.3127	0.06488		0.05936	0.7329	0.5782	-0.2845	0.537	0.538	0.669	1.23	0.02998	-0.3566	-0.3566	0.4615	0.3288	-0.7179				0.5079	-0.274	-0.1714	0.301	0.9964	0.5724	-0.3921		0.05381	0.3448	0.3852	0.9046	1.22	-0.07248	0.5509	1.112	1.013	1.053	-0.3328	0.07998	1.38	0.4668	0.4865
1416086	Hs.549171	Chromosome 1 open reading frame 56	FLJ20519	0.3907	0.4308	1.361	0.2473	0.269	0.6933	1.513	1.717	0.6563	1.36	0.0895	0.2004	0.1635	0.6145	-0.2898	0.1349	0.3718	0.2738	0.1309	-0.3959	0.2738	0.2054	0.5281	0.4383	0.3929	0.6079	1.005	1.463	1.303	0.6727		-0.3401	0.4936	1.178	0.3573	0.1953	-0.4679	0.8246	-0.08161	0.04404	-0.5713	-0.5166	-0.2828	1.099	-0.3129	0.2449
435470	Hs.376032	Platelet-derived growth factor alpha polypeptide	PDGFA	-0.7637	-0.6643	1.755	-0.1125	-0.3865	0.2412		1.519	0.6434		0.1953	-0.2243	1.395	0.6978	-0.737	0.1243	0.3896	1.176	0.9358	0.4319	-0.6643	-0.3022	0.1164	-0.456	-0.6804	-0.2969	-0.01159	0.7277	0.6996			0.03844	0.6201	1.609	0.6041	0.3242	-0.4719	0.8294	2.466		-0.1926	-0.8009	-0.1763	2.011	-0.1016	-0.1062
359119	Hs.83758	CDC28 protein kinase regulatory subunit 2	CKS2	0.04684	0.2998	0.6154	0.394	-0.0619	0.7424	0.03844	1.108	0.2203	-0.1811	-0.03949	0.09491	0.281	1.253	-0.4961	-0.08927	0.6817	1.223	1.081	0.03984	-0.5064	0.01578	0.3173	0.1979	-0.2934	0.07176	0.4761	0.5898	0.7364	-0.3733		0.06901	0.6763	1.218	0.7433	0.4027	0.6772	1.162	1.104	1.379	0.2798	0.2904	0.7312	1.564	1.395	0.6844
725454	Hs.83758	CDC28 protein kinase regulatory subunit 2	CKS2	-0.03949	0.6201	0.8335	0.511	-0.0218	0.9092	0.1878	0.5763	-0.3058	0.005759	-0.2723	-0.1109	0.07724	0.8821	-0.692	-0.09234	0.5734	0.9561	0.8852	0.04404	-0.5821	-0.486	-0.4055	-0.3147	-0.9942	0.119	0.6951	0.7664	0.913	-0.417		0.07451	0.5714	0.9789	0.3718	0.2449	0.4297	0.9949	0.7476	0.8624	0.4668	0.2473	0.7991	1.363	1.196	0.6425
344139	Hs.104672	Downregulated in ovarian cancer 1	DOC1	1.781	1.445	1.603	0.08542	-0.03949	0.5743	1.363	0.3369	0.7066	0.3265	-0.3696	0.08814	-0.6304	0.9138	-0.4247	0.1322	0.4865	0.7476	0.1057	-0.5799												-0.05439	0.2798	0.3618	0.6452	0.251	0.5039	1.368	1.396	1.306	0.5578	0.7974	0.4573	0.8082	0.8639	0.6717
814109	Hs.481542	Polymerase (DNA directed) sigma	POLS	0.09356	1.172	1.948	0.8024	-0.3292	-1.228	-0.2567	0.2079	0.1865	-0.3997	0.2339	0.2762	0.2327	0.1928	-0.05889	-0.3808	-0.2515	0.8408	0.4404	0.2522	-0.1062	0.1336	0.6535	0.3033	0.3334	-0.3147	0.06212	0.8432	0.5974	0.3494		-0.2863	-0.1488	0.542	-0.7934	-0.3022	0.4957	0.5965	2.339	1.867	-0.8625	-0.243	-0.3237	1.051	-0.07704	0.06626
898076	Hs.350268	Interferon regulatory factor 2 binding protein 2	IRF2BP2	0.3323	0.45	1.479	0.5636	0.3346	-1.272	-0.454	0.08134	-0.3733	-0.03209	-0.2362	-0.364	0.1243	0.4103	-0.5543	-0.2845	-0.3959	0.3863	0.5734	0.1375	-0.5353	-0.5228	-0.484	0.3896	-0.1504	-0.1617	-0.1844	0.6041	0.8123	0.3874		-0.2934	0.1789	1.289	-0.3383	0.583	0.1801	0.3231	1.363	1.23	0.3561	-0.3585	-0.3884	1.184	-0.2193	0.4255
155936	Hs.304376	Protein phosphatase 1, regulatory (inhibitor) subunit 15B	PPP1R15B	0.4489	0.7485	1.086	0.5588	-0.3364	-1.059	-0.1047	-0.9296	-0.3004	-0.5458	-0.2076	0.002883	-0.7037	0.2091	-1.071	0.2726	0.3818	0.8576	1.01	0.3471	0.4049	0.4584	0.001442	0.257	0.1991	-0.1681	0.4605	0.3685	0.4038	-0.02621		-0.4461	-0.5166	-0.008682	-0.2602	-0.191	0.4265	0.1003	-0.1472	-0.05289	-0.5543	-0.04692	0.5519	1.292	-0.0908	0.4233
279152	Hs.221497	PRO0149 protein	PRO0149	-0.4941	0.6079	1.08	-0.02474	0.3022	-0.692	-0.1877	-0.002888	-0.03357	0.07313	-0.2059	-0.03653	0.2857	0.1177	-0.5187	-0.074	0.1979	0.8488	0.9092	0.3346	-0.8059	-0.3566	-0.3865	-0.1681	-0.3696	0.01578	0.157	0.6544	0.5965	-0.2142		-0.274	-0.2987	0.6267	0.1362	0.6012	0.1648	0.5059	-0.4247	0.08542		-0.2092	0.03984	0.9664	-0.3219	0.4844
491545	Hs.138207	Hypothetical protein FLJ21839	FLJ21839	-0.3237	1.462	2.271	1.194	-0.04246	-0.5084	-0.3808	-0.2515	0.2821	-0.8314	0.2546	0.5271	0.511	0.8568	-0.4639	-0.1062	-0.1976	0.5271	0.7381	-0.04246		-0.3789	-0.5929	-0.3328	-0.9296	0.1725	0.7381	1.115	1.147	0.1686		-0.2498	-0.3978	0.4977	0.8294	0.08814	0.4147	0.6164	0.9077	1.033	-1.092	0.1583	0.3482	1.276	0.7022	0.2363
246449	Hs.350268	Interferon regulatory factor 2 binding protein 2	IRF2BP2	0.06764	0.6397	1.497	0.679	0.5539	0.4926	0.2833	0.519	-0.2126	0.2774	-0.3058	-0.03209	0.08134	0.1177	-0.6597	0.06212	-0.1125	0.4093	0.7013	-0.07097	0.1725	-0.02327	-0.5332	0.2618	-0.2828	-0.2863	-0.4982	-0.1649	0.704	-0.1456		0.1789	0.6889	1.075	-0.1282	0.189	1.313	0.992	-0.4208	-0.2688	-0.8651	-0.1633	-0.3022	0.8189	-0.07704	0
30175	Hs.160871	Protein tyrosine phosphatase, receptor type, O	PTPRO	0.1622	0.2363	0.9237	0.1557	-0.4739	-0.0908	0.2594		-0.05439	0.1661	-0.6416	-0.2243	0.04544	-0.1795	-0.4383	0.03844	0.9546	1.881	0.9826	0.8992						0.584	1.501	1.65	1.22	0.9906		0.2216	0.2116	0.04124	0.3539	0.06488	0.1532	0.8262	0.24		0.538	0.5311	0.6799	1.647	0.4803	0.9298
854899	Hs.298654	Dual specificity phosphatase 6	DUSP6	-0.1456	1.446	1.15	0.4415	-0.48	-0.3456	0.7381	1.58	0.5821	0.2714	0.263	1.109	1.524	1.211	0.4071	0.0314	1.269	2.003	1.139	0.9411	0.9023	1.657	1.592	1.175	1.037	0.4038	1.554	1.785	1.081	1.036		0.2762	0.8504	1.28	1.382	1.059	0.6987	2.382	0.7084	1.386	1.27	0.007196	0.8976	1.834	0.3323	0.827
489677	Hs.488240	Uridine phosphorylase 1	UPP1	-0.2619	0.8131	1.487	1.178	0.6173	-0.1681	0.2327	0.8938	0.8945	0.2857	-0.1376	0.6772	1.17	0.4038	-0.2706	0.03422	0.5479	1.581	1.291	1.195	0.2327	0.9092	1.39	1.149	0.9913	0.4605	0.8999	1.463	1.43	1.124		0.3173	1.279	1.626	0.8899	1.326	0.3774	1.625	0.9336	1.135	0.8148	-0.1943	-0.114	1.507	1.163	0.2141
773157	Hs.323308	Sprouty homolog 4 (Drosophila)	SPRY4	-0.08009	0.9819	2.261	0.3752	0.7093	0.3618	0.3584	1.078	0.9161	0.2339	1.6	1.218	1.401	0.5597	0.6727	0.5617	1.42	1.759	1.157	0.9199		2.581	3.48	2.104	1.68							0.1916	0.5945	0.6772	0.622	0.5743	0.4415	1.464	2.059	1.612	0.3595	-0.2159	0.1941	1.392	0.1164	0.2079
1553560	Hs.29692	Hypothetical protein FLJ36031	FLJ36031	0.6012	1.29	0.9679	0.7093	-0.5023	-0.5821	0.04824	1.625	1.239	-0.1811						0.08406	0.7757	0.8992	1.76	0.5636						0.07724	0.5261	1.053	1.279	1.158		-0.0218	1.089	2.26	1.255	0.6517	0.1427	1.256	1.965	2.778	1.241	-0.3111	0.1164	1.388		0.893
70692	Hs.514913	Serine (or cysteine) proteinase inhibitor, clade B (ovalbumin), member 2	SERPINB2	0.07176	0.7899	0.5578	-0.46	0.3471	-0.1047	0.2166	0.4425	0.3196	0.1427	0.8891	0.5888	0.984	1.072	0.6116	0.6201	0.992	1.654	1.611	1.593						0.2339	0.5509	0.9789	1.219	0.9804		0.1336	0.3127	0.1506	0.2116	0.2449	0.09491	0.6211	0.4478	0.4947	0.2351	-0.394	-0.3383	0.2702	-0.3183	0.3277
305697	Hs.349150	Purine-rich element binding protein B	PURB	0.06626	1.363	1.859	0.1738	0.2041	-1.127	-0.1504	-0.4739	0.2726	-0.462	-0.03209	0.2485	0.3763	0.8867	-0.4344	0.2975	0.09221	0.8041	1.447	0.5636	0.419	-0.0604	-1.181	-0.2987	-0.685	0.7225	1.275	1.343	1.279	0.9321		-0.3622	-0.5228	0.2928	0.4114	0.6754	-0.08773	1.7	0.7924	1.29	-0.4461	0.3494	-0.06492	0.7949	0.07039	0.511
415058	Hs.193516	B-cell CLL/lymphoma 10	BCL10	-0.8916	0.7277	1.227	-0.04543	0.2869	0.1204	0.54	-0.0514	1.32	0.7562	-0.2226	0.7172	1.475	0.1043	0.3595	0.1388	0.9389	1.094	1.267	0.7075	0.04684	0.144	0.2702	-0.1016	-0.6712	0.4521	0.5588	1.246	0.3494	0.4362		-0.1536	-1.336	0.4926	0.9222	1.021	0.2951	0.7398	-0.9051		-1.462	0.546	0.007196	1.072	1.12	0.8922
731095	Hs.234545	Cell division cycle associated 1	CDCA1	-0.5735	-0.6506	-0.6439	-0.07704	-1.003	-0.01742	-1.162	-0.8997	-0.4442	-0.8783	-0.5458	-0.9406	-1.482	-0.304	-2.006	-0.1361	-0.6304	-0.5951	-0.8943	-0.6259	-0.06643	-0.6082	-1.158	-1.34	-1.498	-0.03357	-0.004335	-0.09542	-0.1329	0.0635		-0.04097	-0.074	-0.3902	0.03562	0.002883	0.54	0.7799	0.2253	0.585	0.875	-0.2969	0.45	0.05381		-0.2345
487338	Hs.166539	Integrin beta 3 binding protein (beta3-endonexin)	ITGB3BP	0.0314	0.02998	-0.04543	0.01578	-0.4228	0.1017	-0.771	-0.7588	-0.4344	-0.9269	-0.7661	-0.454	-1.322	-0.9269	-1.423	0.01863	0.1177	0.007196	0.1454	-0.2142		-1.083	-1.231	-1.175	-1.388	0	0.08134	0.1991	0.3606	-0.2951		0.1776	-0.2602	-0.2775	-0.2863	-0.2898	0.2437	1.21	0.5509	1.635	0.433	0.2116	-1.077	-0.5628	-1.252
362409	Hs.420036	Glutamate decarboxylase 1 (brain, 67kDa)	GAD1	-0.4639	-0.3585	-0.3771	0.2473	0.1427	0.1097	-0.7834	-0.9686	0.2116	-0.0862	-0.6082	-0.3183	-0.8009	-0.4364	-0.9771	-0.0908	-0.1844	0.0314	-0.3165	-0.03949		-0.6712	-1.427	-1.561	-1.527	-0.2026	0.144	0.05658	0.54	-0.6943		-0.4699	-0.0218	0.3115	-0.1203	-0.6439	0.7004	0.2376	-0.2328	0.3219	0.2987	-0.8443	-0.2881	-0.05589	-0.6371	-0.0619
307053	Hs.109439	Osteoglycin (osteoinductive factor, mimecan)	OGN	-1.099	-1.158	-1.165	-0.5332	-0.7834	-0.4659	-0.3548	-0.8059	-0.5312	-0.3677	-0.9602	-0.6148	-1.599	-1.059	-1.315	0.02574	-0.173	0.111	0.2141	0.09356	-0.06794	-0.7394	-0.9828	-0.7108	-0.8651	-0.6552	0.1622	0.1789	-0.1156	-0.3292		-0.05289	-0.5064	-0.4659	-0.1472	-0.4521	-0.144	0.3092	-0.4093	-0.173	-0.03209	-0.4719	-0.3346	0.3357	-0.394	0.08678
221773	Hs.399758	LOC317671	LOC317671	-0.1681	-0.771	-0.8863	0.123	-0.8443	-0.09851	0.2339	-0.5105	-0.9885	-0.5735	-1.462	-1.211	-1.723	-1.676	-1.556	-0.1234	-0.1313	-0.2042	0.09761	0.1414	-0.3022	-1.482	-1.123	-0.7563	-0.7735	-0.6943	-0.001443	-0.7588	-0.1047	-0.2881		0.1776	0.1966	-0.1943	-0.1894	-0.001443	0.1057	0.2497	-0.4055	0.1827	0.4761	-0.5249	-0.2076	-0.03949	-0.5951	0.007196
1618978	Hs.165607	Hypothetical protein FLJ25416	FLJ25416	-0.4035	-0.9799	-0.364	-0.1976	-0.7394	-0.04097	0.2041	-0.8417	-0.5416	0.1661	-1.279	-0.9771	-1.971	-1.358	-1.561	0	0.103	0.007196	0.679	-0.06643	-0.7084	-1.181	-1.51	-1.062	-1.737	-0.3383	0.2066	-0.0514	0.1635	-0.1584		-0.6237	-0.6326	-0.3058	-0.7637	-0.7037	0.0115	0.5974	0.1204	0.419	0.9191	-0.243	-0.01304	0.7119	-0.2464	0.1699
447208	Hs.498248	Exonuclease 1	EXO1	-0.4208	-0.05589	-0.3921	0.02432	-0.8783		-0.2126	-0.2916		-0.1488	-0.9406	-0.9771	-1.411	-0.9686	-1.214	-0.3548	0.2191	-0.1504	0.06488	-0.2498	-0.1031	-1.095	-0.9105	-1.111	-1.092	-0.1472	0.2314	0.02574	0.08134	-0.221		-0.4305	-0.2498	-0.01304	-0.7588	-0.415	0.2116	0.3161	0.2116	0.3752	0.4563	-0.963	-0.3715	-0.125	-0.3789
1035796	Hs.339665	Family with sequence similarity 72, member A	MGC57827	-0.6758	-0.4481	-0.6304	-0.16	-1.47	-0.8135	-0.7298	-0.8783	-1.184	-0.8783	-1.162	-1.427	-1.781	-1.366	-1.776	0.111	-0.5929	0.02715	-0.281	-0.03505		-0.8943	-0.889	-1.262	-1.653	-0.2413	-0.3603	0.2054	-0.1828	-0.3603		-0.1266	-0.394	-0.5886	-0.8625	-0.5907	-0.2176	0.5489	-0.5125	-0.1031	0.5597	-0.7179	-0.2464	0.4478	-0.8783	-0.2602
1856923	Hs.339665	Family with sequence similarity 72, member A	MGC57827	-0.9024	-0.8339	-0.331	-0.0908	-0.06341	0.3584	0.08406	-0.002888	-0.1844	-0.1109	-0.2758	-0.3771	-1.194	0.1375	-1.05	-0.1649	-0.9574	-0.5692	-0.4325	-0.152	-0.1031	-0.6282	-0.8494	-0.7084	-0.8237	-0.1234	-0.09851	-0.3566	-0.09696	-0.5146		0.1776	0.2376	-0.1187	-0.415	-0.55	0.1283	0.384	-0.2226	-0.1187	-0.2533	-0.1313	-0.5907	0.5782	-0.3696	0.1493
67055	Hs.13188	CDNA clone IMAGE:6271971, containing frame-shift errors		0.0115	-0.1779	-0.699	-0.2026	-0.5735	-0.07856	-0.5125	-0.09388	-0.06643	-0.255	-0.5353	-0.6104	-0.8863	-1.08	-1.114	-0.1424	-0.2916	-0.2533	-0.0619	-0.7442	-0.9971	-0.6126	-1.527	-1.894	-0.5228	-0.4461	-0.7108	-0.2498	-0.3789	-0.1078		0.2726	0.04824	-0.1456	-0.01596	-0.08314	-0.3419	-0.1047	-0.08773	-0.09388	0.2079	-0.3456	0.4521	-0.1125	-0.03653
2457025	Hs.468675	Podoplanin	T1A-2	0.3196	-0.09234	-0.5187	-0.3058	-0.811		-0.1047		0.4212	-0.4659		-0.9078	-1.252	-0.6597	-0.7202	-0.9771	-1.344	-1.565	-1.29	-1.411	-2.265	-1.723	-1.826	-1.644	-1.671	-0.6104	-0.9105	-0.5353	0.2029	-0.3419		0.1557	-0.4719	-0.3529	-0.0604	-0.6666	-0.3696	0.1928	0.3595	0.6378	1.087	-0.394	0.1493	0.4212	-0.09388	0.002883
825470	Hs.156346	Topoisomerase (DNA) II alpha 170kDa	TOP2A	-0.05289	-0.2584	-0.4189	-0.5002	-1.086	0.5028	-0.7934	-1.029	-0.1408	-1.255	-0.01742	-0.1943	-0.6126	0.1583	-1.108	0.0827	-0.2845	-0.4901	-0.3492	-0.9799	-0.6016	-0.6082	-0.5799	-1.077	-1.245	-0.3328	0.3471	-0.4093	-0.1568	-1.201		0.5734	0.844	0.3277	0.5211	0.545	-0.03653	1.443	0.5509	0.6415	0.544	-1.026	-0.6016	-0.5458	-0.9658	-0.699
415102	Hs.656	Cell division cycle 25C	CDC25C	-0.4739	-0.3292	-0.05889	-0.5458	-0.3585	0.2618	-0.4074	0.0229	0.3208	-0.04394	-0.3328	-0.1943	-0.725	-0.2328	-0.3529	-0.6552	-0.274	-0.7909	-0.3419	-1.258	0.2546	-0.737	-1.162	-0.6282	-1.336	-0.2515	-0.3201	-0.3492	-0.2863	-0.3346		0.543	0.2618	0.115	0.3471	0.02998	0.4457	0.308	0.4977	0.3973	-0.06945	-1.139	-0.7298	-0.5973	-1.245	-0.5864
1643912	Hs.301052	Kinesin family member 18A	KIF18A	0.546	0.2141	0.1467	0.355	-0.2092	0.538			-0.692	-0.3696	-0.5951	-0.8836	-1.462	-1.708	-1.573	-0.2916	0.4372	0.1928	-0.1633	-0.8034	-0.4501	-0.5522	-0.6827	-1.178	-1.502	-0.3789	0.1583	-0.2706	-0.2226	-0.6552		-0.5332	-0.3696	-1.086	-0.5208	-0.4247	-0.3846	1.576	-0.331	-0.1234		-0.7394	-0.5585	0.7093	-0.2636	-0.2671
248463	Hs.449632	Hemoglobin mu chain	HBZ	-0.3997	-0.01888	-0.8339	-0.6461	-0.488	0.004322	-0.3622	-0.1877	0.08814	-0.1109	0.5241	0.04124	0.8303	0.0552	-0.2916	0.09085	-0.05289	-0.08773	-0.005782	-0.1266	-0.5778	-0.7612	-0.2009	-0.8599	-0.9714	-0.0862	-0.4131	-0.3846	-0.08009	-0.3585		0.2798	0.2473	-0.1811	-0.5187	-0.2619	0.6079	2.446	-0.3094	-0.2619	-0.2243	-0.1617	-0.2567	0.1003	0.05936	-0.3808
1601141	Hs.86232	Growth differentiation factor 3	GDF3	-0.2653	-0.5628	-0.3437	0.1283	-0.2934		-0.3677	0.6645	-0.1976	0.1801	0.2762	-1.265	-1.862	-0.6171	-0.3165	1.372	0.6835	1.139	-0.09234	-0.03062	-1.08	-2.198	-0.3346	-1.742	-1.878	-0.4779	-0.3058	-0.1779	0.03422	-0.173		0.119	-0.2009	-0.1234	0.09626	-0.3419	0.6443	1.31	0.3323	0.8359	0.8488	0.1953	0.3685	-0.1649	-0.02915	-0.2176
429555	Hs.351593	Fibrinogen alpha chain	FGA	0.4233	0.06212	0.542	0.4125	0.09221	-0.125	0.2412	0.4647	0.3403	-0.3292	-0.5864	-0.7155	-1.34	-0.6758	-0.7735	-0.06945	0.1532	-0.04097	0.04824	-0.09696	-0.4189	-0.4481	-0.5166	-0.3585	-0.5951	-0.3058	-0.0619	-0.1062	0.1609	0.2786		-0.3511	0.9046	1.112	-0.1062	-0.001443	0.06074	1.004	-0.7466	0.00863	0.189	-0.4442	-0.4481	0.3208	-0.2481	-0.2533
1632194	Hs.515242	Mitochondrial ribosomal protein L34	MRPL34	0.4926	-0.2447	0.2845	0.08814	-0.3659	-0.1697	0.2437	0.6041	0.229	0.2004	-0.7588	-0.6371	-1.108	-0.5353	-0.5951	-0.4521	-0.2688	-0.2193	-0.2653	-0.2653	-0.8651	-0.9132	-0.852	-0.4961	-0.5778	-0.3566	-0.3346	-0.004335	0.1493	-0.0604		-0.2294	0.6969	0.8496	-0.6506	-0.6712	-0.1172	0.8106	0.103	0.4977	0.5069	-0.05889	-0.4035	0.1635	-0.2671	-0.3511
1591941	Hs.530595	Signal transducer and activator of transcription 2, 113kDa	STAT2	0.5069	-0.03653	0.8758	0.2726	-0.5353	0.8311	0.8544	0.8148	0.45	-0.2243	-0.1795	-0.8365	-1.276	-0.4739	-1.276	-0.5713	-0.2345	-0.7131	-0.8704	-0.8599	-0.144	-0.4131	-0.6897	-0.7346	-0.4921	-0.1016	-0.09851	-0.4286	-0.0145	-0.04097		-0.8599	0.3068	-0.1472	-0.7202	-1.304	-0.2042	0.6627	-0.662	-0.454	-0.5064	0.1097	-0.1313	0.4179	0.03984	0.02715
782439	Hs.85539	ATP synthase, H+ transporting, mitochondrial F0 complex, subunit e	ATP5I	0.5221	0.373	0.0229	0.263	0.1097	-0.1203	0.886	0.6341	-0.1568		-0.6943	-0.5458	-0.6943	-0.2193	-0.7612	-0.4344	-0.1488	-0.3401	-0.1156	-0.2987	-0.6326	-0.8391	-0.7155	-0.5332	-0.6371	-0.454	-0.3771	-0.3004	-0.1633	-0.1047		-0.1266	0.4489	0.5945	0.1309	-0.07856	0.02148	1.365	-0.8573	0.2004	0.1097	-0.6038	-0.5249	0.1283	-0.0619	-0.1203
135527	Hs.458917	Secretory carrier membrane protein 2	SCAMP2	0.9336	0.5588	0.2141	-0.02474	-0.08009	1.02	0.7723	0.5907	0.7924	0.7999	-0.16	-0.1894	0.1164	-0.02034	-0.03062	0.03422	0.5955	-0.3255	-0.2464	-0.173		0.473	0.7049	-0.06945	0.01721	0.1362	0.2091	-0.05739	0.5568	-0.02915		-0.06643	-0.1234	-0.2311	-0.3437	-0.9024	-0.482	0.5772	-0.1234	-0.2951	-0.0619	0.3606	-0.0499	0.4834	0.2558	0.3696
878564	Hs.435036	Glypican 3	GPC3	-0.3346	-0.4131	-0.06794	-0.0514	0.04824	0.7916	-0.2126	-0.0604	0.9084	0.1725	1.108	-0.3789	-1.099	1.965	-0.2828	0.2449	0.1545	0.2987	0.2892	0.04404	-0.6237	-1.198	-0.2653	-1.927	-0.9324	0.03844	-0.274	-0.3733	-0.2793	-0.152		0.5627	0.3288	0.1903	0.224	-0.05289	0.3045	1.005	0.6079	0.02148	0.1827	-0.1976	-0.1313	-0.2243	-0.1282	-0.3419
487809	Hs.520383	Syntaxin 7	STX7	1.459	1.071	1.164	0.7381	-0.3004	0.7111	0.719	0.8544	0.8254	0.4233	0.2363	0.07176	0.229	0.4688	-0.06643	-0.1203	0.2166	-0.3364	-0.3808	-0.3696	0.3426	0.07451	-0.04394	-0.2226	-0.4422	-0.2243	-0.03949	-0.2193	-0.002888	-0.1584		-0.5522	0.119	0.4906	-0.3094	-0.6171	-0.9132	0.4688	-0.1424	-0.1926	-0.1959	-0.4501	-0.4659	-0.2277	-0.1877	-0.1617
1585904	Hs.368022	Hypothetical protein FLJ11200	FLJ11200	0.9884	0.7874	0.2029	-0.1125	-0.417		0.04544	0.09221	0.2998	-0.16	-0.08314	-0.243	-0.2176	-0.09388	-0.567	-0.2584	-0.0604	-0.2828	-0.1219	-0.2723	-0.2009	-0.46	-0.5543	-0.4901	-0.6148	-0.3437	0.0314	-0.2464	0.1622	0.127		-0.07097	-0.2345	0.2497	-0.3921	-0.4461	-0.1976	0.473	0.2016	0.4308	0.5301	-0.4074	-0.4422	-0.01304	-0.304	-0.3529
1597856	Hs.237658	Apolipoprotein A-II	APOA2	0.4489	-0.3401	-0.5084	0.123	-0.2916	0.6563	2.671		-0.9518	-0.417	0.4005	-1.08	-1.358	-0.699	0.8758	0.157	0.7004	0.004322	0.7723	-0.1844	0.1017	0.1609	0.6041	-0.1488	-0.05589	-0.6484	-0.5929	-0.9051	-0.2379	-0.9324		0.005759	0.2179	-0.7637	-0.5479	-0.394	-0.2109	1.183	-0.2328	0.544	2.033	-0.6484	-0.3566	-0.5522	-0.454	-0.8211
856415	Hs.26837	Tripartite motif-containing 33	TRIM33	0.9767	0.4447	-0.3622	0.1467	-0.6259	-1.565	-0.4679	-1.032	-0.08161	-0.484	-0.699	-0.3437	-1.026	-0.04394	-1.388	-0.05889	-0.2533	0.1177	0.2351	0.3208	-0.3715	-0.4921	-0.9971	-0.486	-0.4779	-0.09388	-0.1568	-0.1617	0.05936	-0.1094		-0.3733	-0.2951	-0.4266	-0.6643	-0.5522	0.45	0.1084	-0.7934	-0.2881	1.221	0.03984	0.3068	0.2786	-0.3401	0.3426
49944	Hs.471461	Acyl-CoA synthetase long-chain family member 3	ACSL3	0.7137	0.4394	-0.06945	0.2351	0.03422	-1.857	-0.6304	-0.7394	-0.9856	-0.7686	-0.6506	-0.3255	-0.1976	0.4222	-1.102	-0.2951	-0.2775	-0.2142	-0.03801	-0.458	0.2582	0.1137	-0.3237	-0.3846	-0.949	-0.1219	0.06488	-0.02915	0.2116	-0.7934		-0.3076	-0.09696	0.4803	-0.1504	0.1362	-0.2916	0.1097	-0.7563	-0.1976	0.9169	-0.4699	-0.2828	0.3785	-0.03653	0.3561
2517344	Hs.495960	ATPase, H+ transporting, lysosomal accessory protein 2	ATP6AP2	-0.01742	0.127	-0.4442	-0.2898	-0.3492	-0.8365	-0.2362	-0.662	-0.3094	-0.3456	-0.4364	-0.46	-0.6643	-0.2619	-0.3959	-0.09851	0.06074	0.03562	0.3045	0.1003	-0.3419	-0.4325	-0.9187	-0.3419	-0.1746	-0.2243	-0.2026	-0.1234	-0.1297	-0.1345		-0.2396	-0.46	0.1776	-0.0145	-0.1282	-0.3585	0.7424	0.01578	0.7022	0.5291	-0.2464	-0.2688	0.6835	-0.2243	0.8229
845352	Hs.149500	Nudix (nucleoside diphosphate linked moiety X)-type motif 9	NUDT9	0.3254	0.02715	-0.1779	-0.462	-0.0604	-0.9658	-0.03801	-0.2845	-0.1187	-0.3292	-0.3771	-0.1861	-0.6461	-0.4779	-0.6506	-0.304	-0.4055	-0.09851	-0.03062	0.03844	-0.04841	0.2963	-0.0604	0.3807	0.4699	-0.2533	0.06488	0.2618	0.2216	-0.03209		-0.3622	-0.6574	0.1322	-0.5353		-0.03653	0.8424	-0.1109	0.6406	1.197	-0.3255		0.1349	-0.2464	-0.1345
725188	Hs.526521	Malate dehydrogenase 1, NAD (soluble)	MDH1	-0.1219	0.4834	-0.7735	-0.48	-0.5628	-1.035	-0.2898	-0.6873	-0.5649	-0.3865	-0.3789	-0.5564	-0.7202	-0.3401	-0.8546	-0.3292	-0.2653	-0.152	0.002883	0.007196	-0.6416	-0.6038	-0.8757	-0.7686	-0.48	-0.09234	-0.1047	0.1725	0.3426	-0.1504		-0.1504	-0.6104	-0.243	-0.2828	-0.191	0.07861	0.9789	0.9942	1.605	1.015	-0.1297	-0.5043	0.05381	-0.4016	0.02432
2548854	Hs.408054	RNA, U65 small nucleolar	RPL12	0.6192	0.03422	-0.3529	-0.144	-0.5312	-1.336	0.1506	-0.09851	-0.2076	-0.3733	-0.4699	-0.662	-1.111	-0.6967	-1.038	-0.1993	-0.3437	-0.2277	-0.08467	-0.1266	-0.1361	-0.2758	-0.2396	-0.1943	-0.2584	0.03422	0.06764	0.06488	0.2376	0.251		-0.221	-0.2277	0.2363	-0.144	-0.002888	-0.2706	0.9672	0.5231	1.113	0.5984	-0.8059	-0.6259	0.7467	-0.3511	-0.4286
824061	Hs.190384	COP9 constitutive photomorphogenic homolog subunit 4 (Arabidopsis)	COPS4	0.8914	0.1583	-0.5043	-0.5208	-0.8468	-0.02767	0.1725	-0.4093	0.4478	-0.3219	-0.3511		-0.4325	-0.1172	-0.4759	0.1467	0.1776	0.3807	0.5936	0.513	-0.2159	-0.6215	-0.5628	-0.3659	-0.3529	-0.0619	-0.06492	-0.1488	0.2987	0.0635		0.1609	-0.4639	0.1164	0.4688	0.2351	-0.1016	1.021	-0.1408	0.6681	1.07	-0.5479	-0.48	0.1648	-0.2758	-0.5105
505872	Hs.517981	Tumor suppressor candidate 2	TUSC2	0.4761	0.0314	-0.02915	0.4351	-0.1361	-0.692	-0.4961	-0.7735	-0.6712	-1.099	-0.1828	-0.2934	-0.8997	-0.2845	-0.8863	-0.458	-0.4112	-0.4461	-0.456	-0.5778	-0.2653	0.07998	-0.1811	-0.1361	-0.2567	0.2203	0.6069	0.3277	-0.0514	-0.1234		-0.3219	0.1686	0.2425	-0.0145	0.1362	0.2881	0.5734	0.1763	0.7251	1.18	-0.07552		-0.2193	-0.5799	-0.9434
377261	Hs.291079	HESB like domain containing 1	HBLD1	0.0115	-0.2881	-0.415	-0.3346	-0.007232		-0.6371	-0.9132	-0.6215	-1.68		-0.3219	-0.8546	-0.2845	-0.706	-0.3364	-0.488	-0.6215	-0.881	-0.5291	-0.1795	-0.1584	-0.6282	-0.6873	-0.3921	-0.07552	0.373	0.1401	0.02715	0.03562		-0.2969	0.308	0.2179	-0.3219	-0.08773						-0.2076	-0.2277	-0.458	-0.6529	-0.3219
121270	Hs.287295	Similar to cyclin-E binding protein 1 (H. sapiens)	MGC14386	-0.2898	-1.032	-0.706	-0.1297	-0.4759	-0.2775	-0.5353	-0.685	0.09085	-0.9771	-0.2533	-0.6038	-1.123	-0.1617	-0.8443	-0.3865	-0.3401	-0.7442	-0.458	-0.5951	-0.4208	-0.3677	-0.2671	-0.3771	-0.5995	-0.3255	0.0115	-0.1408	-0.02474	-0.1187		-0.3346	-0.07856	-0.1828	-0.04692	0.1243	-0.1125	0.8875	0.451	0.8969	1.382	-0.852	-0.5023	-0.3622	-0.7084	-0.6259
1607229	Hs.201482	Tumor protein D52-like 1	TPD52L1	-0.9024	-1.591	-1.026	-0.2277	-1.519	-0.3978	-0.3585	-1.086	-0.3659	-0.243	-0.9351	-0.9024	-1.458	-0.6574	-1.336	-0.1504	-0.05739	-0.2723	-0.3846	-0.1714	-0.4055	-0.7834	-0.699	-0.3959	-0.5125	-0.4325	0.04404	0.3539	0.0314	-0.3273		-0.462	-0.243	-0.1943	-0.1156	-0.0604	0.03562	0.9336	0.301	0.4425	0.4362	0.1283	0.115	-0.01742	-0.3884	-0.963
49477	Hs.555911	RNA binding motif protein 8A	RBM8A	0.364	0.08406	-0.0145	-0.4403	-0.725	-0.5585	0.1991	-0.1094	-0.2881	-0.08161	-0.1993	-0.1943	-0.488	0.2004	-0.2226	-0.3511	-0.1376	-0.2881	-0.05439	-0.1844	-0.255	-0.2567	-0.454	-0.4305	-0.1795	-0.2294	-0.0908	0.001442	-0.002888	0.4093		-0.55	-0.1203	-0.02915	-0.7346	-0.567	-0.1456	0.516	0.5301	0.6211	0.8278	-0.5756	-0.2845	0.7111	-0.2934	0.3138
1292535	Hs.288995	Zinc finger protein 587	ZNF587	-0.2345	-0.3346	-0.7909	-0.4325	-0.1424		0.09626	-0.008682	-0.2951	-0.02034	-0.1392	-0.2533	-0.881	-0.6304	-0.4659	-0.1649	-0.3383	-0.2447	-0.0218	0.04963	-0.3865	-0.8211	-0.8494	-0.7661	-0.5951	-0.7539	-0.699	-0.5105	-0.1313	-0.1861		-0.5043	-0.3622	-0.1536	-0.9105	-0.725	-0.08773	0.2253	0.2376	1.031	0.4478	-0.6758	-0.1926		-0.03801	0.1467
293964	Hs.191510	Butyrophilin, subfamily 3, member A1	BTN3A1	0.474	0.7004	-0.1633	-0.1877	-0.4921	-0.7612	-0.2653	-0.6597	-0.5606	-1.234	0.2302	-0.3696	-0.5332	-0.08161	-1.245	-0.02474	0.4212	0.005759	0.1243	-0.02474		-0.9942	-1.13	-0.6259	-0.7131	0.1124	0.8205	0.1003	0.2327	0.2228		-0.737	-0.488	-0.2243	-0.6804	-0.6967	-0.8186	1.341	-0.7466	-0.4679	-0.6349	-0.364	-0.3622	0.1865	-0.5842	-0.5606
214980	Hs.118241	Chaperone, ABC1 activity of bc1 complex like (S. pombe)	CABC1	-0.02915	0.08406		-0.2706	-0.2636	-0.01159	0.4977	0.2363	0.0895	0.00863	-0.1926	-0.03062	-0.2379	-0.7959	-0.6873	0.1928	0.5578	0.4573	0.5099	0.2522	-0.7934	-1.333	-1.826	-1.776	-1.708	0.144	0.6098	-0.3292	0.886	-0.6171		0.05242	0.1137	0.2449	-0.5312	-0.606	0.1699	1.11	-0.01742	-0.05889	0.1003	-0.3921	-0.243	-0.1047	-1.035	-0.8651
1668660	Hs.520245	Cell division cycle associated 7-like	RAM2	0.2054	0.02715	-0.1047	-0.3566	-0.5064	-0.5187	-0.3022	-0.3111	0.1414	-0.3677	-0.5353	-0.46	-0.5458	-0.458	-0.8494	0.3448	0.9214	0.144	0.24	0.08814	-0.2653	-0.5995	-0.9885	-0.6304	-1.191	0.06488	0.8821	0.1243	-0.06492	-0.0218		-0.4074	-0.1125	0.09896	-0.5374	-0.4131	0.2327	0.3707	-0.01888	0.2437	0.4093	-0.03505	-0.4016	0.4594	-0.2688	0.04963
767804	Hs.499886	Aldehyde dehydrogenase 3 family, member A2	ALDH3A2	0.659	0.3505	0.1991	0.4114	-0.9296	0.0115	0.2041	0.1699	-0.1062	-0.3111	-0.2934	-0.3129	-0.6461	0.04963	-1.05	-0.1329	0.6182	-0.03505	0.583	-0.2898	-0.04246	-1.095	-1.071	-0.9406	-1.158	0.2376	0.7321	0.3482	0.3323	-0.2226		-0.462	-0.0145	0.2594	-0.749	-0.897	-0.1361	0.2998	-0.1156	0.04264	0.547	-0.3201	-0.4501	0.04404	-0.6461	-0.6282
1598787	Hs.237480	Solute carrier family 35, member A5	SLC35A5	1.415	0.346	-0.1187	-0.1282	-0.4364		0.04684	0.2497	0.2066	-0.3884	-0.3147	-0.2619	-0.4247	0.3984	-0.8546	-0.3585	-0.3622	-0.417	-0.1649	-0.221	-0.7466	-1.49	-1.221	-1.486	-1.272	-0.07704	0.511	0.3595	0.541	0.1322		-0.0514	0.251	0.9464	0.1322	0.157	0.01436	0.6406	-0.125	0.3752	1.627	-0.4383	-0.3752	0.2666	-0.4364	0.3022
221786	Hs.288304	Hypothetical protein MGC33371	MGC33371	0.7355	0.2091	0.3057	-0.144	-0.6126	-1.108	-0.488	-1.071	-1.142	-1.392		-0.5585	-0.8339	0.294		-0.1877	0.6341	-0.08314	0.2594	0.2203	-0.6215	-0.9574	-1.548	-0.8651	-0.8059	-0.05289	0.8221	-0.46	0.4222	-0.001443		-0.5479	-0.4247	-0.08773	-0.5995	-0.3715	-0.3997	0.3045	-0.9406	-0.0218	1.123	-0.1959	-0.1313	0.3208	-0.002888	0.6924
50582	Hs.126856	Similar to CG4502-PA		-0.4679	-0.5886	0.2916	0.1493	-0.3237	0.1388	-0.1681	-0.02767	0.03703	0.1057	-0.4112	-0.2969	-0.6666	-0.7686	-0.4383	-0.1424	0.539	-0.2706	0.4521	-0.3566		-1.604	-1.377	-1.873	-1.13	-0.1062	1.131	-0.02474	-0.1617			-0.48	-0.226	0.2363	-0.7418	-0.3902	0.1204	-0.1172	0.2277	0.2363	0.8303	-0.606	0.2129	-0.007232	-0.2898	-0.03949
1461100	Hs.193115	KIAA1764 protein	KIAA1764	0.04544	-0.4093	0.8687	0.1137	-0.5799	0.8875	0.2302	-0.2193	-0.1187	-0.2447	-1.556	-0.811	-1.396	-1.062	-1.158	0.04963	0.9848	0.184	0.2327	0.2104	-0.7013	-1.29	-0.9771	-0.7984	-0.5043	-0.6104	0.9237	-0.6827	0.1017	-0.5043		-0.685	-0.456	-0.2226	-0.662	-0.6666	0.07039	0.3403	-0.1345	0.04544	0.9935	-0.07097	-0.1203	-0.2362	-0.394	0.3606
1751408	Hs.278606	G antigen 5	GAGE5	-1.175	-1.286	-0.4501	0.3951	-1.586	0.7883	0.1852	-0.114	-0.9686	-0.1828	-0.7686	-1.062	-1.214	-0.9574	-1.241	0.541	2.006	1.131	1.335	1.038	-0.852	-0.9379	-0.2481	-0.692	-1.047	-0.5842	0.3219	-0.9051	-0.1376	-0.8573		-0.1649	0.5529	0.384	-0.4481	-0.4921	-0.3094	1.334	0.02998	-0.1943	0.8311	-0.1926	0.127	-0.1504	-0.3752	-0.2828
770059	Hs.470489	Low density lipoprotein receptor A domain containing 2		0.7983	-0.4112	0.9123	0.2179	-0.05439	-0.2396	-0.01742	-0.3401	0.512	-0.6574	-0.1094	-0.2076	-0.3419	-0.0908	-0.2311	-0.3603	-0.1078	-0.4189	-0.3094	-0.4305	0.4584	-0.144	-0.5951	0.3391	0.2726	-0.3111	0.2904	-0.2619		0.3929		-0.567	0.0314	-0.005782	-0.4659	-0.1779	-0.01304	-0.01596	0.1865	0.8383	0.9252	-0.3827	-0.3921	0.5221	-0.01013	-0.2481
505882	Hs.274422	Chromosome 20 open reading frame 27	C20orf27	0.2104	-0.5374	0.1903	0.3494	-0.4228	0.2016	0.2116	0.3774	0.3994	0.01863	-0.4344	-0.4286	-1.168	0.1137	-0.5332	-0.3147	0.07861	-0.16	-0.2362	-0.364	0.263	0.03281	-0.5821	-0.08467	0.3323	-0.331	0.3595	-0.1472	0.05102	0.01006		-0.2898	0.6727	0.547	-0.2226	-0.5692	0.1519	1.125	-0.5166	0.3138	0.3334	-0.1392	-0.4228	0.294	-0.2619	-0.125
2316397	Hs.522665	Melanoma antigen family D, 2	MAGED2	0.6627	0.111	0.5221	-0.02474	-0.01596	-0.1844	0.4297	-0.03949	0.06764	-0.4305	-0.1187	-0.2671	-0.3865	-0.1456	-0.5023	-0.4035	-0.3696	-0.331	-0.2845	-0.3219	-0.3492	-0.364	-0.8009	-0.2362	-0.2379	0.3528	0.7974	0.9568	0.8262	1.29		-0.458	0.05936	0.5636	-0.01013	0.301	0.1865	0.8576	-0.255	0.992	1.533	-0.4422	-0.4189	0.3674	-0.4403	-0.1877
462188	Hs.459630	RAB40C, member RAS oncogene family	RAB40C	0.2963	-0.7179	-0.1681	-0.488	0.1362		0.2726	0.07587		-0.08467	-0.1959	-0.2916	-0.9518	-0.3129	-0.2126	-0.255	-0.3383	-0.3585	-0.2987	-0.0145	-0.1959	-0.9406	-1.221	-0.963	-0.5778	-0.6016	-0.1329	-0.4521	-0.05739	-0.05889		-0.09851	0.3057	0.2821	-0.03357	0.3752	0.09896	1.08	0.3629	0.6672	1.031	-0.07097	-0.454	0.3022	-0.2379	0.4125
2418897	Hs.226307	Apolipoprotein B mRNA editing enzyme, catalytic polypeptide-like 3D	APOBEC3B	-0.05289	-0.4679	-0.1714	-0.7686	-0.8494	-0.4461	-0.1408	-0.6126	-0.699	-0.5208	-0.6016	-0.5002	-1.032	-1.023	-0.9406	-0.1031	-0.2396	-0.2042	-0.4481	-0.3511						-0.07248	0.03984	-0.2159	0.06764	-0.1959		0.6608	0.1257	-0.4074	-0.6506	-0.7418	-0.01159	0.6871	0.9191	1.458	0.7031	-0.1959	-0.1297	0.473	-0.3978	-0.3603
1568967	Hs.260041	O-acetyltransferase	CAS1	0.1991	-0.2481	0.3863	0.2534	-0.1329	-0.8863	-0.1001	-0.3292	-0.7155	-0.9051	-0.1282	-0.6104	-0.963	-0.16	-0.9658	-0.3456	-0.462	-0.4112	-0.1031	-0.4461	0.2425	0.3414	0.04824	0.364	0.6378	-0.3094	0.6826	0.3528	0.4351	0.7347		-1.062	0.002883	0.06626	-0.7084	-0.6506	0.1941	0.4447	0.9434	1.548	1.238	-0.3165	-0.4521	0.5351	-0.4442	0.06212
417706	Hs.462316	Hypothetical protein LOC125150	TTC19	-0.2277	0.3138	0.02715	-0.1714	-0.08467	-0.06492	0.2079	0.3173	0.08406	-0.04543	-0.4286	0.2363	-0.255	0.2277	-0.4481	-0.2758	-0.454	-0.4093	-0.1697	-0.2653	0.09356	-0.02474	-0.05439	0.2265	0.1738	-0.1795	0.0115	0.03281	-0.07856	0.01293		-0.07704	0.09896	-0.1552	-0.3147	-0.417	-0.1329	0.1349	0.4772	0.8416	0.1801	-0.3846	-0.3237	0.02006	-0.3111	-0.1746
504859	Hs.547852	Transcribed locus		-0.2898	-0.3771	-0.9051	-0.606	-0.4131				-0.5291	-0.5692	0.4244	0.7286	-0.16	0.5281	-0.01013	-0.2042	-0.6016	-0.5125	-0.5291	-0.1811	0.3323	-0.3165	-0.6171	-0.4403	-0.1456	-0.4074	-0.3201	-0.5291	-0.7588	-0.6237		-0.0604	-0.04841	-0.3004	-0.4719	-0.4481	0.9899	0.9694	0.3561	0.6727
884283	Hs.547804	Transcribed locus, weakly similar to NP_689672.2 hypothetical protein MGC45438 [Homo sapiens]		0.7849	-0.1109	-0.3566	0.6406	-0.5395	0.263	-0.08314	-0.484	-1.238	-0.2636	0.09491	0.001442	-0.8391	0.03984	-0.1894	-0.2345	-0.9434	-0.5564	-0.002888	0.2191	0.1686	-0.5437	-0.9546	-0.1062	-0.3201	-0.3094	-0.8391	-0.9914	0.1941	-0.3165		0.1635	-0.114	-0.2009	-0.6439	-0.06794	0.4093	0.6951	-0.482	0.373	0.06212	0.004322	-0.4521	-0.281	0.3196	0.02574
746007	Hs.437647	Hypothetical protein FLJ10415	FLJ10415	-0.7834	-0.6804	-0.5522	-0.4719	-0.2294		-0.3492				-0.3094	-0.02474	-0.486	-0.2345	0.2004	-0.04246	-0.2464	-0.394	-0.3474	0.2265	-0.5023	-0.8135	-0.9971	-1.279	-0.9078	-0.1488	-0.1345	-0.4093	-0.5522	-0.06794		0.2798	-0.2126	0.05797	-0.05439	0.1686	0.2998	1.292	-0.5543	-0.456		-0.191	-0.4266	-0.5995	-0.6394
785907	Hs.189409	Formin binding protein 1	FNBP1	0.542	0.6031	-0.1001	0.2004	0.007196	0.224	0.01436	0.04824	0.5311	-0.04841	-0.2845	0.01006	-0.2362	-0.08927	-0.3827	0.04684	-0.1109	-0.02915	-0.1282	-0.04097	-0.03949	-0.3076	-0.811	-0.3997	-0.6326	-0.5084	0.111	-0.1584	-0.1697	-0.06945		0.1852	-0.0145	-0.1943	0.2079	-0.2379	0.05797	0.5945	0.4082	0.2774	0.6489	-0.7809	-0.3456	-0.04097	-0.7108	-0.7735
753447	Hs.446564	LIM homeobox 3	DDB2	0.08814	0.2091	-0.415	-0.8288	-0.2863	-0.4228	0.2845	0.07587	-0.1078	-0.226	-0.6943	-0.4344	-0.1016	-0.4247	-0.7661	-0.2515	-0.2653	-0.3255	0.07587	-0.6597	0.6323	0.1635	-0.1313	0.1878	-0.331	-0.1203	-0.1047	-0.415	-0.1187	-0.5799		0.09221	0.1991	0.2388	-0.2328	-0.4364	0.3068	-0.1584	-0.3437	-0.0218	-0.1329	0.02574	0.1506	0.3885	-0.4719	-0.3328
812166	Hs.424908	LSM5 homolog, U6 small nuclear RNA associated (S. cerevisiae)	LSM5	-0.2026	-0.173	-0.1926	0.2618	-0.4344	-0.3733	-0.462	-0.3292	-0.3255	-0.4719	-0.7202	-0.4779	-0.6804	-0.5064	-1.245	-0.1408	-0.2987	-0.01159	0.3103	0.1953		-0.5564	-0.692	-0.4344	-0.0499	-0.1109	0.04824	0.189	-0.07552	-0.06794		0.1979	0.4233	-0.05739	0.08814	0.1349	-0.07248	0.3254	-0.191	0.1003	0.2314	-0.4383	-0.1031	0.4244	-0.2515	0.6304
772952	Hs.516543	Alkylglycerone phosphate synthase	AGPS	0.3818	0.6031	0.584	0.4478	-0.1187	-0.5353	0.1583	-0.725	-0.1094	-0.06945	-0.3865	-0.8314	-1.102	-0.662	-0.4305	-0.03357	0.5301	-0.08927	0.03703	0.1243		-0.4521	-0.8186	-0.1617	-0.3183	-0.2176	0.5291	0.05102	0.06488	-0.454		-0.3808	-0.3846	-0.3997	-0.5374	-0.7834	-0.0908	0.2666	-0.2567	0.2618	-0.04394	-0.1234	-0.2277	0.2016	-0.5416	0.3482
267464	Hs.504670	Family with sequence similarity 80, member B	KIAA1238	-1.009	-0.4521	0.119	-0.6804	-0.7859	-0.5291	-0.06794	-0.3715	-0.9658	-0.226	-0.2688	-0.9241	-0.9187	-0.811	-1.074	-0.2533	0.2594	0.09085	-0.2126	0.1296	-0.6171	-0.7322	-0.456	-1.366	-0.9132	0.3231	0.7303	0.5588	-0.04841	0.004322		-0.3789	-0.3456	0.02006	-1.208	-0.3902	-0.1763	0.5519	0.4222	0.2702	0.4803	-0.1993	-0.07552	0.9015	-0.4982	0.1454
243882	Hs.286073	Protein phosphatase 1D magnesium-dependent, delta isoform	PPM1D	0.4114	1.011	-0.1016	0.3829	-0.3328	-1.252	-0.02327	-0.55	-0.9379	-0.331	-0.7515	-0.6237	-1.017	-0.9971		-0.08773	-0.4131	-0.2951	-0.07704	-0.2396		-0.6193	-1.431	-1.105	-0.8468	-0.1504	0.315	0.294	0.184	0.4005		0.06488	0.07313	-0.04246	-0.486	-0.454	0.2594	0.6599	-0.226	-0.1345	0.844	0.2857	0.01006	0.512	-0.4659	0.2066
951142	Hs.409065	Flap structure-specific endonuclease 1	FEN1	-0.3383	-0.3846	-0.09234	0.07998	-0.9658	0.2798	0.8488	0.2678	0.1916	0.7621	-0.5312	-0.5713	-0.8494	-0.873	-0.737	-0.2863	-0.001443	0.1003	0.1596	0.2339						-0.2498	-0.1828	-0.1203	0.0115	0.06626		-0.074	-0.1408	-0.09696	-0.4364	-0.6439	-0.01304	0.1003	-0.1031	0.3984	-0.2688	-0.1488	-0.2916	0.434	-0.04543	0.07998
22883	Hs.47122	Fucose-1-phosphate guanylyltransferase	FPGT	0.251	-0.07097	0.1164	0.3763	-0.4286	-0.07097	0.01006	-0.5023	-0.243	0.2881	-0.01596	-0.3004	-0.6873	-0.4921	-0.2845	-0.1062	-0.1681	-0.1031	0.1349	0.2302						-0.486	-0.074	-0.5951	-0.2026	-0.4719		-0.07097	-0.5735	-0.5105	-0.3677	-0.5907	0.01578	0.002883	-0.415	-0.09234	-0.2379	-0.1877	-0.2311	0.301	-0.226	0.3796
49145	Hs.494030	LOC441443		-0.2126	0.02432	-0.01304	-0.415	-0.09851	-0.1345	0.5351	-0.2584	-0.1329	0.7899	-0.5585	-0.3884	-0.7834	-0.1976	-0.6104	-0.3165	-0.331	-0.2345	0.103	-0.03505	-0.3383	-0.9574	-0.9324	-0.7637	-0.6171	0.2253	0.175	0.275	0.6924	0.224		0.06488	-0.4403	-0.004335	-0.1031	-0.001443	0.2774	0.7216	-0.3511	0.1699	-0.7202	-0.3902	-0.5649	0.1661	-0.2447	-0.1408
241474	Hs.194143	Breast cancer 1, early onset	BRCA1	0.1545	0.4457	-0.3237	-0.3094	-0.3383	-0.002888	0.3092	0.4168	0.2558	0.4521	-0.05739	-0.2828	-0.4074	0.2904	-0.3622	-0.03357	-0.1376	-0.2515	0.107	0.107	0.5089	-0.9828	-0.5374	-0.6215	-0.8314	-0.2294	-0.2706	-0.04246	0.03984	0.05242		0.1375	0.1545	-0.2775	-0.004335	-0.3529	-0.06945	0.4351	-0.281	0.03422	-0.0218	-0.4266	-0.1536	0.08678	-0.4779	0.03984
41133	Hs.308709	Protein disulfide isomerase family A, member 3	GRP58	-0.5692	-0.08773	-0.1681	-0.3696	-0.1536	-0.5799	0.09085	-0.5353	-0.4941	0	-0.3383	-0.417	-0.692	-0.9296	-0.5543	-0.114	-0.1877	-0.01304	0.01006	0.189		-0.8546	-0.05589	-0.3789	-0.1392	0	-0.03801	0.2473	0.1712	-0.3094		-0.09542	-0.7686	-0.2916	-0.417	-0.05289	0.7172	0.669	0.517	1.131	0.8472	-0.2193	0.9268	-0.06945	-0.3273	0.08406
295986	Hs.522636	Emopamil binding protein (sterol isomerase)	EBP	-0.4208	0.2558	-0.5628	-0.2793	-0.2498	-0.4521	0.2079	0.3033	0.01006	-0.1795	-0.881	-0.6016	-0.6016	-0.4719	-0.8916	-0.1109	0.09761	-0.0218	0.07998	-0.1297	-0.3364	-0.1746	-0.3456	-0.3383	-0.5479	-0.1031	-0.08314	-0.1297	0.3437	-0.1062		-0.4901	0.3595	0.7347	0.0895	0.3403	0.3369	0.9657	0.01293	0.8836	-1.05	0.2928	-0.1345	0.3707	0.1609	0.4222
2543381	Hs.495605	CD99 antigen	CD99	-0.1109	0.0115	0.3994	0.4906	0.2473	-0.6827	0.123	0.6267	-0.07856	-0.3492	-0.5332	-0.255	-0.9296	-0.3492	-0.5312	-0.03062	-0.03209	0.02148	-0.004335	0.1903	-0.04394	-0.1665	-0.6897	-0.2758	-0.4228	-0.2845	-0.03209	-0.07856	-0.06643	0.4147		-0.9914	0.2869	0.8576	-0.2447	-0.1329	0.1124	1.386	-0.2793	0.7207	0.02998	-0.3346	-0.3273	0.1164	-0.06492	-0.1361
843195	Hs.512656	Phosphoserine phosphatase	PSPH	-0.9971	-0.816	-0.5606	-0.1746	-0.3401	-0.1552	0.01863	-0.1047	0.05658	-0.3997	0.0115	-0.1047	-0.1795	0.1296	-0.7274	-0.0619	-0.2653	-0.03505	-0.3004	-0.3548	-0.2934	-0.7588	-0.7909	-0.8237	-1.204	-0.0604	-0.007232	0.01863	0.05242	0.02432		0.03422	0.2928	0.189	0.6987	0.9237	0.007196	0.86	0.547	0.8197	-0.04543	-0.074	-0.3548	-0.173	-0.1266	-0.3004
1897592	Hs.539684	Eukaryotic translation initiation factor 2, subunit 3 gamma, 52kDa	EIF2S3	-0.5564	-0.8084	-0.7108	0.2497	0.06626	-0.3383		-0.2515	0.175	-0.484	-0.09696	-0.1943	-0.4131	-0.0514	-0.8391	-0.3111	-1.385		-0.3183	-0.8599	0.04963	-0.0499	-0.4961	-0.6016	-0.6371	-0.02767	0.02006	0.2928	0.2302	0.3606		-0.08009	0.07587	0.5646	0.5917	0.9546	-0.3058	0.6862	0.4222	1.159	-1.035	-0.2706	-0.2775	-0.1584	-0.1031	-0.4035
322634	Hs.173611	NADH dehydrogenase (ubiquinone) Fe-S protein 2, 49kDa (NADH-coenzyme Q reductase)	NDUFS2	-0.243	0.513	-0.1203	-0.4016	-0.486		0.1979	-0.2009	-0.2515		-0.3111	-0.2042	-0.527	-0.255	-0.6104	-0.221	-0.3474	-0.1633	-0.1282	-0.0514	-0.3603	-0.7298	-1.188	-0.6349	-0.4481	0.04124	-0.1617	0.02574	-0.1016	0.251		-0.9214	-0.5312	-0.5713	-0.6349	-0.2828	0.2016	0.05936	0.2606	0.9811	-0.6282	0.103	-0.2042	0.2582	-0.007232	0.1043
1586697	Hs.512431	Olfactory receptor, family 7, subfamily E, member 38 pseudogene	OR7E38P	0.2485	0.2678	-0.03062	-0.1681	-0.01596	-0.2498	0.1388	0.111	0.1827	0.03422	-0.5522	-0.1203	-0.4442	-0.3004	-0.5187	-0.2126	-0.3129	-0.4305	-0.2619	-0.3129		-0.3902	-0.6804	-0.2671	-0.1844	-0.09388	-0.03801	0.06626	0.2327	0.3752		0.005759	-0.2602	-0.01304	-0.2987	0.09085	0.1557	0.2666	0	0.6727	0.1953	-0.1472	-0.07704	0.2654	-0.2311	0.1017
730622	Hs.344165	Ubiquitin-conjugating enzyme E2H (UBC8 homolog, yeast)	UBE2H	1.323	0.809	0.2774	0.4244	-0.1424	-0.5778	-0.2845	0.1322	-0.3346	-1.184	0.09761	0.144	-0.4228		-0.08927	-0.1746	-0.3959	-0.221	-0.2009	-0.5395	0.04824	-0.1016	-0.6804	-0.1568	-0.2396	-0.4699	-0.2092	-0.2845	-0.2109	0.09761		-0.6484	0.4276	0.6135	-0.2636	-0.3827	-0.05589	0.7049	0.1903	0.6351	0.5089	-0.6394	-0.2898	0.224	-0.8943	-0.3401
814222	Hs.22981	Chromosome 18 open reading frame 10	C18orf10	0.7807	0.3595	0.636	0.1177	-0.415	-0.1156	0.00863	-0.07704	0.1776	-0.7346	-0.3129	-0.4247	-0.6016	0.07313	-0.8339	-0.08161	0.07998	-0.3902	-0.1861	-0.1976	-0.3659	-0.8084	-1.272	-0.6038	-0.6104	-0.04841	0.1519	-0.09696	0.3528	0.2522		-0.2109	0.5568	0.6452	0.1635	-0.01159	0.1296	1.238	-0.226	0.5018	0.9169	-0.4344	-0.4325	0.257	-0.7131
183062	Hs.8015	Ubiquitin specific protease 21	USP21	0.8148	0.2678	-0.01596	0.1801	0.03984		-0.005782		-0.2498	-0.4699	-0.4325	-0.3808	-0.9324	-0.04246	-0.456	0.2141	-0.1047	-0.3364	0.111	0.2253	-0.144	-1.105	-1.523	-0.771	-1.003	-0.2758	-0.221	-0.5585	-0.06643	0.4212		-0.2688	0.3219	0.4926	-0.4921	-0.1219	0.2029	0.4668	-0.9159	-0.007232	0.2141	-0.5756	-0.4344	-0.2898		-0.6126
2435216	Hs.282417	Phosphorylase, glycogen; liver (Hers disease, glycogen storage disease type VI)	PYGL	-0.152	-0.3255	0.3068	-0.05739	-0.1828	-0.2636	0.08814	0.004322	-0.06643	-0.5084	-0.3978	-0.5208	-0.6597	-0.5043	-0.7466	-0.1894	-0.1926	-0.02034	0.05797	-0.1001	-1.086	-0.9602	-1.032	-0.6643	-0.6349	-0.1649	-0.5249	0.2091	0.1763	0.2302		-0.04394	0.07861	0.4362	0.2327	0.05102	-0.08009	0.5617	-1.241	-0.6439	-0.4982	-0.3921	-0.4403	0.2116	-0.5564	-0.737
241705	Hs.282417	Phosphorylase, glycogen; liver (Hers disease, glycogen storage disease type VI)	PYGL	0.5018	0.3391	0.1596	0.01721	-0.2671	-0.3529	-0.2828	-0.07248	0.8246	-0.7226	-0.2969	-0.4364	-0.6439	-0.1172	-0.6529	-0.1844	-0.06643	-0.06492	0.01863	-0.1345	-0.3328	-0.55	-0.8059	-0.2987	-0.5312	-0.304	0.2558	-0.08927	0.2666	0.355		-0.1361	0.05797	0.4792	0.1661	0.1941	-0.2951	0.7004	-1.276	-0.7637	-0.05739	-0.567	-0.5043	0.1712	-0.3111	-0.7859
951091	Hs.155983	Jumonji domain containing 2A	JMJD2A	-0.5864	-0.1062	-0.2706	-0.7274	-0.1219	-0.3677	-0.3902	-0.5886	-0.0145	-0.5291	-0.2447	-0.5395	-0.2481	-0.3437	-0.3437	-0.02474	0.1124	-0.1392	-0.1536	0.2558		-0.6259	-1.053	-0.7274	-0.5395	-0.1828	0.1916	-0.09542	-0.1408	0.2203		-0.4325	0.3185	0.1979	-0.2775	0.3741	0.4319	0.5539	0.1322	0.2618	-0.06643	-0.3165	-0.4305	-0.1552	-0.7909	-0.4266
1592530	Hs.476221	Inositol hexaphosphate kinase 2	IHPK2	-0.3997	0.1699	-0.125	0.1257	-0.2863	-1.108	-0.3603	-0.46	0.1674	-0.7661	-0.5842		-0.8314	0.1204	-0.2671	0.4297	-0.2951	0.3471	0.7058	-0.2396		-0.5437	-0.7466	-0.6666	-0.7037	-0.04841	0.07587	0.2869	0.3829	0.2762		-0.4521	-0.1633	-0.1109	-0.8943	-0.5799	0.4136	-0.01304	0.157	0.6727	-0.5291	-0.4266	-0.02327	0.1283	-0.1329	-0.3111
291255	Hs.523004	Prosaposin (variant Gaucher disease and variant metachromatic leukodystrophy)	PSAP	-1.283	-0.4739	-0.6804	-0.8288	0.06626				-0.3346		-0.2294	-0.1633	-0.3292	-1.038	-0.3219	0.4709	0.4201	0.518	0.751	0.6835	0.7807	0.1674	-1.228	-0.9078	-0.415	-0.1297	-0.2916	-0.2845	-0.4739	-0.09542		-0.417	-1.102	-0.4719	-0.456	-0.454	-0.2758	1.743	-2.573	-1.506	-1.955	-0.1297	-0.04692	0.3471	0.3426	0.1349
2029085	Hs.195058	Cell division cycle 26	KIAA0828	-0.6643	-0.331	0.111	-0.5291	0.1309	0.4308	0.5008	-0.1219	-0.144	-0.1219	-0.699	-0.4325	-1.218	-0.9269	-0.6304	-0.01888	-0.03505	0.1322	0.281	0.2041	0.09356	-0.5692	-1.208	-0.5543	-0.2142	-0.3959	-0.6215	-0.4739	-0.7179	0.1789		-0.1172	-0.1047	-0.1877	-0.3328	-0.454	-0.05739	1.705	-1.191	0.07313	-1.949	-0.007232	-0.3902	0.3629	0.06074	-0.144
66787	Hs.2210	Thyroid hormone receptor interactor 3	TRIP3	-0.3094	0.2388	-0.5125	-0.4266	-0.5166	-0.3474	-0.08009	-0.1424	-0.2447	-0.3529	-0.4208	-0.3492	-0.706	-0.3076	-1.102	-0.2226	-0.3771	-0.1094	0.07724	-0.07097	-0.3346	-0.3529	-0.2706	-0.3129	-0.2396	0.06212	0.2129	0.1852	0.5351	0.157		-0.06492	-0.08467	0.3896	-0.1504	-0.2775	0.3505	0.07998	0.545	0.976	-0.4961	-0.3846	-0.4921	-0.0499	-0.4305	-0.3752
50888	Hs.523302	Peroxiredoxin 3	PRDX3	-0.004335	-0.1329	-0.4383	0.04684	-0.4941	-0.8186	-0.3659	-1.077	0.2412	-0.1877	-0.1156	-0.274	-0.5821	-0.03062	-0.4659	-0.1746	-0.2042	0.03422	0.3265	0.2004	-0.243	-0.4461	-0.6689	-0.4016	-0.4461	-0.4247	-0.191	-0.2498	-0.1456	-0.1313		-0.002888	-0.6394	-0.1345	0.1699	0.6079	-0.0514	0.9321	0.3584	0.848	0.3852	-0.394	-0.3677	0.2141	-0.221	0.1661
341834	Hs.27278	Transcribed locus, weakly similar to XP_539579.1 PREDICTED: similar to Peptidyl-prolyl cis-trans isomerase E (PPIase E) (Rotamase E) (Cyclophilin E) (Cyclophilin 33) [Canis familiaris]		-0.7515	0.3707	-0.46	-0.1536	-0.08161	0.06074		0.4255	-0.191		-0.3022	-0.6126	-0.8783	-0.1031	-0.9743	-0.03357	-0.1031	-0.01304	0.2473	0.0552	-0.05439	-0.1746	-0.4266	-0.08009	-0.1125	-0.255	-0.3129	-0.2109	0.06626	-0.2464		0.04124	-0.01304	0.2154	0.189	0.1941	0.05797	1.352	0.1349	1.209	-1.269	-0.2092	-0.2881	0.1097	-0.1424	0.545
271472	Hs.44685	Ring finger protein 141	RNF141	-0.07097	0.5311	0.2376	0.3494	0.4761	0.2376	0.1776	0.04544	0.1801	0.2154	-0.1861	-0.3273	-0.5864	-0.7131	-0.486	-0.06794	-0.2845	-0.1234	0.0827	0.1519	-0.1844	-0.0619	-0.304	0.1776	0.2191	-0.456	-0.4247	-0.1313	-0.4461	-0.08314		-0.005782	-0.2193	-0.4759	-0.2243	-0.4719	0.4761	0.6745	0.3874	1.181	-0.3328	0.06901	-0.1697	0.2618	-0.02767	0.06212
845311	Hs.555926	Deleted in a mouse model of primary ciliary dyskinesia	DPCD	-0.7984	-0.5842	-0.1016	-0.4131	-0.1094	-0.3865	0.3918	0.04404	0.4027	0.2892	-0.7515	-0.5146	-0.9686	-0.484	-0.6529	-0.4442	-0.1031	-0.3255	-0.3752	-0.4699	-0.8135	-0.482	-0.5606	-0.4442	-0.2934	-0.2076	-0.1266	0.115	0.08678	0.257		-0.4699	-0.6529	-0.1031	-0.2987	-0.1926	0.4016	0.3573	0.281	0.9949	-0.5208	-0.4739	-0.6666	0.2141	-0.2881	-0.3548
341706	Hs.334370	Brain expressed, X-linked 1	BEX1	-0.1697	-0.2584	-0.04394	0.02148	0.157	-0.1016	-0.3129	-0.4325	0.0895	-0.3808	-0.5437	-0.4208	-1.351	-0.4266		-0.02915	0.01436	-0.1392	0.2963	-0.1345	-1.009	-0.5778	-0.55	-1.062	-0.6735	-0.7539	-0.1763	-0.074	-0.4383			-0.1094	-0.1746	-0.2159	-0.304	-0.737	0.4699	0.5351	-0.1266	0.4977	-0.008682	-0.3183	-0.4699	0.2497	-0.5713	-0.3165
626548	Hs.446217	SET domain, bifurcated 2	SETDB2	0.09491	0.5821	0.07998	-0.08161	-0.1345	0.2066	0.3346	-0.331	-0.6082	0.5341	-0.2481	-0.5228	-0.4035	-0.4901	-0.5692	-0.3076	-0.1828	-0.2619	-0.1811	0.004322		-0.4364	-0.5023	-0.527	-0.3111	-0.2723	-0.3715	-0.2584	-0.364	0.007196		-0.1697	-0.5778	-0.4208	-0.8391	-0.7226	0.1017	-0.3273	-0.486	-0.2619	-0.4035	-0.06492	-0.6148	0.02574	-0.8034	0.00863
530237	Hs.407709	DRE1 protein	DRE1	0.2678	0.5772	0.06212	-0.4699	-0.5522	-0.4679	-0.2379	-0.3884	-0.4035	-0.771						-0.144	-0.2379	-0.2059	-0.2515	-0.2723		-0.2619	-0.458	-0.776	0.6012	-0.2464	-0.09388	-0.191	-0.454	-0.5105		0.0552	0.2473	0.1084	-0.4779	-0.6943	0.1916	0.251	-0.7959	-0.8573	-0.8288	-0.1894	-0.3696	0.2351	-0.8836	-0.0604
295473	Hs.108112	Polymerase (DNA directed), epsilon 3 (p17 subunit)	POLE3	-0.1282	0.3494	-0.5312	-0.5606	-0.527		-0.3696	-0.1078	0.1916	-0.8339	0.09491	-0.2793	-0.4961	0.451	0.1454	-0.221	-0.4055	-0.4247	-0.1203	0.0229	-0.1203	-0.4286	-0.9658	-0.4403	-0.2723	-0.1844	-0.1488	-0.3585	-0.06643	0.2702		-0.3437	-0.06341	-0.0862	-0.7013	-0.4921	-0.08467	-0.0908	0.5008	0.7225	-0.725	-0.1456	-0.03801	0.1635	-0.4961	-0.07552
418240	Hs.547488	Hypothetical protein LOC90110	LOC90110	0.2833	0.3528	-0.1795	-0.5332	-0.1424	-0.2653	-0.3884	-0.7442	-1.188		0.4552	0.2129	-0.2636	-0.3111	-0.2277	0.005759	0.0635	-0.2602	-0.3566	-0.09388	-0.0218	-0.1078	-0.6484	-0.7735	-0.6016	-0.458	-0.2294	-0.4481	-0.3492	-0.2059		-0.1234	0.3962	0.24	-0.6943	-0.06794	0.269	1.179	-0.8186	-0.9379	-0.8573	-0.5228	-0.6193	-0.5842	-1.05	-0.7959
346902	Hs.499453	Zinc finger protein 11B	ZNF11B	0.7706	0.2079	-0.9602	-0.2481	-1.089	-0.2934	-0.3004		-1.188	-1.482	0.229	-0.08009	-0.3902	0.1557	-0.281	0.1057	-0.2226			-0.5146	-0.0499	0.224	-0.6873	-0.4016	-0.8339	-0.6506	-0.5585	-0.5353	-0.4719	-0.5821		-0.08161	-0.2142	-0.08773	-0.5606	-0.3492	-0.3511	0.1414	-0.7934	-0.3865	-0.06945	-0.4325	-0.811	-0.1125	-0.7346	-0.3548
854668	Hs.238990	Cyclin-dependent kinase inhibitor 1B (p27, Kip1)	CDKN1B	-0.2533	-0.4286	-0.9686	-0.3622	-0.3566	-0.8314	-1.056	-2.204	-0.9132	-1.806	-0.1016	-0.8625	-1.727	0.3068	-1.014	-0.5692	-0.873	-1.502	-0.7809	-0.5416	-0.9546	-1.47	-2.442	-1.905	-1.407	-0.3808	-0.3147	-1.059	-0.456	-0.6689		-0.6439	-0.6082	-0.9434	-0.6371	-0.09851	0.7225	-0.6574	-1.591	-0.3603	-0.226	-0.5628	-0.9406	-0.2126	-0.8211	-0.2362
22144	Hs.534040	Kelch repeat and BTB (POZ) domain containing 6	KBTBD6	-0.2345	0.001442	-0.07704	0.3448	0.02432	-0.1203	-0.5353	-1.065	-0.06341	-0.8211	-0.3165	-0.4266	-0.5973	0.364	-0.6148	-0.226	-0.3237	-0.9024	-0.1266			-0.3978	-1.149	-0.1488	-0.1313	-0.3529	-0.2898	-0.4659	-0.1094	-0.4055		-0.1234	-0.3733	-0.5291	-0.1408	0.1084	0.294	0.1362	-0.7226	-0.03801	-0.6304	-0.5249	-0.6943	-1.228	-1.283	-0.4961
293001	Hs.63841	Kelch repeat and BTB (POZ) domain containing 7	KBTBD7	-0.0604	-0.01304	-0.4266	0.0895	-0.3715	0.1493	-0.06643	-0.5084	-0.1877	-0.4699		-0.5166	-1.204	-0.074	-0.8084	0.002883	-0.2828	-0.7735	0.2327	0.1686	0.275	-0.3959	-1.478	-0.09542	-0.2793	-0.1894	-0.4699	-0.816	0.0895	-0.1536		-0.2226	-0.3789	-0.5187	-0.4921	-0.7466	-0.1109	-0.05739	-0.706	-0.2653	-0.394	-0.1779	-0.3529	-0.5929	-0.8262	-0.1811
491733	Hs.173024	NEDD8 ultimate buster-1	NYREN18	-0.5458	-0.125	-1.245	-0.07704	-0.5842	-0.4189	-0.2243	-0.8211	-1.392	-1.994	-0.2898	-0.6439	-1.065	-0.5886	-1.565	-0.07704	-0.7013	-0.9885	-1.029	-0.7539	0.05658	-0.4266	-1.355	-1.442	-1.482	-0.1763	-0.2092	-0.3201	-0.6349	-0.9462		0.06212	0.434	0.4803	-0.8546	-0.692	-0.03801	0.115	-2.059	-1.065	-0.8573	-0.1109	0.2265	-0.6148	-0.8651	-1.056
839796	Hs.524210	Inhibitor of growth family, member 4	ING4	-0.725	-0.852	-0.4305	-0.4131	-0.2706	-0.3094	0.0552	-0.6304	-0.3696	-0.8262	-0.3492	-0.2413	-0.7539	-0.5208	-0.7226	-0.1779	-0.1795	-0.4286	-0.4112	-0.482	-0.0145	-0.1976	-0.2277	-0.5564	-0.6082	0.0314	0.1801	0.2363	-0.05439	-0.2934		-0.5564	-0.6349	-0.527	-0.3129	-0.2109	0.3219	0.7672	-0.5353	-0.1109	-1.006	0.02574	-0.5043	-0.4035	-0.1617	-0.8314
199558	Hs.124696	Dehydrogenase/reductase (SDR family) member 6	DHRS6	-0.9885	-0.1681	-0.2109	-0.5564	-0.2951	-0.08314	-0.1345	-0.6304	0.2265	-0.5332	0.09221	0.2351	-0.1329	0.119	-0.08161	-0.2584	-0.2688	-0.3201	-0.1094	-0.1187	0.2774	0.3369	0.2534	0.3584	0.2016	0.2079	0.02574	0.06074	0.1557	0.07176		-0.01596	-0.4422	-0.5105	-0.2176	-0.2584	-0.3165		-0.114	0.1388	-1.45	0.3707	-0.4383	-0.4699	-0.1681	-0.7588
884333	Hs.200770	Src family associated phosphoprotein 2	SCAP2	-0.3237	0.4103	0.1699	-0.1697	-0.3201	-0.692	-0.3771	-0.1094	-0.1959	-0.4442	-0.1697	-0.1584	-0.03505	-0.2311	-0.6326	-0.0145	-0.01888	0.04824	0.1648	0.09085	0.1686	0.1878	-0.08314	0.3984	0.2845	-0.05289	-0.1361	0.02432	0.1017	0.07176		0.1622	-0.07097	0.3951			0.2437	0.605	-0.5929	-0.4739	-0.2706	-0.4383	-0.5564	0.1257	-0.5146	-0.2464
755821	Hs.514284	Nuclear factor (erythroid-derived 2)-like 1	NFE2L1	0.3973	0.3161	0.8156	0.1043	0.3629	-0.364	-0.09542	0.4233	0.1928	-0.3659	-0.4035	-0.1361	-0.4189	-0.2845	0.4823	-0.4131	0.1776	-0.1456	0.02148	0.2762		-0.3076	-0.08009	0.0314	0.3173	-0.1282	-0.417	-0.074	0.0115	-0.007232		-0.4131	0.251	0.3448	-0.2176	0.1532	-0.4055	-0.144	-0.55	-0.3111	-0.7909	-0.05739		0.07998	-0.06794
1603325	Hs.380930	Full-length cDNA clone CS0DD006YO12 of Neuroblastoma Cot 50-normalized of Homo sapiens (human)		-0.482	-0.3022	-0.3364	-0.3492	-0.1109	-0.488	-0.3456	-0.7155	-0.5291	-0.484	-0.6371	-0.7084	-1.245	-0.1488	-0.5437	-0.02034	-0.4093				-0.2243	-0.4921	-1.388	-0.6282	-0.3978	-0.1392	-0.09542	-0.7418	-0.03801	-0.1078		0.01578	-0.191	-0.7466	-0.03653	-0.16	0.08678	-0.144	-0.5064	0.4082	-0.03209	-0.3004	-0.6326	-0.04394	-0.02621	0.2998
1521277	Hs.18925	Cereblon	CRBN	-0.04246	-0.2092	0.1217		-0.125	-0.4961	-0.125	-0.5332	-0.9379	-0.458	0.02998	-0.1234	-0.8704	0.1738	-0.527	0.229	-0.2916	0.1609	-0.005782	0.05242	-0.03653	-0.1811	-0.7884	-0.456	-0.3364	-0.3094	-0.8186	-0.3165	-0.2481	-0.5084		-0.074	-0.9187	-0.462	-0.8059	-0.4266	0.1177	0.3494	-0.08773	0.4647	0.1401	-0.05889	0.02574	0.7416	0.09085	0.2203
878600	Hs.516075	TIA1 cytotoxic granule-associated RNA binding protein	TIA1	0.1661	-0.1536	-0.2026	0.144	-0.2934	-1.032	-0.6827	-1.184	-1.117	-0.6967	-0.7394	-0.6758	-1.474	-1.535	-1.255	-0.4383	-0.7394	-0.4305	-0.1681	-0.2277						-0.4739	-0.4035	-0.8135	-0.221	-0.2515		-0.1187	-0.6439	-0.5929	-0.3808	-0.5649	0.004322	0.03281	-0.5023	-0.1877	0.3618			0.2522	-0.3292	0.04963
825210	Hs.437941	Chromosome 14 open reading frame 106	C14orf106	-0.776	-0.3884	-0.6897	-0.1763	-1.108	-0.8916	-0.3511	-0.8599	-1.092	-0.3902	-0.9942	-0.3456	-1.136	-0.685	-0.9024	-0.1943	-0.4208	-0.5208	-0.173	0.02574						-0.3111	-0.1584	0.1519	0.09491	-0.07552		-0.07552	-0.2969	-0.4982	-0.7809	-0.5332	-0.05739	-0.03357	-0.7274	-0.3715	-0.3201	-0.2464	-0.03653	0.2216	-0.3273	0.1966
357420	Hs.59504	Chromosome 9 open reading frame 126	C9orf126	-0.1795	-0.6873	-0.5756	-0.4481	-0.48	0.1941	0.02574	-0.4461	-0.4189	-0.0218	-0.5522	-0.46	-1.136	-0.6967		-0.1156	-0.07552	-0.281	-0.07704	-0.3529	-0.2758	-0.1746	-0.7037	-0.1976	-0.01596	-0.1125	-0.09388	-0.226	-0.274	-0.4016		-1.08	-1.569	-0.8943	-0.3383	-0.5995	-0.2706	-0.1617	-0.04246	-0.05289	0.1776	-0.3129	-0.417	0.01006	-0.7084	-0.6171
1951140	Hs.444483	Meiosis-specific nuclear structural 1	MNS1	-0.152	0.007196	-0.8009	-0.4941	-0.4131	-1.05	-0.2447	-0.5713	-0.5585	-0.1392	-0.5374	-0.2916	-0.6237	-0.5374	-0.5084	-0.06945	-0.4383	0.01006	0.1084	-0.4112		-1.02	-1.074	-1.108		-0.3733	-0.5249	-0.4941	-0.488	-0.5479		-0.2845	-0.4208	-0.7322	-0.6597	-0.7612	0.02857	-0.3921	-0.1943	-0.0604	-0.1125	-0.1125		0.3242	0.04264	-0.1329
2016775	Hs.148685	G protein-coupled receptor, family C, group 5, member B	GPRC5B	-0.9602	-0.8084	-0.8314	0.07451	-1.02	0.005759	-0.3346	-0.5585	-0.3147	0.111	-0.1424	-0.6827	-0.7588	-0.1001	-1.262	0.09356	-0.5105	-0.1234	0.2714	0.02432	0.275	-0.4344	-0.125	0.433	0.0827	-0.16	-0.3659	-0.3733	0.1916	0.1928		-0.2688	-0.1617	0.00863	-0.3292	-0.7884	0.5311	0.4222	-0.2159	0.1204	-0.06643	-0.2706	0.4936	0.3973	-0.3902	-0.5907
344006	Hs.343664	Cullin-associated and neddylation-dissociated 2 (putative)	TIP120B	0.1789	-0.4074	0.1928	-0.1266	-0.5228	-0.2243	0.5049	0.148	0.1941	-0.2059	-0.3165		-0.4739	-0.3921	-0.3585	-0.5312	-0.3585	-0.5043	-0.417	-0.7909		0.05936	-0.3219	0.1427	-0.08927	-0.1156	-0.09696	0.229	-0.074	-0.5228		-0.04394	-0.7859	-0.1345	-0.3566	-0.6781	-0.01742	-0.4961	-0.456	-0.1681	-0.4305	-0.07856	-0.4247	0.2425	-0.6712	-1.133
280784	Hs.438723	Solute carrier family 27 (fatty acid transporter), member 3	SLC27A3	-0.2584	-0.6712	-0.3677	-0.3622	-0.1584	-0.8009	-0.5332	-0.482	-0.01013	-0.5564	-0.567	-0.2845	-0.8009	-0.05289	-0.2619	-0.1811	-0.1424	-0.2311	0.06764	-0.3004	-0.2413	-0.5522	-0.5713	0.1362	0.1124	-0.606	-0.606	-0.3456	-0.2828	-0.2793		-0.008682	0.04124	-0.2379	-0.5146	-0.7155	0.1916	-0.1681	-0.7274	-0.125	0.09896	-0.2042	-0.2226	0.2412	-0.1016	-0.6349
837864	Hs.492445	E3 ubiquitin protein ligase, HECT domain containing, 1	EDD	0.05797	0.2881	0.269	0.3962	-0.5692	-0.8625	-0.486	-0.9379	-0.889	-0.776	-0.415	-0.2845	-0.9434	-0.7515	-0.6349	-0.04394	-0.125	0.2363	0.103	0.2191	-0.0604	-0.07856	-0.1959	-0.3959	-0.06643	-0.3346	-0.2076	-0.1959	-0.2602	-0.09696		-0.1345	-0.454	-0.4228	-0.5249	-0.5585	0.2041	0.852	-0.8059	-0.8704	-1.434	-0.2916	-0.1943	0.4957	-0.5929	-0.2619
1418222	Hs.144447	Bromodomain and WD repeat domain containing 2	WDR11	-0.331	0.05658	0.1776	0.2016	0.1349	-0.1456	0.3414	-0.6943	-0.3921	-0.001443	-0.488	-0.6148	-1.044	-0.6439	-0.6126	0.1609	0.1725	0.2606	0.4709	0.6608	0.06626	-0.2671	-0.8443	-0.4364	-0.1877	-0.2987	-0.6552	-0.281	-0.2706	-0.08314		-0.2636	-1.573	-1.462	-0.4699	-0.5291	-0.07097	0.5281	-1.009	-0.6529	-1.276	-0.1504	-0.3255	0.1336	-0.2126	-0.1219
267274	Hs.34136	Chromosome 21 open reading frame 6	C21orf6	-0.5907	-0.3401	-0.3111	0.02432	0.1164	-0.2515	0.7084	-0.725	-0.6237	0.0115	-0.4093	-0.6712	-1.458	-0.5821	-1.074	-0.114	-0.05739	-0.1894	-0.03949	0.1789	-0.2898	-0.606	-0.7466	-0.5084	-0.2109	-0.3437	-0.2723	-0.3183	0.2041	0.05102		-0.1001	-0.5628	0.08406	-0.2142	-0.152	0.1336	0.929	-1.228	-0.3219	-1.214	-0.364	-0.662	0.03703	-0.7612	-0.5995
234150	Hs.514373	Myotubularin related protein 4	MTMR4	0.6508	0.119	0.2546	0.05936	0.1583	-0.6171	-0.4228	-0.7108	-0.8916	-0.5312	0.02432	-0.3058	-1.506	-0.6215	-0.5649	-0.304	-0.6484	-0.4639	-0.7934							-0.7515	-1.3	-0.7539	-0.9743	-0.6689		0.01578	-0.3511	-0.4679	-0.5166	-0.05289	-0.1568	0.5028	-0.5291	-0.7346	0.3219	0.1057	-0.05289	0.07587	-0.6897	0.546
79045	Hs.494700	CDW92 antigen	CDW92	-0.6326	-0.2379	-0.3165	-0.2916	-0.4016	-0.7274	-0.567	-1.3	-0.2987	-0.7131	-0.3022	-0.2379	-0.8678	-0.3585	-0.6416	0.3863	0.3796	0.3885	0.5763	0.6012	-0.1926	-0.2863	-0.4286	-0.3733	-0.3383	-0.4208	-0.5166	-0.4325	-0.1552	-0.5064		-0.2092	-0.8237	-0.4364	-0.4208	-0.4481	0.511	-0.02915	-1.388	-1.311	-1.407	-0.3865	-0.3902	-0.1094	-0.3884	-0.3328
2125577	Hs.524461	Sp1 transcription factor	SP1	-0.4112	0.144	-0.2464	0.04264	-0.454	-1.044	-0.3237	-1.47	-1.761	-0.3219	-0.394	-0.3566	-0.4921	-0.5606	-0.6126	0.5039	0.4049	0.3807	0.622	0.8016	-0.3959	-0.8863	-1.599	-0.8997	-0.9406	-0.1746	-0.1926	-0.1078	-0.415	-0.01159		-0.5416	-0.8943	-0.5187	-0.3902	-0.08927	-0.2567	-0.9574	-2.9	-2.184	-2.059	-0.3902	-0.04394	0.2425	-0.415	0.1177
71902	Hs.444028	Cytoskeleton associated protein 2	CKAP2	-0.5353	-0.4093	-0.4481	-0.1894	-0.3511	-0.1047	-0.6873	-0.852	-0.0862	-0.5002		-0.1472	-1.198	-0.7735	-0.9743	-0.0218	-0.1392	-0.1568	-0.2311	0.04544	-0.1345	-0.3076	-0.4266	-0.5543	-0.4501	-0.1844	-0.1125	0.1674	-0.2987	-0.3094		-0.02621	-0.2076	-0.1297	-0.3566	-0.1828	0.6817	0.4782	-0.4699	-0.1031	0.2786	-0.2602	-0.5064	-0.2881	-0.5249	-0.454
328342	Hs.547488	Hypothetical protein LOC90110	LOC90110	-0.5043	-0.1665	-0.1456	-0.3004	0.6267	-0.2076	-0.1779	-0.5332	-0.9574	-0.4961	0.02715	0.01006	-0.7686	0.05381	-0.1681	-0.0218	-0.1172	-0.2653	-0.4639	-0.0619	-0.01596	0.3595	-0.4131	-0.48	-0.1219	-0.08773	-0.3129	-0.3201	-0.5064	-0.2863		-0.08009	0.4372	-0.2243	-0.1172	-0.2076	0.4027	0.7966	-1.012	-1.13	-1.114	-0.03357	-0.1297	-0.527	-0.8391	-0.4659
362755	Hs.530862	Protein kinase, AMP-activated, gamma 1 non-catalytic subunit	PRKAG1	-0.454	-0.3696	-0.4286	-0.5084	0.301	0.06212	-0.09388	-0.706	-0.2602	-0.5821	-0.3292	-0.3677	-0.6873	-0.3902	-0.5973	-0.191	-0.1811	-0.1472	-0.08161	-0.02621	-0.1959	-0.152	-0.6758	-0.2951	-0.07248	-0.2793	-0.1697	0.03703	-0.144	-0.06492		-0.05439	-0.3865	-0.02034	-0.02034	0.03984	0.1763	0.7974	-1.404	-0.6552	-0.6597	-0.2126	-0.1584	0.1467	-0.2396	-0.1408
785823	Hs.437256	Glutamate receptor, ionotropic, N-methyl D-aspartate-like 1A	GRINL1A	-0.3364	0.3852	0.7485	0.7355	0.2314	-1.111		-1.146	-0.9462			-0.2498	-0.5951	0.4489	-0.5842	-0.3147	-0.7084	-0.454	-0.3165	0.01006		-0.4344	-0.8084	-0.4982	-0.2653	-0.3111	0.07039	0.2339	-0.152	-0.2294		-0.3346	-0.1282	-0.3383	-0.05439	0.148	0.4772	-0.243	-1.023	-0.6643	-1.231	-0.4759	-0.4383	-0.05589	-0.7037	-0.1976
2211651	Hs.155040	Zinc finger protein 217	ZNF217	-0.2602	0.3208	-0.03801	0.9782	-0.1313	-0.699	-0.7784	-1.188	-0.7959	-1.283	0.544	0.2666	-0.6506	0.9321	-0.606	-0.4461	-0.2863	-0.7959	-0.1125	-0.2176	-0.2126	-0.2092	-1.231	-0.4112	-0.4364	-0.04394	0.511	-0.3492	0.4147	0.1941		-0.0862	0.08814	0.3763	0.4489	0.4233	-0.05289	0.5089	-1.552	-0.08467	-0.6897	0.0827	0.01721	-0.0862	0.1557	0.4415
730633	Hs.534387	Cisplatin resistance-associated overexpressed protein	CROP	-0.6038	-0.1488	-1.029	-0.3437	-0.9546	-0.897	-0.7226	-2.265	-0.6666	-1.123	0.308	-0.03357	-0.3677	0.02432	0.1699	-0.1109	-0.1584	-0.152	0.1493	0.06626	-0.1504	-0.5002	-1.304	-0.9024	-0.8009	-0.2026	-0.4481	-0.6416	-0.456	-0.484		-0.1016	-0.9159	-0.897	-0.5886	-0.03209	0.09085	-0.09696	-1.123	-0.6461	-1.69	-0.1681	0.07313	0.07176	-0.05589	-0.1488
2561977	Hs.516075	TIA1 cytotoxic granule-associated RNA binding protein	TIA1	0.7858	0.373	-0.1001	0.4016	0.2425	-0.5249	-0.7563	-1.862	-0.9159	-0.8059	0.1686	-0.2688	-0.5291	0.1506	-0.2845	-0.2671	-0.8651	-0.7661	-0.4344		-0.1282	-0.8314	-1.431	-0.9379	-0.6967	-0.04692	-0.3622	-0.5208	-0.2898	-0.2688		-0.09542	-0.9602	-0.5735	-0.09696	0.3173	0.1349	0.6489	-1.336	-0.8314	-0.2413	-0.3292	-0.3364	-0.1795	-0.2653	0.1674
187029	Hs.516075	TIA1 cytotoxic granule-associated RNA binding protein	TIA1	-0.08773	-0.7539	-0.1109	0.3414	-0.3585	-0.6967	-0.8443	-1.434	-0.5585	-0.9406	-0.0218	-0.2793	-0.8678	0.364	-0.226	-0.3474	-0.9658	-0.6215	-0.2362	-0.05739		-0.7394	-1.13	-0.9686	-0.6735	-0.1976	0.07861	-0.04692	-0.2898	-0.1584		-0.1361	-1.188	-0.5649	-0.7959	0.06488	0.6415	0.3357	-0.8625	-0.09851	0.7579	0.3618	-0.03209	-0.1047		0.2129
362770	Hs.355177	Chromosome 5 open reading frame 15	C5orf15	-0.5291	-0.1125	0.00863	-0.114	0.09761	-0.8625	-0.811	-0.816	-0.2345	-0.8494	-0.2142	-0.5105	-0.6282	0.2546	-0.7661	-0.1408	-0.3548	-0.02621	0.02148	-0.09542	-0.3677	-0.6735	-0.949	-0.5312	-0.4093	-0.4383	-0.1976	-0.2042	0.0314	-0.1552		-0.274	-0.662	-0.04394	0.1493	0.3852	0.07998	0.648	0.04684	0.7638	-1.396	-0.4305	-0.2934	0.1243	-0.2723	-0.2026
140100	Hs.486410	Enoyl Coenzyme A hydratase domain containing 1	ECHDC1	-0.527	0.06212	-0.04097	-0.4305	-0.2092	-1.241	-0.5585	-1.012	-0.3492	-0.4403	-0.9051	-0.7784	-0.1828	-0.06945	-0.5995	-0.2653	-0.4286	0.0229	0.2449	0.2798	-0.4364	-0.2916	-0.3566	-0.4286	-0.5479	-0.3219	-0.1552	-0.09542	0.09356	-0.46		-0.16	-0.8443	-0.02034	-0.2898	0.07039	-0.03062	0.3707	-0.8443	-0.2277	-1.089	-0.03801	-0.3659	0.1084	-0.2092	-0.2243
1637343	Hs.79081	Protein phosphatase 1, catalytic subunit, gamma isoform	PPP1CC	-1.458	-0.873	-0.2584	-0.1763	-0.1078	-1.269	-0.3715	-1.038	-1.737	-0.852	-0.2193	-0.3058	-0.7108	0.175	-0.9885	-0.5437	-0.9518	-0.6082	-0.2845	-0.173	-0.3201	-0.5564	-0.8997	-0.3733	-0.2447	-0.5002	-0.2758	0.1003	-0.2845	0.05658		-0.2567	-0.5564	-0.08773	-0.2176	-0.007232	-0.03062	0.6406	-0.4344	-0.0862	-0.456	-0.3237	-0.1649	-0.3129	-0.46	-0.5416
970613	Hs.81848	RAD21 homolog (S. pombe)	RAD21	-0.1456	0.1545	-0.4247	-0.5187	-0.692	-1.573		-1.238	-0.6282	0.1097	-0.1795	-0.6193	-0.8339	0.02715	-1.297	-0.1297	-0.2602	-0.09234	0.2004	0.1336	-0.5628	-0.685	-1.029	-1.032	-0.8494	-0.1665	-0.1313	-0.03949	-0.1472	-0.5799		-0.1424	-0.6304	-0.4779	-0.706	-0.4442	-0.3383	0.01578	-0.5628	-0.2294	-1.006	-0.3677	-0.226	0.1953	-0.6371	-0.125
363103	Hs.434953	High-mobility group box 2	HMGB2	0.1609	0.3448	-0.3364	-0.6304	-0.1552	-0.2758	-0.6552	-1.105	0.2091	0.4772		-0.8651	-1.293		-2.152	-0.243	-0.5002	-0.2636	-0.6326	-0.08009	-0.7226	-1.304	-1.221	-2.029	-1.704	-0.3165	-0.274	-0.4759	-0.5649	-0.456		0.1309	0.2141	0.1725	0.1865	0.2786	-0.0514	-0.5951	-0.2142	-1.095	-0.6237	-0.152	-0.07704	0.09761	-0.8494	-0.3921
815069	Hs.208414	Mitochondrial carrier family protein	MCFP	-0.3566	0.1362	0.00863	0.2951	0.1414	-0.2311	-0.2584	-0.9971	-0.3865	-0.7735	-0.09696	0.07039	-0.5995	0.2376	-0.6371	0.03422	-0.3603	-0.226	-0.2059	0.2546		-0.889	-0.7563	-0.6897	-0.004335	-0.04246	-0.2345	0.03281	-0.2447	-0.04692		-0.03653	-0.2059	-0.3165	-0.1714	-0.08161	0.2582	0.2104	-0.4679	-0.482	-0.6259	0.0115	0.2702	0.1827	-0.7637	0.1545
951241	Hs.511093	Nucleolar and spindle associated protein 1	NUSAP1	-0.4266	-0.03653	-0.1234	-0.05439	-0.3292	-0.0619	-0.7588	-0.5713	0.7765	-0.4719	0.02574	-0.7984	-1.139	-0.482	-1.08	-0.1361	-0.004335	-0.2345	-0.2413	-0.2845	-0.5105	-0.6439	-0.5995	-0.7784	-0.6735	-0.3201	-0.4286	-0.2934	-0.2009			0.8432	0.9419	0.4844	0.5792	0.5993	0.5281	0.7799	-0.2009	-0.2379	-0.2311	-0.1345		-0.2009	-0.7155	0.1097
273540	Hs.461074	Zinc finger protein 90 homolog (mouse)	ZFP90	-0.274	-0.2706	-0.6689	-0.7346	-0.173		-0.4266	-1.02	-0.3183	-0.4131	-0.0145	-0.9051	-0.3364	0.2066	-0.5437	0.01863	-0.2775	-0.3456	-0.1894	-0.01596	0.6645	-0.1062	-1.038	-0.6237	-0.6461	-0.2845	-0.1976	-0.3585	-0.3827	-0.462		0.3929	-0.09234	0.09085	0.5907	0.7748	0.1336	0.1686	-1.889	-1.626	-0.7959	0.02998	-0.1959	-0.2311	-0.8651	-0.3456
613303	Hs.471130	Amyotrophic lateral sclerosis 2 (juvenile) chromosome region, candidate 13	ALS2CR13	-0.1234	-0.3273	-0.5353	-0.4131	-0.6148	-1.862		-0.8546	-0.5249		-0.08314	0.338	-0.4074	-0.2362	-0.9024	-0.2619	-0.5084	-0.2934	-1.842	0.2558		-1.373	-1.781	-0.7394	-0.7394	-0.1861	-0.173	-0.3401	-0.2793	-0.1016		-0.3492	-0.1361	0.1257	-0.7155	-0.4739	0.8647	1.52	-0.5735	-0.7274	-0.125	-0.1361	-0.5778	-0.456	-1.092	-0.3474
565321	Hs.148609	Chromosome 6 open reading frame 157	C6orf157	-0.5522	-0.1568	-0.7418	-0.897	-0.4501		0.02432	0.1991	-0.1234	-0.07552	-0.1329	-0.1844	-0.394	-0.152	-0.5291	0.005759	0.1401	-0.05889	0.06764	0.0229		-1.139	-0.7686	-0.8262	-0.7984	-0.0862	-0.2026	-0.2515	0.05797	0.08542		-0.2464	-0.1649	-0.3237	-0.5692	-0.606	0.3437	-0.1047	-0.2671	-0.1234	-0.4112	-0.5187	-0.6873	-0.2226	-0.9771	-0.4639
897189	Hs.444818	CGG triplet repeat binding protein 1	CGGBP1	0.3414	1.004	0.7621	-0.2328	0.03984	-0.6484	-0.5332	-0.889	-0.8916	-0.7539	-0.1266	-0.484	-0.706	0.24	-0.725	-0.2515	-0.5458	-0.2362	-0.2109	-0.04394		-0.4422	-0.7834	-0.6171	-0.5043	-0.02327	0.224	0.2869	0.144	0.06764		-0.1633	-0.6529	-0.0499	0.0229	0.2582	0.4027	0.3161	-0.1877	0.2141	-0.007232	-0.4759	-0.3401	0.1084	-0.6506	0.3505
299815	Hs.438970	Transducin (beta)-like 1X-linked receptor 1	TBL1XR1	-0.02034	0.7013	0.5811	0	-0.03653	-0.6506	-0.3437	-0.2969	-0.1504	-0.3921	0.2228	-0.2916	-0.3846	0.257	-0.7884	-0.4364	-0.4699	-0.3771	-0.3022	-0.3715	-0.3789	-0.2362	-0.7442	-0.5332	-0.3492	-0.1031	0.1622	0.04404	0.2558	0.04264		0.2228	0.3863	0.2774	0.1296	0.1388	0.2461	0.659	-0.2243	-0.07248	-0.5929	0.01293	0.406	0.6012	-0.226	0.3437
291062	Hs.279646	KIAA1287 protein	KIAA1287	-0.1763	0.1712	-0.2533	-0.46	-0.1266	-0.9296	-0.4208	-0.5312	-0.6416	-0.46	-0.2026	-0.5084	-1.074	-0.1408	-0.9942	-0.1488	-0.5458	-0.3456	-0.002888	0.346	-0.16	-0.9159	-1.272	-1.13	-0.3585	-0.06794	0.08406	-0.0218	-0.1877	0.2191		-0.005782	-0.05439	-0.2515	-0.2881	0.1296	0.3231	0.434	-0.07248	0.4404	0.4255	-0.1943	0.1738	0.2582	-0.1187	0.8016
814209	Hs.450105	ELMO domain containing 2	ELMOD2	0.5636	0.5271	0.1097	0	-0.2126	-0.7984	-0.2969	-0.5713	-0.4074	-0.2311	0.3265	0.3277	-0.3566	0.1084	-0.05289	-0.1016	-0.3437	-0.1536	0.1609	0.2054	-0.1472	-0.4403	-0.6689	-0.3383	-0.1313	-0.3715	-0.415	-0.05739	0.251	0.2821		-0.1125	-0.6371	-0.5166	-0.3201	-0.2193	0.004322	0.6563	-0.5799	0.2277	0.4016	-0.5564	-0.09542	0.2726	-0.2881	0.3265
277687	Hs.213666	KIAA0460	KIAA0460						-0.7108	-0.1763	-0.1504	-0.6215	-0.692	0.01293	0.1827	-0.5951	-0.3201	-0.3585	-0.1665	-0.4779	-0.3129	-0.2396	0.1557	0.04264	-0.0514	-0.6371	-0.3076	-0.005782	-0.09851	-0.1016	-0.2653	0.148	0.2928		-0.1282	0.05658	-0.1828	-0.3846	-0.255	0.4287	0.3718	0.6844	0.6699	0.5898	-0.3076	-0.1047	0.03844	-0.6804	0.1789
449044	Hs.4998	Tropomodulin 3 (ubiquitous)	TMOD3		0.6239	0.606	0.704	-0.1001	-1.478	-0.7202	-0.5458	-0.6326	-0.706	0.04404	-0.3456	-0.5756	-0.07704	-0.4112	0.04264	-0.2845	-0.01013	-0.06643	0.1137	-0.4286	-0.3659	-0.6804	-0.5585	-0.2226	-0.2413	0.08814	0.2363	0.04963	0.07039		-0.4719	-0.3603	-0.3383	-0.5416	-0.3529	0.4297	0.3254	-0.5084	0.02998	-0.8678	-0.2226	0.004322	0.6987	-0.3201	0.3231
449037	Hs.517419	Kelch-like 22 (Drosophila)	KELCHL	0.1388	0.2738	0.4792	0.6239	-0.4189	-0.6943	-0.0862	-0.1345	-0.3165	-0.09542	0.004322	-0.5146	-1.178	-0.2193	-0.46	-0.3846	-0.454	-0.3677	-0.2602	-0.2059	-0.3492	-0.4461	-1.155	-0.7959	-0.4035	-0.3383	0.03703	0.09626	-0.06341	-0.04692		-0.3529	-0.3978	-0.2863	-0.4035	-0.3585	-0.07097	0.189	-0.6215	0.05797	-0.8916	-0.01742	-0.08773	0.6462	-0.4228	0.3288
346977	Hs.475629	TBC1 domain family, member 5	TBC1D5	0.6581	0.2892	-0.04841	-0.5543	-0.7131	-0.7037	0.1164	0.007196	-0.3902	-0.4961	-0.3865	-0.1282	-0.2126	0.1388	-0.3094	-0.3201	-0.2881	-0.1472	-0.07704	-0.2413						-0.3902	-0.3129	-0.08467	-0.144	-0.004335		-0.2142	-0.02621	-0.0514	-0.3603	-0.2688	-0.06945	0.6126	0.07039	0.4803	0.6088	-0.6666	-0.1187	0.1137	-0.3677	-0.1943
120423	Hs.380920	Hypothetical protein LOC201725	LOC201725	0.111	0.08814	-0.3846	-0.5973	-0.7013	-0.5929	-0.1234	-0.46	-0.1125	-0.5907		-0.2277	-0.6712	-0.1746	-0.274	0.04264	-0.0619	0.1388	0.04264	-0.01742		0.696	0.2546	-0.08009	-0.2845	-0.2916	-0.417	-0.4422	-0.4739	-0.2969		0.1084	-0.1062	-0.3419	-0.3789	-0.3808	-0.3183	0.4647	-0.6349	-0.8678	-0.1943	-0.1001	0.2666	0.419	-0.5995	0.4875
855864	Hs.395482	PTK2 protein tyrosine kinase 2	PTK2	0.5069	0.9928	0.2582	0.3561	-0.1172	-1.635	-0.5064	-0.527	-0.486	-0.7442	-0.4189	-0.527	-0.5208	0.06212	-1.08	-0.1488	-0.3111	-0.1313	0.04124	0.2546	-0.4016	-0.3789	-0.6597	-0.5084	-0.3622	-0.3566	0.07861	0.04404	-0.0499	-0.0862		-0.4383	0.04963	0.2216	-0.5842	-0.4112	-0.06945	-0.2396	-0.55	-0.04543	-0.3789	-0.243	-0.4055	0.338	-0.5416	0.184
825771	Hs.191219	Copine III	CPNE3	0.6681	0.6617	0.4082	0.585	-0.274	-2.419	-1.188	-0.9024	-0.6148	-1.506	-0.16	-0.4779	-0.567	-0.03209	-0.8651	-0.3548	-0.5416	-0.2026	-0.08773	0.07176	-0.1681	-0.3129	-0.685	-0.458	-0.255	-0.255	0.0229	0.1763	0.01006	-0.07704		-0.48	0.09896	0.5984	-0.5606	-0.4305	-0.0619	-0.2498	-0.5437	0.05102	-0.08009	-0.2793	-0.1472	0.4542	-0.4112	0.1622
283204	Hs.396358	Hypothetical protein FLJ11273	FLJ11273	0.06901	0.4027	0.1204		-0.4659	-1.482	-0.692	-0.3111	-1.198	-0.9942	-0.2533	-0.6897	-0.4344	0.3277	-0.9051	-0.07856	-0.2881	-0.04692	0.2054	0.1865	-0.1472	-0.7859	-0.9828	-0.7037	-0.4422	-0.1504	0.2339	0.2116	-0.152	-0.2042		-0.3566	0.189	0.4049	-0.1993	0.1084	-0.002888	-0.08773	-0.963	-0.2793	-0.4679	-0.1219	-0.06492	0.538	-0.4759	0.3115
279974	Hs.555973	Mitochondrial ribosomal protein S25	MRPS25	0.7277	0.545	-0.2951	-0.4208	-0.8443	-1.218	-0.7784	-0.5864	-0.4208	-1.053		-0.2533	-0.4112	0.622	-0.3058	-0.144	-0.4208	0.04264	0.01006	0.3311	-0.005782	-0.6552	-0.7661	-0.6506	-0.226	-0.1504	-0.01742	-0.2515	0.08814	0.1414		0.02574	-0.03653	0.1979	-0.0862	0.1991	-0.1894	0.1467	0.1283	0.2265	0.5539	-0.4422	-0.2881	0.4212	-0.4422	0.275
1599489	Hs.480815	Short coiled-coil protein	SCOC	0.2339	0.1648	-0.2987	0.02574	-0.3456	-1.102	-0.7346	-0.4074	-0.6304	-0.6371	-0.0604	-0.4074	-0.3346	0.5089	-0.5166	-0.05889	-0.2636	0.1017	0.4255	0.4468	-0.4208	-0.8365	-0.9885	-0.9658	-0.7108	-0.2567	-0.03653	0.07039	0.1953	0.02148		-0.3201	-0.46	0.09896	0.4287	0.5018	-0.1959	0.301	-0.6943	0.2558	0.8536	-0.4189	-0.1156	0.3033	-0.1993	0.373
852548	Hs.193133	SAM and SH3 domain containing 1	SASH1	0.2339	0.7807	0.2166	0.513	-0.08161	-1.238	-0.8757	-1.168	-0.9574	-1.388	0.07176	-0.0604	0.02574	-0.07704	-0.2671	-0.2379	-0.4941	-0.3659	-0.3147	0.3103	-0.394	-0.5187	-0.8468	-0.6758	0.1124	-0.3456	-0.09388	-0.1877	-0.1894	0.2892		0.01006	-0.3255	0.4668	0.1789	0.6397	-0.3715	-0.07704	-0.03062	0.02857	0.5675	-0.331	-0.04394	0.1699	-0.5312	-0.1993
460106	Hs.486357	Sphingomyelin phosphodiesterase, acid-like 3A	SMPDL3A	0.02432	0.4761	0.08542	-1.396	-0.5332	-1.071	-0.7588	-0.2311	-0.1617	-1.407		0.8953	0.6951	1.012		-0.3456	-0.2533	-0.3058	0.01436	0.1137	-0.4305	-0.482	-1.123	-0.9546	-0.6735	0.002883	0.1057	-0.415	-0.1172	-0.4501		-0.1408	0.5479	0.8424	-0.7834	-0.456	-0.2176	-0.5395	-0.5312	-0.6237	-0.692	0.1362	-0.03062	0.3606	-0.3529	-0.2951
789182	Hs.147433	Proliferating cell nuclear antigen	PCNA	-0.4112	-0.09234	0.2606	0.115	0.07176	-0.07552	-0.2464	-0.1665	0.4297	-0.5023	0.2473	0.3437	-0.3696	0.3674	-0.5778	-0.1313	-0.3058	-0.2515	-0.221	-0.3978	-0.4961	-0.3884	-0.5907	-0.5628	-0.7686	0.03281	0.2951	0.2987	0.2678	-0.1016		0.473	0.4885	0.6745	0.5529	0.5743	0.1467	1.681	-0.06492	0.3311	-0.07248	0.1827	0.1057	-0.1828	-0.3677	-0.3659
843163	Hs.509264	Kelch domain containing 2	KLHDC2	-0.2159	0.433	0.175	-0.725	-0.1156	-0.2464	-0.2863	-0.7834	-0.001443	-0.9942	-0.3959	-0.46	-0.1861	-0.2026	-0.7394	-0.1376	-0.2671	-0.01013	0.04544	0.04684	-0.8237	-1.208	-1.218	-1.178	-0.881	-0.1456	0.1243	0.01436	0.2388	-0.3273		-0.06794	-0.2026	0.3185	-0.03949	-0.0218	0.2833	0.8278	0.2265	0.8351	0.004322	-0.2277	-0.3733	-0.08009	-0.8468	-0.486
384999	Hs.162032	HMG-box transcription factor 1	HBP1	-0.274	-0.364	-0.5416	-0.458	-0.2345				-0.9214	-0.527	0.04264	-0.1894	-0.5395	-0.394	-0.7588	-0.2243	-0.2758	-0.1877	-0.3292	-0.09542	-0.46	-1.065	-1.671	-1.49	-1.12	-0.03653	-0.03062	-0.1392	-0.3959	-0.3752		0.2558	0.5792	0.4668	0.4265	0.6462	-0.06643	1.315	-0.6827	-0.6082	-1.012	-0.2226	-0.3865	-0.4093	-0.4364	-0.5907
234398	Hs.351680	CDNA clone IMAGE:3827090		-0.3183	0.518	0.08406	-0.02915	0.3103		-0.6552	-0.8836	-0.2042	-0.7322	-0.03949	0.2191	-0.1392	0.0229	-0.1665	-0.2969	-0.3997	-0.3865	-0.4208	0.03703	-0.3733	-0.5821	-0.7322	-1.029	-0.4501	-0.3004	0.0115	-0.1844	-0.1795	-0.281		0.5331	0.0635	0.2606	0.263	0.7066	0.2154	0.6699	0.4657	0.6434	-0.1697	-0.3165	-0.415	-0.274	-0.5437	-0.0514
1526789	Hs.445898	V-myb myeloblastosis viral oncogene homolog (avian)-like 1	MYBL1	0.2265	-0.03801	0.606	0.09491	-0.09542	0.3807	-0.3237	-0.394	-0.454	-0.3566	0.127	0.01721	-0.1001	0.04963	-0.304	-0.2951	-0.3292	-0.5564	-0.852	-0.9024	-0.331	-0.5995	-0.9241	-1.08	-1.269	-0.4521	0.1322	0.1375	-0.7515	-0.9602		-0.09234	-0.07856	0.1017	-0.1313	0.2412	0.1661	1.073	-0.2619	0.05797	0.3584	-0.226	0.157	0.6388	-0.1649	0.2774
814288	Hs.352671	Crystallin, zeta (quinone reductase)-like 1	CRYZL1	-0.2042	0.3022	-0.3292	-0.008682	-0.2396		-0.771	-0.9024	-0.5628	-0.9799	-0.2828	-0.3419	-0.4325	-0.3004	-0.6552	-0.2775	-0.2447	-0.04246	0.2473	-0.02327	-0.5799	-0.7809	-0.5479	-0.5543	-0.7809	-0.2602	-0.3997	-0.3058	-0.06794	-0.462		0.2376	-0.2863	0.07587	0.02715	-0.3511	-0.2026	0.2437	-0.2969	0.308	0.3219	-0.4739	-0.6126	0.144	-0.415	-0.3364
470124	Hs.531879	RAD1 homolog (S. pombe)	RAD1	-0.3292	-0.114	-0.1779	-0.3255	-0.0499	-0.7809	-0.5187	-0.7637	-0.776	-0.8704	-0.1617	-0.2464	-0.4699	-0.05889	-0.5951	-0.2498	-0.3183	-0.1031	-0.002888	-0.2934	-0.4055	-0.5628	-0.7202	-0.9024	-0.7322	-0.3058	-0.1877	-0.09696	-0.3183	-0.5146		-0.06492	0.4244	0.5636	0.3494	0.3807	-0.1062	1.062	-0.09696	0.5291	0.7398	-0.4266	-0.1633	0.08814	-0.2793	0.07039
884892	Hs.490347	Makorin, ring finger protein, 1	MKRN1	-0.4941	-0.1665	-0.173	-0.6897	-0.1697	-0.6943	-0.3921	-0.4481	-0.4383	-0.9214	-0.06341	-0.08161	-0.2619	0.2054	-0.5735	-0.1959	0.07587	-0.1203	0.1738	-0.1617	-0.1993	-0.3474	-0.7346	-0.3437	-0.4481	-0.2898	-0.007232	0.07587	0.00863	0.1427		-0.1408	-0.1424	0.1362	-0.5713	-0.1361	0.07313	0.2881	-0.6758	-0.3201	-0.3111	-0.4639	-0.3715	0.04824	-0.662	-0.3364
293569	Hs.497159	Chromosome 1 open reading frame 21	C1orf21	-0.08161	0.09626	0.148	-0.1714	-0.3147	-0.9132	-0.3585	-0.46	-0.2243	-1.595	-0.1172	-0.0862	-0.2602	-0.2916	-1.265	-0.415	-0.488	-0.5312	-0.5249	-0.4521	-0.3183	-0.2845	-0.5479	-0.7588	-0.9351	0.07861	0.2004	0.4563	-0.01742			-0.2311	0.04824	0.4351	-0.3292	-0.1861	0.4699	-0.03209	-0.5606	-0.1282	-0.4679	-0.1617	-0.4501	-0.3789	-0.9518	-1.751
547058	Hs.79101	Cyclin G1	CCNG1	-0.6104	-0.0499	0.03422	0.2582	-0.3076	-0.5374	-0.3752	-0.4093	-0.5084	-1.326	0.3311	0.06488	-0.01304	0.5705	-1.068	-0.1861	-0.114	-0.1943	-0.01304	-0.2863	0.107	-0.1266	-0.08927	-0.274	-0.3076	-0.1959	-0.06794	-0.08773	0.09491	-0.4055		0.1375	0.4636	0.6031	-0.01304	0.2228	-0.004335	0.6799	-0.9051	-0.5929	-0.9602	-0.5606	-0.4344	-0.3622	-0.6804	-0.6506
2464234	Hs.485527	Methylmalonyl Coenzyme A mutase	MUT	-0.7539	-0.1156	0.2004	0.4436	-0.1811			-0.2515	-0.6215		-0.0145	-0.0499	-0.6484	0.06626	-0.4208	-0.2881	-0.3165	-0.3328	-0.1472	-0.2934	-0.3255	-0.4719	-0.8943	-1.068	-0.7418	-0.07552	-0.1746	-0.09696	-0.2379	-0.4074		-0.1877	-0.3771	0.06074	0.275	0.4782	0.01006	0.7553	-0.2863	0.1583	-1.083	-0.1828	-0.3959	-0.4344	-0.4325	-0.2567
814983	Hs.55131	Chromosome 3 open reading frame 23	DKFZp313N0621	0.1699	0.3311	-0.3921	-1.149	-0.4422	-0.2706	-0.456	-0.7274	-0.5479	-0.7588	0.3346	0.1674	-0.04394	0.229	-0.2059	0.02006	-0.191	-0.05289	-0.3165	-0.1844	0.1057	-0.5208	-0.7959	-1.333	-1.255	-0.04841	0.1596	0.1204	-0.2481	-0.3165		0.04824	-0.1536	-0.3419	-0.415	-0.1617	-0.03801	0.5627	-0.4131	-0.6126	-0.5166	-0.4739	-0.6259	-0.3273
610113	Hs.134822	Sorting nexin 2	SNX2	-0.3346	0.05381	-0.5437	-1.146	-0.5002	0.4201	-0.2076	-0.3094	-0.1408	-0.4901	1.623	0.01436	-0.09234	-0.004335	-0.7612	-0.03949	-0.06341	-0.02474	0.03422	-0.06492	-0.1456	-0.5628	-0.6781	-0.7013	-0.7322	-0.01596	0.0635	0.1164	0.1097	-0.2142		0.007196	-0.2379	0.2277	-0.08467	-0.07552	0.2437	0.8016	-0.776	-0.6967	-1.006	-0.3111	-0.4074	-0.1993	-0.5973	-0.5799
243700	Hs.458973	Zinc finger homeodomain 4	ZFHX4	0.4865	0.8254	0.4404	0.07313	0.269		0.09085	-0.1187	0.1043	-0.5973	0.4404	0.9575	0.3138	0.6906	0.3127	0.1991		-0.2226	-0.9971	-0.5105	-0.3529	-0.1795	-1.02	-0.7563	-0.3419	-0.08314	-0.074	-0.1552	-0.3715	-0.2092		0.1903	0.2869	0.2892	0.1674	0.2461	0.04264	-0.3997	-0.3566	-0.8573	-0.4016	-0.03801	-0.4982	-0.3771	-1.258	-0.5043
1492652	Hs.122934	Hypothetical protein FLJ23861	FLJ23861	-0.1109	-0.4719	0	0.02998	-0.226	0.7058	-0.1568	-0.2775	-0.3022	-0.3419	0.659	0.294	-0.04692	0.6563	-0.2584	-0.04246	-0.3165	-0.1504	-0.004335	0.175	0.08406	0.115	-0.144	-0.1456	-0.1187	-0.462	-0.1456	-0.1488	-0.3884	-0.4247		0.4834	-0.2109	-0.004335	0.4049	0.3696	0.24	0.2869	-0.9714	-0.6126	-0.004335	-0.2109	-0.2464	-0.3346	-0.2311	0.07313
2542937	Hs.105269	Sterol-C4-methyl oxidase-like	SC4MOL	-0.3219	0.2702	0.05102	-0.2898	-0.1811	-0.5929	0.2437	0.1375	0.1493	-0.1894	-1.068	0.2857	0.315	0.9061	-0.03653	-0.2567	-0.4055	-0.3808	0.5763	0.148	-0.05439	0.229	-0.1313	-0.09851	-0.5735	0.346	0.1204	0.33	0.4147	-0.1828		-0.2042	-0.1926	0.4489	0.2066	0.2975	-0.1345	0.1204	-0.2515	0.07724	0.4212	-0.2567	-0.3789	-0.3585	-0.0218	0.4542
1032120	Hs.495138	Mitogen-activated protein kinase associated protein 1	MAPKAP1	1.861	0.6031	0.3951	-0.2881	-0.6237	-0.6461	0.2091	-0.3237	-0.255	-0.5208	-0.1472	-0.5995	-0.2396	0.1506	0.1827	0.04824	-0.2636	-0.2987	-0.09388	-0.1877	0.2738	0.111	-0.1894	0.3115	0.3057	-0.1329	0.07451	-0.08161	-0.07704	0.3323		-0.5312	-0.1681	-0.06794	-0.2688	-0.2828	-0.7809	-0.9351	-1.178	-0.2775	0.688	-0.7179	-0.3022	0.4093	-0.8546	0.4803
325247	Hs.463652	Hypothetical gene supported by AF086204		0.2666	0.05242	-0.01159	0.144	0.4415	0.544	0.2203	0.2129	0.3629	-0.05289	-0.08773	-0.2688	-0.3921	0.06074	-0.1894	-1.884	-0.6873	-1.396	-1.45	-2.065	-0.04841	-0.02915	-0.3111	0.111	-0.1456	-0.2193	0.0552	0.338	-0.08773	-0.1219		-0.1125	-0.06492	-0.1094	-0.2226	-0.1665	-0.173	0.1217	0.1712	0.7355	-0.5649	0.1827	-0.2026	0.5675	0.24	-0.3419
487759	Hs.444931	Cofactor required for Sp1 transcriptional activation, subunit 6, 77kDa	CRSP6	1.202	0.5984	1.139	-0.1187	0.315	-0.4719	-0.3004	-0.04394	-1.742	-1.837	1.327	-0.3437	0.7672	0.3494	-0.01596	-0.2881	-1.258	-0.1976	-0.9159	-1.326	0.2833	0.1243	-0.5437	-0.3622	-0.3022	-0.4131	0.3584	-0.007232	-0.152	-0.456		-0.7563	0.7858	0.9191	-0.4286	0.03703	-0.1633	0.09491	-0.04394	-0.2396	0.4093	0.3161	0.4447	0.6717	-0.48	-0.2193
280490	Hs.6651	Vesicle-associated membrane protein 4	VAMP4	1.478	1.127	0.9268	-0.1062	0.7562	-0.5522	-0.02034	-0.3273	-0.4699	-0.6597	0.1519	-0.1926	-0.06643	-0.1031	-0.1568	-0.3884	-0.5002	-0.8186	-0.7515	-0.606		0.4027	-0.2109	0.4244	0.5636	-0.2793	0.3752	0.1043	-0.1016	-0.2636		-0.5907	-0.6758	-0.05439	-0.6873	-0.394	-0.1187	-0.4481	0.07176	0.144	0.7681	-1.466	-0.6552	0.03562	-0.7809	-1.373
25380	Hs.85951	Exportin, tRNA (nuclear export receptor for tRNAs)	XPOT	-0.2464	-0.07097	0.2786	0.08542	-0.02034	-0.8186	-1.133	-1.373	-1.198	-1.377	-0.004335	-0.4779	-0.6304	0.1467	-0.8916	-0.4131	-0.4921	-0.2328	-0.2009	-0.01013	-0.4639	-0.3959	-0.5973	-0.3603	-0.2828	-0.3094	-0.1993	0.00863	0.04124	-0.1746		-0.1844	0.5008	0.6799	0.4255	0.9531	-0.2396	0.6406	0.5597	0.9657	1.515	-0.02915	-0.02915	-0.2226	-0.2533	-0.46
1896952	Hs.470544	Peptidyl-prolyl isomerase G (cyclophilin G)	PPIG	0.394	-0.008682	0.5059	0.827	0.2857	-1.648		-1.315	-1.08	-1.265	0.4988	0.0552	-0.4189	0.5519	-0.1424	-0.4442	-1.175	-0.6304	-0.6282	-0.2176	-0.1844	-0.3328	-0.4112	-0.4364	-0.1219	-0.5002	0.07176	0.4688	-0.4247	0.07451		-0.4364	-0.7909	-0.6529	-0.4266	0.2497	0.1827	-1.092	-0.2109	0.7128	1.575	-0.07248	-0.03357	0.2314	-0.2916	0.06626
2504022	Hs.437367	Glioblastoma amplified sequence	GBAS	-0.03949	-0.4901	0.2726	0.1953	-0.1959	-0.881	-0.3364	-0.6689	-0.5146	-1.355	-0.1993	-0.4344	-0.7588	0.1003	-1.194	-0.3696	-0.8546	-0.6394	-0.1795	-0.1408	-0.3733	-0.7013	-0.8288	-0.5312	-0.4035	-0.3603	-0.04097	0.2642	-0.0218	0.06074		-0.3328	-0.1001	0.301	0.2054	0.2594	-0.1001	0.472	-0.4422	0.1322	0.4803	-0.2042	-0.6712	-0.6506	-0.5735	-0.889
133569	Hs.546537	Hypothetical protein LOC203107	LOC286148	-0.2481	-0.4941	0.3763	0.2497	-0.3492	-0.6215	-1.111	-0.5628	-0.152	-1.149	0.2951	0.02857	-0.3201	0.5519	-0.776	-0.3846	-0.7637	-0.2723	-0.1828	0.07313		-0.3201	-0.4719	-0.7298	-0.2009	-0.08161	0.4782	0.4844	-0.255	-0.09388		-0.09696	0.05242	0.115	-0.1536	0.1953	-0.01159	0.1401	-0.486	-0.1795	-0.1649	-0.1203	-0.04543		-0.5886	-0.02621
730346	Hs.294133	Heme binding protein 1	HEBP1	0.3674	0.2473	0.2203	-0.48	-0.2328	-0.114	-0.2723	0.1375	0.373		-0.2533	-0.226	-0.3603	0.05658	-0.484	-0.5084	-0.7637	-0.5416	-0.6171	-0.4501	-0.6282	-0.6529	-1.023	-0.7274	-0.9078	-0.2863	-0.05589	0.04544	0.02148	-0.3076		-0.1584	0.4297	0.9605	0.2314	0.3951	0.1532	1.062	-0.8546	0.9797	0.7553	-0.03062	-0.3997	0.1953	-0.3696	-0.4403
282720	Hs.294041	Exosome component 8	EXOSC8	0.257	-0.04841	-0.5332	-0.7661	-0.2396	-0.7013	0.3265	-0.07704	-0.1456		-0.4247	-0.3165	-0.4074	-0.2464	-1.201	-0.08927	-0.1125		-0.1488	-0.1062	-0.5543	-0.4131	-0.4055	-0.706	-0.8365	-0.2042	-0.1313	-0.1779	0.04824	-0.4699		-0.3789	-0.5479	-0.074	-0.662	-0.1282	0.3334	0.4947	0.8294	1.327	0.5993	-0.2671	-0.1811	0.02715	-0.3094	0.1283
773073	Hs.306123	Melanoma antigen family F, 1	MAGEF1	-0.09234	0.123	0.3818	-0.3827	0.1137	-0.5146	-0.394	-0.2109	-0.2828	-1.068	-0.4055		-0.6038	-0.07248	-0.2898	0.04124	-0.6552	-0.488	-0.2076	-0.1376	-1.053	-1.162	-1.878	-1.286	-0.3622	-0.191	-0.1313	0.09491	-0.1552	-0.1266		-0.9105	0.4308	1.004	-0.2176	0.1124	0.1204	-0.3752	0.6248	1.238	0.9679	-0.3566	-0.2793	0.005759	0.8734	0.07313
133114	Hs.19545	Frizzled homolog 4 (Drosophila)	FZD4		0.05797	0.4297	-0.07097	0.547	-0.3022	-0.1456	-0.4247	-0.1125	-0.5353	-0.1125	-0.3603	-0.4759	-0.06492	-0.5585	-0.2092	-0.3419	-0.3111	-0.4325	-0.4901	-0.6804	-0.725	-0.9518	-0.6529	-0.8391	-0.3715	-0.1649	0.03422	0.02715	-0.364		-0.7322	-0.2688	0.1532	-0.2126	-0.02767	0.3127	0.2461	0.8392	1.352	0.7163	-0.3921	-0.1047	0.1257	-0.1031	-0.5312
565249	Hs.408355	Low density lipoprotein receptor-related protein 11	LRP11	0.8016	0.6924	0.856	0.07587	0.2762	-0.2362	-0.4383	-0.8678	-0.07856	-1.162	-0.1779	-0.2413	-0.415	0.1622	-0.6574	-0.281	-0.458	-0.1976	-0.2481	-0.02034	-0.5353	-0.5564	-0.7909	-0.5778	-0.2243	-0.255	0.1349	0.0229	0.1124	-0.1617		-0.4461	-0.04246	0.2141	-0.02327	0.3651	-0.008682	-0.2881	-0.488	0.09626	0.7093	-0.2881	-0.3219	0.07587	-0.5995	-0.3255
291363	Hs.509447	Glucocorticoid receptor DNA binding factor 1	GRLF1	1.257	1.213	1.147	-0.05889	0.2904	-1.136	-0.5842	-0.08161	-0.4901	-1.756	-0.1376	-0.2481	-0.2311	0.2534	-0.4189	-0.4461	-0.5002	-0.2969	-0.6304	-0.3884	-0.4422	-0.2881	-0.5951	-0.6416	-0.4247	-0.08773	0.123	0.2998	0.1084	0.1532		-0.3902	0.4415	1.071	-0.7155	-0.2775	-0.03209	0.3907	0.9366	0.5539	1.256	-0.3585	-0.3846	0.157	-0.7859	-0.1681
128493	Hs.195364	MutL homolog 1, colon cancer, nonpolyposis type 2 (E. coli)	MLH1	0.2845	0.4038	0.1814	-0.454	0.2654	0.3573	0.03844	-0.7155	-0.04394	-0.2969	-0.4286	-0.2723	-0.7884	-0.2881		-0.3997	-0.3529	-0.1472	-0.221	-0.04841	-0.3383	-0.5522	-0.8783	-0.5543	-0.5187	-0.3959	-0.05439	0.1243	0.06901	-0.3346		0.03562	-0.01013	0.3173	-0.2653	0.545	0.1699	0.9775	0.189	0.6862	0.4813	-0.3022	-0.2653	0.02715	-0.2396	-0.08009
744036	Hs.438454	F-box protein 25	FBXO25	0.9664	0.4125	-0.01596	0.2104	-0.3328	-0.331	0.3334	0.3796	0.07587	-0.4403	-0.1187	-0.06794	-0.2619	-0.2775	-0.9241	-0.2619	-0.1424	-0.4093	-0.3902	-0.5437	0.04264	-0.3004	-0.2059	-0.1976	-0.331	-0.01159	-0.01304	0.123	-0.074	-0.125		0.1375	0.6736	0.8156	0.3231	0.406	-0.1633	0.8568	0.3161	0.9964	1.049	-0.3364	-0.07856	-0.3585	-0.3183	-0.5312
126650	Hs.126774	Denticleless homolog (Drosophila)	RAMP	0.1401	0.1661	0.6341	0.6295	0.2437		-0.2863	-0.1697	-0.5437	-0.2515	-0.8836	-0.7418	-1.142	-0.7686	-2	-0.05289	-0.3921	0.1257	-0.3978	-0.3752	-1.191	-0.482	-0.6259	-1.152	-1.262	-0.2775	-0.2243	-0.255	-0.1031	-0.7346		0.8424	0.8408	0.6452	0.9964	1.321	0.3741	0.5519	0.4563	0.6681	1.04	-0.9885	-0.03209	-0.243	-0.8704	-0.737
1635062	Hs.370457	LETM1 domain containing 1	LETMD1		-0.2758	-0.5951	-0.01596	-0.4266	-0.3715			-0.1001		-0.1203	-0.1234	-0.48	-0.08161	-0.9518	-0.3921	-0.3129	-0.08467	-0.1361	-0.06945	0.4147	-0.4719	-0.6943	-0.02621	-0.4383	-0.5416	-0.3511	-0.3401	-0.2671	-0.3129			-0.1219	0.2485	-0.2026	-2.411	-0.2793	0.1928	-0.3959	-0.07097	0.1414	-0.1714	-0.3959	-0.2009	-0.4941	-0.7108
222460	Hs.158560	TAF1 RNA polymerase II, TATA box binding protein (TBP)-associated factor, 250kDa	TAF1	0.1349	0.1712	-0.7637	-0.4131	-0.4921	-0.2009	0.02006	-0.1361	-0.1472	-0.03653	0.4875	0.3874	0.3115	0.6164	-0.4779	-0.3219	-0.482	-0.1504	-0.03801	0.05658	-0.07097	-0.7346	-0.9714	-0.7884	-0.454	-0.3733	-0.4325	-0.2723	-0.3677	-0.2898		-0.02915	-0.03949	-0.456	-0.2193	-0.5756	-0.114	0.4016	-0.1488	-0.1943	0.3994	-0.1094	0.115		-0.1943
844725	Hs.368214	Tetratricopeptide repeat domain 3	TTC3	0.7681	0.8976	0.1017	0.2738	-0.1959	-0.2226	0.1003	0.144	0.103	-0.2396	0.2916	0.04124	-0.221	0.6154	-0.3808	-0.03505	-0.03505	-0.1568	-0.04246	-0.0218		-0.2881	-0.527	0.05658	-0.01159	-0.0499	0.0552	0.2951	0.3403	0.2666		0.03703		0.03844	-0.08161	-0.5084	-0.04543	0.5018	-0.05439	0.1674	0.24	-0.06492	-0.8997	0.4415	-0.5105	0.2191
810974	Hs.3068	SWI/SNF related, matrix associated, actin dependent regulator of chromatin, subfamily a, member 3	SMARCA3	0.2762	0.2376	-0.3183	-0.567	-0.3959	-0.2328	-0.1392	-0.5208	-0.02034	-0.2311	0.2449	0.2265	-0.1062	0.2857	-0.567	0.0115	-0.2226	-0.16	-0.09234	0.07176	0.1763	-0.2758	-0.08927	0.3606	-0.2758	-0.2481	-0.09851	-0.0499	-0.02915	-0.05739		0.1916	-0.001443	-0.2987	-0.1078	-0.4901	0.1878	0.9038	-0.2142	-0.1844	0.06901	-0.1633	-0.1536	0.2738	-0.5416	-0.06794
503671	Hs.519909	Myristoylated alanine-rich protein kinase C substrate	MARCKS	0.3785	0.7757	0.007196	0.01721	-0.5973	-0.2328	-0.1361	-0.3921	-0.4901	-0.4901	0.3807	0.3357	0.2191	1.121	-0.3129	-0.3474	-0.5907	-0.6215	-0.3566	-0.6552	-0.462	-0.4305	-0.8391	-0.4383	-0.3548	-0.3129	-0.1047	-0.3219	-0.3715	-0.4055		0.0552	-0.1109	-0.2311	0.1609	0.04404	-0.3237	0.4647	-0.3978	0.04824	-0.5208	-0.04543	-0.09696	0.3918	-0.567	-0.1329
823655	Hs.323583	Hypothetical protein DKFZp434L142	DKFZp434L142	0.7102	0.9207	-0.1795	0.06074	-0.3255	-1.095	-0.3752	-0.2243	-0.4189	-0.8704	-0.1408	-0.3129	-0.394	0.6924	-0.3585	0.04963	-0.1697	0.09626	0.0827	-0.08009						-0.1376	0.1017	0.06488	0.1217	0.08814		-0.2758	0.1309	0.1865	-0.5208	-0.7322	-0.03801	0.1609	-0.3419	-0.4521	-0.5249	-0.482	-0.3058	0.364	-0.5606	-0.3492
263040	Hs.477155	ATPase, H+ transporting, lysosomal 70kDa, V1 subunit A	ATP6V1A	0.4594	0.4531	-0.5564	0.157	-0.5821	-0.8443	0.111	-0.4189	-0.6461		0.1124	-0.04841	-0.6439	0.3618	-0.2243	-0.3585	-0.3511	-0.1959	-0.2758	-0.3147	0.3829	-0.1392	-0.7131	-0.1568	-0.02474	-0.2176	0.1388	-0.01742	-0.05589	0.1827		-0.2758	-0.1811	-0.1345	-0.2345	-0.7131	-0.1282	0.4957	-0.1584	-0.2464	0.123	-0.462	-0.1109	0.2546	-0.4422	0.373
269806	Hs.479754	V-kit Hardy-Zuckerman 4 feline sarcoma viral oncogene homolog	KIT	0.6304	0.5965	0.6498	-0.2845	-0.2775	-0.2987	0.2869	-0.074	-0.6873	-1.344	0.1454	-0.04097	-0.3808	-0.5458	-0.4208	-0.1993	-0.16	-0.2828	-0.3219	-0.3715	0.2277	-0.1795	-0.7661	-0.3696	-0.1959	-0.2515	0.1814	0.1043	-0.3364	0.1686		0.02715	0.1493	0.3561	-0.692	-0.5995	0.09896	0.2473	-0.458	-0.2916	-0.004335	-0.2226	-0.5064	0.3918	-0.9187	-0.364
267431	Hs.390567	FYN oncogene related to SRC, FGR, YES	FYN	0.5291	0.3752	-0.04841	-0.6643	-0.9971	-0.3733	0.2726	0.3696			-0.1125	-0.09542	-0.152	-0.1266	-0.6735	-0.1959	-0.3603	-0.1472	-0.3364	-0.2775	-0.567	-1.099	-1.347	-1.012	-0.6827	-0.2413	-0.001443	-0.5995	-0.1649	0.01293		-0.3603	0.03562	0.03422	-0.9743	-0.8651	-0.07097	-0.5458	-0.07552	-0.3383	-0.2345	-0.5374	-0.7539	0.2437	-0.897	-0.8783
1574649	Hs.232021	REV3-like, catalytic subunit of DNA polymerase zeta (yeast)	REV3L	0.8758	0.2762	0.338	-0.005782	-0.5564	-0.5692	-0.1361	-0.3548	-1.146	-0.4266	0.3973	0.1217	-0.0604	0.1712	-0.5064	-0.07248	-0.462	-0.2464	-0.6193	-0.4719	-0.07552	-0.4403	-0.8916	-1.083	-0.9296	-0.2828	-0.0604	-0.2193	-0.8034	-0.7515		0.04963	-0.1828	-0.152	-0.7612	-0.9379	-0.1016	-0.2447	-0.3529	-0.9078	-0.1313	-0.06341	0.2216	0.1401	-0.9856	-0.5864
489169	Hs.217409	Chromosome 10 open reading frame 83	C10orf83	0.1137	-0.05889	-0.1313	-0.152	-0.005782	-0.8625			-0.1047		0.007196	0.1362	-0.3622	-0.2159	-0.3677	-0.06643	-0.1877	-0.1472	-0.2226	-0.2362	0.123	-0.3492	-0.7013	-0.3846	-0.1877	-0.454	-0.2362	-0.3789	-0.415	-0.3921		-0.3076	0.3984	0.3885	-0.1584	0.2154	0.00863	0.1583	-0.2109	0.1903	-0.125	-0.2396	-0.5735	-0.3696	-0.9241	-0.6326
196148	Hs.14478	Transcript expressed during hematopoiesis 2	DKFZp762H185	0.4404	0.7698	-0.08927	-0.2636	0.1243	0.07176	-0.3076	-0.008682	0.2702	-0.4344	0.3561	0.2412	0.01578	-0.1125		-0.3058	-0.2969	-0.2881	-0.5332	-0.6259	0.3573	-0.06945	-0.4286	-0.5023	-0.662	-0.2934	-0.1125	-0.4941	-0.6282	-0.749		-0.04692	0.1865	0.2203	0.2869	0.263	0.1217	0.3161	-0.4659	-0.3076	-0.6416	-0.3004	-0.5864	-0.5002	-1.181	-1.003
196824	Hs.293798	Zinc finger protein 436	ZNF436	0.2485	-0.3201	-0.2567	-0.1297	0.09491		-0.4247	-0.1329	-0.949	-0.486	0.5734	0.2116	0.1322	0.543	-0.002888	-0.2636	-0.3808	-0.5479	-0.5458	-0.1763	0.6182	0.2004	-0.1313	-0.0145	0.1164	-0.05289	-0.08161	-0.08009	-0.1047	-0.1345		0.1609	-0.002888	0.4906	0.2904	0.6135	-0.1617	0.0635	-0.4961	-0.3585	-0.007232	-0.4481	-0.3456	-0.706	-0.4699	-0.415
1603583	Hs.108029	SH3 domain binding glutamic acid-rich protein like	SH3BGRL	0.679	0.394	0.696	0.3045	0	-0.2619	0.1648	0.02574	-0.01596	-0.2345	-0.2671	-0.4759	-1.136	0.4977	-0.6082	-0.3147	-0.5228	-0.2845	-0.1811	-0.01888	-0.06492	0.127	0.02432	-0.3566	0.1596	-0.2076	0.1763	0.0552	0.05242	0.2975		-0.3237	-0.1376	-0.05889	-0.01888	0.05242	0.0115	1.221	-0.699	0.2916	-0.0908	-0.2059	-0.1844	0.07587	-0.2688	0.2228
843250	Hs.445030	Rho-related BTB domain containing 3	RHOBTB3	0.6295	0.7596	0.8424	-0.0862	-0.5291	-0.6827	0.09491	-0.8339	-0.8599	-1.544	-0.3715	-0.6484	-0.7859	-0.2481	-0.5332	-0.3789	-0.5756	-0.2226	-0.2584	-1.014	-0.1976	-0.48	-0.5374	-0.4364	-0.2498	-0.1536	0.1375	0.2534	-0.114	-0.173		-0.06794	-0.114	0.3482	-0.4074	-0.3548	-0.2863	0.2904	-0.1861	0.02715	0.1097	0.148	0.2892	1.307	0.1712	0.3962
360778	Hs.367437	Hypothetical protein MGC33948	MGC33948	0.3852	-0.2193	-0.1504	-0.2311	-0.03357	0.1699	-0.008682	-0.7226	-0.6326	-0.6666	0.157	-0.1297	-1.336	0.1137	-0.7934	-0.1649	-0.55	-0.09234	-0.01596	-0.1031	-0.07552	-0.4403	-0.9828	-0.7013	-0.2863	-0.5125	-0.0908	-0.09388	-0.2464	-0.2311		0.2203	0.1506	-0.02915	-0.1811	-0.09696	0.1686	1.081	-0.699	0.2302	1.303	0.02148	0.0229	0.5489	-0.2515	0.5251
898074	Hs.434996	G protein-coupled receptor kinase interactor 2	GIT2	0.9964	0.696	0.373	0.546	-0.1877	-0.7179	-0.5416	-0.9324	-0.4699	-1.184	0.00863	-0.01159	-0.4266	-0.03062	-0.6758	-0.5064	-0.5606	-0.5951	-0.5543	-0.2793	0.04264	0.02148	-0.462	-0.01596	0.04404	-0.4461	-0.1376	-0.03062	-0.1408	-0.0604		-0.1536	-0.1746	-0.1926	-0.274	-0.4383	0.07039	0.5869	0.1017	0.5539	1.273	-0.2009	-0.1329	0.2449	-0.6804	-0.0514
490606	Hs.513947	Transcribed locus, strongly similar to XP_370898.2 PREDICTED: similar to FLJ40113 protein [Homo sapiens]		0.7146	0.4125	-0.2688	-0.3346	-0.4364	-1.208	-0.6574	-1.114	-0.9602	-1.194	-0.4941	-0.2413	-0.7637	-0.5374	-1.527	-0.274	-0.692	-0.2311	-0.173	0.1309		-0.5208	-1.053	-0.852	-0.3921	-0.3997	-0.2076	-0.2345	-0.3401	-0.3865		-0.02767	-0.1746	-0.4383	-0.5543	-0.2898	-0.1894	0.2534	-0.3677	0.127	0.6617	0.06901	0.3068	0.263	-0.3585	0.5974
897504	Hs.555883	Neurofibromin 1 (neurofibromatosis, von Recklinghausen disease, Watson disease)	NF1	0.8424	-0.01596	0.622	0.2091	0.3033	-0.7884	-0.4266	-0.3585	-0.3696	-1.062	-0.03209	-0.5995	-1.003	0.4813	-0.9187	-0.03062	-0.3696	-0.03653	-0.06341	0.02857		-0.6126		0.111		-0.2009	-0.02474	0.1583	-0.1203	-0.1203		-0.3921	0.4027	0.585	-0.3548	-0.1665	-0.06492	-0.2126	-1.083	-0.2126	1.185	-0.08161	-0.1665	0.4926	-0.3846	0.06901
299093	Hs.158560	TAF1 RNA polymerase II, TATA box binding protein (TBP)-associated factor, 250kDa	TAF1	0.3138	0.07039	0.1164	0.434	0.4351	0.4478	-0.3902	-0.7686	-0.1894	-0.6148	0.1763	0.2786	-0.4131	0.4688	-0.1617	-0.3846	-0.6735	-0.4403	-0.4016	-0.1811	-0.01596	-0.3846	-0.8599	-0.6461	-0.144	-0.2951	-0.3456	-0.144	-0.5002	-0.2379		0.1388	-0.1031	-0.1568	-0.01742	0.1003	0.5898	0.3885	-0.4659	0.1827	0.8375	-0.2898	-0.08927	0.2497	-0.3622	0.3685
417426	Hs.486470	Erythrocyte membrane protein band 4.1-like 2	EPB41L2	0.4926	0.6257	0.2618	-0.1376	-0.7686	-0.1408	0.3807	-0.2793	0.1763	-0.2142	-0.08009	-0.2294	-0.881	0.251	-0.6126	-0.4659	-0.8262	-0.6506	-0.4325	-0.3004	-0.01013	-0.2584	-0.699	-0.1536	-0.05739	-0.3022	0.2141	0.2594				-0.1094	-0.5864	-0.6735	-0.4679	-0.6758	0.01006	-0.1488	-0.1795	0.6022	0.005759	-0.1861	-0.007232	0.6672	-0.1094	0.1017
1636108	Hs.494261	Phosphoserine aminotransferase 1	PSAT1	0.0115	0.3973	0.3973	-0.255	-0.9241	-0.8288	0.3414	-0.3022	-0.255	-0.5437	-0.5187	-0.5973	-1.05	0.2951	-1.165	-0.2706	-0.1094	0.1941	-0.3165	-0.1109	-0.1297	-0.1392	0.01863	0.07861	0.2376	-0.3004	-0.1714	0.1763	0.2203	-0.1156		-0.9024	-0.4982	-0.3255	-1.29	-0.8391	-0.3094	0.224	0.5548	1.059	-0.04692	-0.4461	0.06488	0.546	-0.5043	-0.4639
79761	Hs.546809	Transcribed locus, strongly similar to XP_520999.1 PREDICTED: similar to Lamina-associated polypeptide 2, isoforms beta/gamma (Thymopoietin, isoforms beta/gamma) (TP beta/gamma) (Thymopoietin-related peptide isoforms beta/gamma) (TPRP isoforms beta/gamma) [Pan troglodytes]		0.3629	-0.1392	0.1388	0.07998	-0.2584	-0.01304	-0.9658	-1.05	0.05102	-1.427	-0.002888	-0.3715	-0.8494	0.3829	-0.7274	-0.01596	-0.4679	-0.2076	-0.173	-0.1219	-0.456	-0.6148	-0.4189	-0.7661	-0.5458	-0.5084	-0.3219	-0.09234	-0.03505	-0.4739		-0.03357	-0.4228	-0.3401	-0.0499	-0.1649	0.6663	0.539	0.6889	0.987	1.35	-0.1877	-0.2828	0.00863	-0.3827	-0.1861
75475	Hs.397369	CDNA FLJ11958 fis, clone HEMBB1000996		0.001442	-0.1779	-0.03801	-0.3058	-0.03801	-0.9714	-0.8678	-0.7784	-0.03653	-1.071	-0.1109	-0.02915	-0.7346	-0.417	-0.2379	-0.5249	-0.3401	-0.08009	-0.1488	-0.09851	-0.2793	-0.1234	-0.2362	-0.2396	-0.2413	-0.6394	-0.5291	-0.1536	-0.3752	-0.331		-0.488	0.119	0.2869	-0.2845	0.2029	0.3829	0.1257	0.3674	0.539	0.6826	-0.4442	-0.6371	-0.0862	-0.5564	-0.4208
841278	Hs.484738	Myosin regulatory light chain interacting protein	MYLIP	0.1217	-0.04246	-0.699	-0.1665	-0.243	-0.4228	-0.48	-0.4286	-1.415	-1.446	-0.3752	0.2016	-1.068	-0.48	-0.9518	0.4772	0	0.3057	0.07313	-0.05289	-0.03653	-0.1779	-1.139	-0.776	-1.023	-0.07097	-0.1504	-0.07248	0.1349	-0.9828		-0.1408	0.844	0.6826	-0.7037	-0.458	1.241	1.457	-0.331	-0.1408	-0.1078	-0.001443	-0.1633	-0.3715	-0.5778	-0.6781
220069	Hs.20573	Insulin-like growth factor 1 receptor	IGF1R	0.3584	0.1979	0.4761	0.4563	-1.012	-0.1488	-0.5023	-0.5312	-0.6552	-1.231	-0.03949	-0.08009	-0.7809	-0.2159	-0.6897	-0.2793	-0.06945	0.02998	0.09085	-0.09388	-0.3659	-0.3696	-1.012	-0.7274	-0.6215	-0.3548	0.1878	-0.4739	-0.074	-0.2584		-0.2176	0.1283	0.4436	-0.1552	-0.1408	-0.002888	0.8584	-0.5842	0.1217	0.294	-0.4403	-0.2916	0.3707	-0.1795	-0.3094
448728				0.364	-0.03505	0.2726	0.2726	-0.2584	-0.1633	0.07039	0.05936	0.02998	-0.5692	-0.5973	-0.3219	-1.083	-0.06794	-0.7155	-0.5799	-0.4779	-0.3585	-0.3022	-0.5713	-0.3529	-0.5522	-0.9379	-0.5023	-0.3201	-0.2193	0.03703	-0.1109	0.0827	0.1204		-0.3865	0.308	0.6572	-0.08467	-0.1617	0.2975	0.8472	-0.1031	0.8663	0.04264	-0.3696	-0.662	0.2179	-0.2584	-0.2723
446888	Hs.370365	Hexokinase 1	HK1	0.4212	-0.01742	0.3426	0.1506	-0.1504	-0.1329	-0.0908	-0.08314	0.0115	-0.5166	-0.2481	-0.2159	-0.7984	0.2881	-0.6967	-0.2396	-0.4422	-0.1993	-0.2277	-0.4699	-0.007232	-0.243	-0.662	-0.2311	-0.2294	-0.2026	0.1362	-0.09388	0.09761	0.08134		-0.1125	0.3448	0.4531	0.04264	-0.3771	0.2166	0.6853	-0.173	0.4626	-0.1844	-0.3752	-0.4501	0.2141	-0.2916	-0.3401
85384	Hs.10964	ATP synthase mitochondrial F1 complex assembly factor 1	ATPAF1	0.07313	-0.01013	0.2963	-0.3659	-0.1472	-0.09388	0.2066	0.2314	0.364	-0.8783	-0.243	-0.173	-0.5735	-0.03357	-0.8034	-0.5291	-0.226	-0.1456	-0.2584	-0.2969	-0.2042	-0.3022	-0.5951	-0.1746	-0.1313	-0.0908	0.09491	0.115	0.3242	0.07039		-0.5208	0.05102	0.6906	-0.1568	-0.3219	0.451	0.8805	-0.737	0.189	0.2928	-0.3603	-0.5756	-0.001443	-0.5564	-0.4941
866694	Hs.512973	Butyrate-induced transcript 1	HSPC121	0.1388	-0.0619	-0.1584	0.07998	-0.4266	-0.1779	-0.05589	-0.3094	0.08134	-0.6597	-0.1297	-0.6082	-0.7226	-0.03062	-0.9942	-0.3622	-0.456	-0.2706	-0.02474	0.07176	-0.2498	-0.4521	-0.8186	0.09896	0.04124	-0.3383	-0.0619	-0.001443	0.3437	0.338		-0.1665	-0.05589	0.3346	0.01006	-0.1266	0.07724	1.153	-0.3622	0.1776	0.5341	-0.6193	-0.6148	0.1596	-0.706	-0.3808
824211	Hs.30634	Poly (ADP-ribose) polymerase family, member 16	PARP16	0.2485	0.2129	0.1362	0.005759	-0.5649	-0.3094	0.01006	0.1506	0.1557	-0.3808	-0.5628	-0.3147	-0.9686	-0.5585	-0.7661	-0.1993	-0.04841	-0.2142	-0.03505	-0.0145	-0.417	-0.2009	-0.4521	0.06764	0.05658	-0.06341	-0.1047	0.1427	0.4038	0.107		-0.1313	0.4563	0.4016	-0.5458	-0.5713	0.1801	0.5888	-0.03653	0.2845	0.02715	-0.4719	-0.7346	-0.1424	-0.8417	-0.7179
435619	Hs.374421	Chromosome 9 open reading frame 81	C9orf81	0.119	-0.3585	-0.08467	-0.1062	-0.4131	0.3057	-0.09234	-0.1861	0.04963	-0.2481	-0.4247	-0.2142	-0.8943	-0.03801	-0.7884	-0.1376	-0.2498	-0.2243	-0.04394	-0.114	0.189	-0.1282	-0.5043	-0.2345	-0.2009	-0.04097	0.05658	-0.1297	0.2265	0.2228		0.05658	0.06901	0.1596	0.002883	-0.2159	0.06488	0.6443	0.07724	0.4636	0.123	-0.3808	-0.5864	0.1362	-0.3004	-0.1926
83342	Hs.445512	Hypothetical protein FLJ10853	FLJ10853	0.1583	0.406	0.5578	-0.1062	0.0635	-0.1861	-0.04841	-0.2243	-0.08467	-0.4383	-0.1665	0.02006	-0.6484	-0.1943	-0.685	-0.04097	0.02148	-0.04097	-0.03653	-0.02474	-0.7155	-0.4228	-0.7298	-0.3659	-0.458	-0.243	0.157	0.06901	0.1991	-0.1172		-0.1828	-0.05589	0.2998	-0.008682	0.2216	0.01721	0.4478	-0.5628	-0.09234	0.1609	-0.2828	-0.5907	-0.1031	-0.7859	-0.5821
505573	Hs.282417	Phosphorylase, glycogen; liver (Hers disease, glycogen storage disease type VI)	PYGL	-0.1408	0.1519	0.4542	0.1137	-0.4403	-0.0862	-0.2567	-0.4344	-0.03949	-1.092		-0.662	-0.9914		-1.685	-0.4055	-0.3147	-0.4739	-0.3997	-0.4422		-1.071	-1.582	-1.155	-1.009	-0.3492	0.516	0.1375	0.4865	0.2425		-0.3401	0.1003	0.5028	-0.1047	-0.1617	-0.394	0.3973	-0.8599	-0.4719	0.472	-0.2498	-0.4112	0.4542	-0.5458	-0.2775
743866	Hs.478459	YEATS domain containing 2	YEATS2	0.2558	0.2461	0.02715	-0.2881	0.4351	0.4751	-0.2447	-1.029	-0.458	-0.5929	-0.1633	-0.1779	-1.012	-0.458	-0.2226	-0.3603	-0.55	-0.4759	-0.3752	0.05658	-1.311	-0.9051	-1.427	-1.095	-0.7226	-0.1779	0.007196	-0.1047	-0.09234	0.1309		-0.144	0.1979	0.2091	-0.482	0.6526	-0.02034	0.4114	0.2425	0.474	0.7647	-0.6689	-0.8678	-0.5084	-0.8237	-0.5312
587333	Hs.504920	Chromosome 20 open reading frame 177	C20orf177	0.3973	0.2618	-0.1031	-0.4266	0.2916	-0.7131	-0.6758	-0.9743	-1.127	-1.373	0.1789	-0.005782	-0.8546	0.2461	-0.6461	-0.3865	-0.5756	-0.7298	-0.685	-0.1109	-0.811	-1.047	-1.732	-1.548	-0.6666	-0.3004	-0.1047	-0.1376	-0.3076	-0.1078		-0.3183	0.3595	0.2606	-0.456	0.115	0.4425	0.6763	-0.4442	-0.5105	-0.06794	-0.4383	-0.5395	-0.5713	-1.083	-0.2243
486731	Hs.446271	Hypothetical gene supported by AK091718		0.9789	0.3752	-0.3827	-0.3058	-0.226	-0.074	-0.5649	-1.454	-0.6215	-1.162	0.3584	0.3907	-0.9462	0.3785	-0.01013	0.01721	-0.2193	-0.125	-0.2987	0.281	-0.02327	-0.07704	-0.9914	-0.7013	0.02432	-0.01013	0.06626	-0.5374	-0.7884	-0.4481		0.3595	0.0552	-0.1779	-0.5332	0.3994	0.1493	0.3696	-0.6873	-0.2142	0.5955	-0.03505	-0.1456	-0.5146	-0.5756	-0.144
592777	Hs.72222	Fer-1-like 4 (C. elegans)	FER1L4	0.02148	-0.1078	0.1903	0.1738	0.2302	-0.1488	-0.4982	-0.2126	0.1903	-0.8997	-0.152	0.119	-0.5023	0.2534	-0.2863	-0.02621	-0.03209	-0.2026	-0.07856	0.01578	0.269	-0.06643	-0.4699	-0.2345	0.1493	-0.3474	-0.1203	-0.1062	-0.2481	-0.1001		-0.1861	0.1763	0.2654	-0.1795	0.2339	0.545	1.677	-0.02915	0.517	0.1043	-0.1094	-0.5084	-0.2934	-0.6781	-0.4112
126229				0.636	-0.2619	-0.1584	0.3763	0.3196	0.4916	-0.4035	-0.7884	0.4792	-0.9214	-0.001443	-0.5249	-1.035	0.3752	-0.4501	-0.1811	-0.3022	-0.1894	0.1609	0.04684	0.07039	-0.5735	-0.771	-0.3165	0.2129	-0.4921	-0.281	-0.5249	0.175	-0.1488		0.2339	0.5548	0.4803	-0.191	-0.08009	0.03562	1.019	-0.3129	0.8639	1.4	-0.03062	-0.3921	-0.03801	0.01578	0.3231
815845	Hs.556003	Zinc finger CCCH-type containing 5	ZC3HDC5	-0.3219	-0.2311	-0.03209	-0.255	-0.3111	-0.2775	-0.03801	-0.04097	0.4447	-0.01596	-0.304	-0.1187	-0.5522	-0.04543	-0.2362	-0.1424	-0.1408	-0.2828	-0.2636	-0.02327	-0.3094	-0.417	-0.6943	-0.6416	0.07313	-0.3789	0.3127	-0.06945	-0.03949	-0.1552		-0.09851	0.4016	0.3584	-0.173	-0.454	0.04404	0.2821	-0.1424	0.1622	-0.1392	-0.1456	-0.07704	0.127	-0.03653	-0.05439
772377	Hs.408062	Kinesin-like 8	KNSL8	-0.152	-0.173	0.1941	0.2546	0.4521	-0.2828	-0.2193	-0.008682	0.2904	-0.4325	-0.06643	0.08814	-0.3094	-0.2396	-0.16	0.02148	0.3718	0.04684	-0.0619	-0.456	-0.5649	-0.7884	-1.165	-0.16	-0.7809	-0.3733	-0.0862	-0.4364	-0.1763	-0.6967		0.2314	0.3173	0.1763	-0.09388	0.06626	0.0635	0.004322	-0.1472	-0.2059	-0.1649	-0.0619	-0.1001	0.1427	-0.2142	-0.4305
238907	Hs.118241	Chaperone, ABC1 activity of bc1 complex like (S. pombe)	CABC1	-0.567	-0.6735	-0.2076	-0.04394	-0.3111	0.03844	0	0.144	0.1878	-0.5479	-0.1552	-0.1488	-0.6439	-0.1552	-0.4961	0.4636	0.5568	0.384	0.2141	0.3254	-0.3273	-0.462	-0.4383	-0.4901	-0.2671	0.04684	0.263	-0.07552	-0.04246	-0.4403		0.08814	0.5792	0.6781	0.3685	-0.09234	0.2376	0.9848	-0.3364	-0.3659	-0.002888	-0.4055	-0.1959	0.2714	-0.2226	-0.5125
813645	Hs.523012	DNA-damage-inducible transcript 4	DDIT4						-0.1329	-0.6038	-1.056	0.001442	-0.0862	0.3629	-0.2447	-1.4	-0.7934	-1.442	-0.4521	-0.1016	-1.311	-1.556	-0.692	0.1953	-0.3696	-1.127	-1.9	-1.427	-0.4325	-0.2464	-0.9771	-1.155	-0.6967		0.115	0.1164	-0.1665	-0.1125	0.1003	-0.2009	1.447	-0.8573	-0.6193	-0.1976	-0.8836	-1.059		-1.591	-1.108
744047	Hs.329989	Polo-like kinase 1 (Drosophila)	PLK1	-0.4344	-0.771	-0.03062	0.1583	-0.2688	0.24	-0.1472	0.2253	-0.2362	0.1243	-0.4639	-0.5907	-1.089	-0.6082	-0.7661	-0.4679	-0.226	-0.3884	-1.168	-0.706	-0.1536	-0.3456	-0.873	-0.8443	-0.9714	-0.3902	-0.3884	-0.3004	-0.2951	-0.3696		0.06626	0.3651	-0.07097	-0.274	-0.06794	1.77	1.353	-0.3058	-0.07704	0.5341	-0.4779	-0.1345	-0.7346	-0.7442	-0.8573
531319	Hs.442658	Aurora kinase B	AURKB	-0.8417	-0.7784	-0.2464	0.0115	-0.527	-0.06492	-0.07248	-0.1203	0.08406	0.00863	-0.01159	-0.191	-0.8237	-0.3346	-0.3808	0.06764	-0.1649	-0.1504	-0.3183	-0.2294	-0.0619	-0.5208	-0.2793	-0.304	-0.7274	-0.7418	-0.706	-0.4422	-0.3978	-0.9743		-0.114	0.03281	-0.09851	0.1401	0.1401	0.6581	0.5361	0.4478	1.079	1.148	-0.4941	0.007196	-0.3364	-0.1456	-0.2898
51405	Hs.239388	Progestin and adipoQ receptor family member VIII	C6orf33	-0.4442	-0.6666	-0.2447	0.3929	-0.2916	0.08542	-0.4247	-0.737	0.2461	-0.304	0.4957	-0.08314	0.5008	-0.0604	0.0115	-0.0514	-0.16	-0.3183	-0.6126	-0.3997	0.1738	-0.1649	-0.2916	-0.2109	-0.1472	-0.1568	-0.1894	-0.1844	-0.2619	-0.2723		0.4255	0.546	0.2425	0.4222	0.636	0.2166	0.8969	-0.456	-0.2176	0.08406	-0.04692	-0.1746	-0.48	-0.7539	-0.8135
840590	Hs.13645	Thymocyte protein thy28	THY28	-0.486	-0.462	-0.2567	-0.08009	-0.4055		0.09356	-0.01013	0.3707	-0.3529		0.02857	-0.2951	0.04124	-0.5105	-0.5291	-0.3419	-0.7298	-0.2193	-0.7298	-0.2142	-0.2042	-0.1203	-0.1714	-0.2126	-0.4344	-0.1172	-0.125	0.02148	-0.09851		0.2141	0.4573	0.1865	0.4926	0.2702	0.3774	0.1583	-0.2396	-0.1078	-0.2775	-0.3511	-0.8678	-0.8135	-0.897	-0.5228
1883603	Hs.76253	Ataxin 2	ATXN2	0.5792	-0.5064	0.2738	-0.3789	0.01293	-1.347	-0.7934	-1.136	-2.366	-1.304	0.157	0.6154	-0.03801	0.3173	0.07724	-0.3529	-1.133	-0.191	-0.6897	-0.3237		-0.7418	-0.4208	-0.7784	-0.6484	-0.8704	-1.3	-0.1125	-0.6237	-0.8059		-0.7108	-0.7959	-0.2379	-1.258	-0.02474	-0.05589	-0.191	0.3629	0.7347	1.393	-0.2026	-0.07704	0.5898	0.1609	0.3242
111200	Hs.308480	Similar to hypothetical protein FLJ10883	LOC115294	-0.1568	-0.6552	-0.5842	-0.364	0.05936	-0.6171	-0.5332	-1.218	-1.411	-0.08314	-0.2671	-0.1779	-1.152		-0.48	0.06626	-0.114	-0.2328	0.08542	0.2066		-0.9714	-1.427	-0.8443	-0.9351	0.08542	-0.5606	-0.1894	0.03422	-0.3058		-1.194	-1.184	-0.8704	-1.938	-0.7539	0.175	-0.9856	-1.458	-0.8916	-0.1536	0.2833	-0.06643	-0.1219	0.157	0.2041
950928	Hs.482605	Junction-mediating and regulatory protein	JMY	-0.281	0.05381	-0.6016	-0.6484	-0.5458	-1.014	-0.8704	-1.29	-1.355	-0.9324	0.04963	-0.2653	-0.5125	-0.1078	-0.6827	0.103	-0.1078	-0.0908	-0.4422	0.1124		-0.7809	-1.466	-1.519	-1.099	-0.1456	-0.1795	-0.2345	-0.6873	-0.5187		-0.09388	-0.2533	0.01721	-1.047	-0.4344	0.281	-0.04692	-1.269	-1.63	-0.5479	-0.1187	-0.3094	-0.04543		-0.2916
429811	Hs.308480	Similar to hypothetical protein FLJ10883	LOC115294	-0.4921	0.0314	-0.0145	-0.2413	0.04824		-0.8365	-1.852	-1.265	-1.162	0.2497	0.02857	0.002883	-0.1361	-0.4442	-0.1828	-0.3978	-0.3733	-0.2126	-0.1779		-0.3622	-0.8651	-0.6943	-0.7539	-0.2723	-0.5416	-0.08467	-0.9602	-0.811		0.0314	-0.7179	-0.9051	-0.7394	-0.05889	0.07039	-0.1746	-1.297	-1.265	-1.884	0.1991	-0.2379	-0.1828	-0.4461	-0.1266
773220	Hs.405410	O-linked N-acetylglucosamine (GlcNAc) transferase (UDP-N-acetylglucosamine:polypeptide-N-acetylglucosaminyl transferase)	OGT	0.33	-0.02767	0.4255	0.9396	0.5089	-0.3273	-0.4055	-0.9574	-0.3677	-0.4679	0.1177	0.08814	-0.6126	0.5509	-0.2277	-0.3165	-0.1488	-0.1894	-0.1943	-0.07097	-0.1665	-0.4422	-0.7394	-0.5907	-0.4679	-0.4228	-0.1219	-0.2533	-0.4422	-0.3419		-0.2898	-0.5692	-0.001443	-0.9241	0.02715	-0.005782	0.5069	-0.7322	-0.02034	-0.4779	0.2449	0.107	0.4125	-0.1203	0.3973
814528	Hs.492261	Tumor protein p53 inducible nuclear protein 1	TP53INP1	-0.02034	0.5753	0.5241	0.2594	0.4297	-1.297	-1.37	-0.5543	-1.916	-2.053	0.5221	0.1401	-0.4521	-0.1894	-0.9434	-0.3147	-0.6897	-0.6552	-0.9159	-0.8443	-0.2026	-0.1681	-1.201	-1.351	-1.089	-0.2243	0.05381	-0.3827	-0.6082	-0.6643		-0.2142	1.159	0.9679	-0.5522	0.2265	0.3785	0.0827	-1.569	-1.51	-1.238	0.1699	0.1686	0.1204	-0.6126	-0.3111
1461528	Hs.492261	Tumor protein p53 inducible nuclear protein 1	TP53INP1	0.4709	0.774	0.5578	-0.02474	0.4636	-1.12	-1.297	-0.2881	-1.355	-2.152	1.035	0.3763	0.03703	0.3651	-0.5756	-0.5208	-0.6237	-0.7131	-0.949	-0.7226	0.09626	-0.4961	-1.329	-1.63	-1.333	-0.07248	0.1865	-0.3165	-0.5543	-0.6574		-0.4719	0.9508	1.02	-0.5416	0.1322	0.5028	0.05102	-1.218	-1.396	-0.9078	0.1519	-0.1062	0.8139	-0.4659	-0.0514
1055460	Hs.465933	Pantothenate kinase 1	PANK1	0.3994	0.1776	-0.1047	0.2654	0.419	-1.889	-1.208	-0.8573	-1.756	-1.336	-0.3677	-0.6304	-1.083	-1.062	-0.4286	-0.331	-0.6259	-0.776	-0.8836	-0.09542		-0.8651	-1.498	-1.486	-1.117	-0.226	-0.1203	-0.4093	-0.949	-0.5458		-0.4403	-0.2311	-0.3111	-0.8262	0.2228	-0.02327	-0.8863	-1.852	-0.8084	0.3254	-0.5821		-0.6349	-0.606	0.2963
2014932	Hs.370267	Tankyrase, TRF1-interacting ankyrin-related ADP-ribose polymerase	TNKS	0.2618	0.189	0.2762	-0.2109	0.6304	-1.014	-1.077	-1.676		-1.474	0.1583	-0.08009	-0.5437	0.2726	-0.5973	-0.2898	-0.6574	-0.6897	-0.5395	-0.243	-0.2951	-0.2951	-1.099	-0.6126	-0.6038	-0.1861	0.01293	0.06764	-0.1203	-0.07704		-0.4093	-0.7884	-0.2723	-0.7442	-0.1456	-0.06492	0.3185	-0.8339	-0.749	0.04264	-0.08314	0.07998	0.144	-0.488	0.1557
40407	Hs.444157	Periphilin 1	PPHLN1	0.189	0.6088	0.3539	0.02574	-0.2311	-1.388	-0.6171	-0.2584	-0.07248	-0.6016		-0.2636	-0.3346	0.1137	-0.6237	-0.3147	-0.3959	-0.2193	-0.0862	-0.2042	-0.3548	-0.6237	-0.8625	-0.6758	-0.5002	-0.2396	0.3929	0.2079	-0.01159	0.1622		-0.662	-0.2828	0.06212	-0.8009	-0.09851	0.2425	-0.2515	-0.1472	0.1776	-0.2515	0.06488	0.5039		0.5656	0.8375
45934	Hs.266175	Phosphoprotein associated with glycosphingolipid microdomains 1	PAG	-0.2951	-0.2533	-0.144	0.3403	-0.05589	-0.4403	-0.5713	0.1043	-0.2567	-0.2396	0.3254	-0.1697	-1.234	0.1322	-0.7539	-0.4093	-0.7179	-0.2515	-0.1219	-0.1047	-0.2109	-0.1795	-0.2464	-0.1795	-0.221	-0.09234	-0.2706	0.1674	0.1648	-0.2584		-0.3004	0.09761	1.018	-0.6758	0.2461	-0.01596	-0.1976	-1.293	-0.706	0.1661	0.1043	-0.1392	-0.226	-0.4247	0.09761
130004	Hs.530461	Histone 2, H2aa	HIST2H2AA	-0.6282	-0.7131	-0.3715	0.3311	-0.2688	0.3448	0.002883	-0.16	-0.1078	-0.06945	0.2388	-0.7108	-1.092	-0.4901	-0.8651	-0.4679	-0.7108	-0.4112	-0.6259	-0.5564	-0.007232	-0.2775	-0.304	-0.5146	-0.4901	-0.1282	-0.1424	-0.07248	-0.173	-0.2159		0.1878	0.7553	0.1257	-0.1203	0.3311	0.1043	0.224	-0.4481	-0.1617	-0.4779	0.2485	-0.1408	0.05242	-0.4719	-0.2951
773330	Hs.190495	Glycoprotein (transmembrane) nmb	GPNMB	-0.07856	-0.3808	0.24	0.3022	0.3403	-0.8009	-0.3492	1.045	-0.9296	-1.047	0.1878	-0.1203	-0.5973	0.2339	-0.4035	-0.456	-0.771	-0.4035	-0.3733	-0.4344	-0.1681	-0.4422	-1.062	-0.5416	-0.5208	-0.2671	0.1322	0.1966	-0.1633	-0.1047		-0.5543	1.515	2.121	-0.0604	-0.3978	-0.152	0.7587	-2.035	-1.358	-1.54	0.01006	-0.3165	0.4383	-0.02474	0.2351
743224	Hs.550724	Transcribed locus, strongly similar to XP_518162.1 PREDICTED: similar to Zinc finger protein 62 homolog (Zfp-62) (ZT3) [Pan troglodytes]		-0.1472	-0.074	-0.4521	0.1217	0.06074	-0.2723	-0.6416	-0.7466	-0.4093	-1.089	-0.03209	-0.3846	-0.4961	0.5617	-0.06794	0.02148	0.04684	-0.2863	0.4233	0.24	-0.415	-0.881	-1.272	0.06488	-0.2328	-0.1187	-0.04692	-0.2688	0.394	0.3057		0.09626	-0.1187	-0.002888	-0.9771	0.1725	-0.04246	0.03422	-0.2294	0.9775	1.146	-0.5756		-0.004335	-0.173	0.451
1857974	Hs.127432	DTW domain containing 1	MDS009	-0.1894	-0.8916	-0.852	1.084	0.1124	-1.801		-2.133	-1.653	-0.8678	0.3973	-0.074	-0.1926	1.096	-0.0619	-0.9546	-1.921	-1.05	0.6471	0.1622	-0.05889	-1.194	-1.474	-0.3437	-0.9187	-0.3548	-0.9914	-0.5187	0.7723	0.123		-0.48	-1.152	-0.1361	-0.749	0.7364	-0.1844	-1.635	-1.012	0.9568	0.4782	-0.2987	-0.7661	-0.5312		0.0552
136218	Hs.516075	TIA1 cytotoxic granule-associated RNA binding protein	TIA1	-0.1504	0.2702	-0.5064	-0.2775	-0.2653	-1.071			-0.4344		-0.567	-0.417	-0.8625		-0.776	-0.6781	-0.7539	-0.9351	-0.2916	0.1204		-0.5291	-1.188		-0.2916	-0.3094	-0.6967	-0.692	-0.4247	-0.3492		-0.1187	-0.8339	-0.7226	-0.692	-0.394						0.2066	0.2449	-0.2226	0.3437	-0.06341
2010360	Hs.307529	Kinesin family member 15	KNSL7	-0.2243	-0.2671	-0.6758	0.9426	0.0895	-0.3789	-0.3111	-0.0862	-0.3346	-0.6237	-0.03357	-0.6259	-1.248	-1.123	-1.181	0.0895	-0.152	-0.4093	-0.01159	-0.7934	-0.3492	-0.4266	0.4114	-1.198	0.1686	-1.062	-0.7108	-0.6126	0.07724	-0.816		0.4201	-0.3419	0.123	-0.02767	-0.3846	-0.1156	0.544	0.1519	0.7119	0.7049	-0.6016	-0.2934	-0.1746	-0.2845	-0.3219
294916	Hs.270435	Hypothetical protein FLJ12985	FLJ12985	-0.1361	-0.3622	0.02715	0.2798	-0.005782	-0.004335	-0.7155	-0.5995	-0.1424	-0.6484	-0.0514	0.3984	-0.2951	-0.4739	-0.394	-0.7131	-0.852	-0.6349	-0.4364	-0.05739		-0.6016	-0.7037	-0.6689	-0.3548	-0.243	-0.114	0.1309	-0.2464			-0.6666	-0.5995	-0.6689	-0.488	-0.6574	0.07587	-0.1156	0.2216	0.3426	0.3127	-0.3677	-0.55	-0.8391	-0.6215	-0.5842
108836	Hs.535297	AT rich interactive domain 5B (MRF1-like)	ARID5B	-0.4074	-1.146	-1.385	-0.09234	-0.4383	0.6535	-0.2881	-0.5821	-0.6758	-0.2688	0.2951	-0.07704	-0.6038	0.6135	-0.06341	-0.3921	-1.158	-1.168	-0.1408	-0.3808	0.516	0.1283	0.8703	0.3674	-0.3004	-0.1156	-1.114	-0.9686	0.07998	-0.4286		-0.4719	-1.713	-1.178	-1.068	-0.873	-0.02767	-0.7322	-1.311	-0.6897	-0.8417	0.08406	-0.852	-2.089	-0.3364	-0.6016
[truncated: 75 more columns]
