# Supplementary material for: PI3K signaling and miRNA expression during the response of quiescent human fibroblasts to distinct proliferative stimuli
Source: Genome Biol. 2006 May 31;7(5):R42. doi: 10.1186/gb-2006-7-5-r42 (PMC1779520; doi:10.1186/gb-2006-7-5-r42)
Supplement: Additional File 2 — DAVID analysis of enriched GO categories within Class I, Class II and Class III genes [file gb-2006-7-5-r42-S2.xls]

## Sheet: Class I
Enriched GO(BP) terms in Class I up-regulated genes
TERM	COUNT	PERCENT	P-Value
REGULATION OF BIOLOGICAL PROCESS	72	32.287	4.56593e-12
REGULATION OF CELLULAR PROCESS	33	14.7982	9.99821e-11
NEGATIVE REGULATION OF PHYSIOLOGICAL PROCESS	22	9.86547	9.43798e-09
REGULATION OF PHYSIOLOGICAL PROCESS	60	26.9058	1.47558e-08
NEGATIVE REGULATION OF CELLULAR PHYSIOLOGICAL PROCESS	17	7.62332	6.1126e-08
REGULATION OF CELLULAR PHYSIOLOGICAL PROCESS	24	10.7623	8.62921e-08
DEVELOPMENT	44	19.7309	2.42533e-07
CELL DEATH	20	8.96861	1.13087e-06
DEATH	20	8.96861	1.30928e-06
APOPTOSIS	19	8.52018	1.88212e-06
PROGRAMMED CELL DEATH	19	8.52018	1.99785e-06
NEGATIVE REGULATION OF APOPTOSIS	10	4.4843	2.16478e-06
REGULATION OF CELL CYCLE	17	7.62332	6.35862e-06
CELL PROLIFERATION	30	13.4529	9.71802e-06
TRANSCRIPTION FROM POL II PROMOTER	17	7.62332	1.39402e-05
MORPHOGENESIS	30	13.4529	1.46876e-05
CELLULAR PHYSIOLOGICAL PROCESS	132	59.1928	3.31818e-05
REGULATION OF DEVELOPMENT	10	4.4843	4.20127e-05
NUCLEOBASE, NUCLEOSIDE, NUCLEOTIDE AND NUCLEIC ACID METABOLISM	55	24.6637	0.000254609
CELL CYCLE	21	9.41704	0.000262838
GROWTH	9	4.03587	0.00026631
REGULATION OF METABOLISM	41	18.3857	0.000382201
NEGATIVE REGULATION OF PROGRAMMED CELL DEATH	10	4.4843	0.000394035
ORGAN DEVELOPMENT	23	10.3139	0.000437155
ORGANOGENESIS	23	10.3139	0.000449484
TRANSCRIPTION, DNA-DEPENDENT	38	17.0404	0.00064227
CELL DIFFERENTIATION	10	4.4843	0.000704141
REGULATION OF GROWTH	7	3.13901	0.000759769
TRANSCRIPTION	39	17.4888	0.000890343
POSITIVE REGULATION OF PHYSIOLOGICAL PROCESS	12	5.38117	0.00114787
RESPONSE TO STRESS	22	9.86547	0.00127228
HISTOGENESIS	7	3.13901	0.00139437
REGULATION OF CELL PROLIFERATION	10	4.4843	0.00191562
NEGATIVE REGULATION OF METABOLISM	8	3.58744	0.00197998
POSITIVE REGULATION OF CELLULAR PHYSIOLOGICAL PROCESS	10	4.4843	0.0020654
CELL ORGANIZATION AND BIOGENESIS	19	8.52018	0.00354094
PRIMARY METABOLISM	89	39.9103	0.00562886
RESPONSE TO WOUNDING	11	4.93274	0.00587433
REGULATION OF APOPTOSIS	13	5.8296	0.00767794
REGULATION OF PROGRAMMED CELL DEATH	13	5.8296	0.00813521
POSITIVE REGULATION OF CELL PROLIFERATION	6	2.69058	0.00863348
REGULATION OF TRANSCRIPTION FROM POL II PROMOTER	12	5.38117	0.00940481
REGULATION OF CELL SIZE	8	3.58744	0.0125598
REGULATION OF CELL DIFFERENTIATION	4	1.79372	0.0148019
ANTI-APOPTOSIS	7	3.13901	0.0149568
CELLULAR PROCESS	142	63.6771	0.0154857
ANGIOGENESIS	4	1.79372	0.0181827
BLOOD VESSEL DEVELOPMENT	4	1.79372	0.0209766
BLOOD VESSEL MORPHOGENESIS	4	1.79372	0.0209766
HOMEOSTASIS	5	2.24215	0.0278751
NEGATIVE REGULATION OF LYMPHOCYTE DIFFERENTIATION	2	0.896861	0.0306199
REGULATION OF ORGANISMAL PHYSIOLOGICAL PROCESS	5	2.24215	0.0375268
RESPONSE TO PATHOGENIC BACTERIA	3	1.34529	0.0404215
REGULATION OF ENZYME ACTIVITY	6	2.69058	0.0453228
NEGATIVE REGULATION OF TRANSCRIPTION	7	3.13901	0.0473241
CELLULAR MORPHOGENESIS	8	3.58744	0.0495123
Enriched GO(BP) terms in Class I down-regulated genes
TERM	COUNT	PERCENT	P-Value
PRIMARY METABOLISM	98	40.4959	8.27736e-08
METABOLISM	105	43.3884	1.87949e-06
CELLULAR PHYSIOLOGICAL PROCESS	124	51.2397	3.09088e-06
CELL PROLIFERATION	29	11.9835	4.44549e-06
CELL CYCLE	23	9.50413	7.02283e-06
CELLULAR METABOLISM	99	40.9091	1.25957e-05
RESPONSE TO ENDOGENOUS STIMULUS	12	4.95868	1.26843e-05
RESPONSE TO DNA DAMAGE STIMULUS	11	4.54545	4.06531e-05
REGULATION OF CELL CYCLE	14	5.78512	0.000153024
NUCLEOBASE, NUCLEOSIDE, NUCLEOTIDE AND NUCLEIC ACID METABOLISM	49	20.2479	0.00102868
PROTEIN MODIFICATION	28	11.5702	0.00237993
DNA REPAIR	11	4.54545	0.00306432
CELLULAR MACROMOLECULE METABOLISM	45	18.595	0.00629935
UBIQUITIN CYCLE	13	5.3719	0.00708881
M PHASE	7	2.89256	0.00730652
DNA-DEPENDENT DNA REPLICATION	5	2.06612	0.00776632
CELLULAR PROCESS	131	54.1322	0.00831632
NEGATIVE REGULATION OF CELL CYCLE	5	2.06612	0.00950775
MACROMOLECULE METABOLISM	46	19.0083	0.0116449
MITOTIC CELL CYCLE	7	2.89256	0.0132789
DNA REPLICATION	7	2.89256	0.0160863
BIOPOLYMER METABOLISM	27	11.157	0.0190223
LIPID METABOLISM	12	4.95868	0.0218001
NUCLEAR DIVISION	6	2.47934	0.022701
REGULATION OF BIOLOGICAL PROCESS	41	16.9421	0.0243018
CYTOKINESIS	5	2.06612	0.0252557
CELLULAR PROTEIN METABOLISM	40	16.5289	0.0260277
PROTEIN METABOLISM	40	16.5289	0.0291281
REGULATION OF PHYSIOLOGICAL PROCESS	37	15.2893	0.029634
REGULATION OF METABOLISM	31	12.8099	0.0325087
TRANSCRIPTION, DNA-DEPENDENT	29	11.9835	0.0340486
MITOSIS	5	2.06612	0.0386102
M PHASE OF MITOTIC CELL CYCLE	5	2.06612	0.0413152
RESPONSE TO STRESS	16	6.61157	0.0454209
CELLULAR CARBOHYDRATE METABOLISM	7	2.89256	0.0476528
CARBOXYLIC ACID METABOLISM	9	3.71901	0.0487168

## Sheet: Class II
Enriched GO(BP) terms in Class II genes
TERM	COUNT	PERCENT	p-Value
PRIMARY METABOLISM	493	40.7438	1.01478e-24
CELLULAR PHYSIOLOGICAL PROCESS	655	54.1322	1.62934e-23
METABOLISM	524	43.3058	1.22201e-16
CELLULAR METABOLISM	498	41.157	8.95634e-15
CELLULAR MACROMOLECULE METABOLISM	246	20.3306	1.43299e-11
CELLULAR PROCESS	710	58.6777	2.94828e-11
MACROMOLECULE METABOLISM	255	21.0744	7.85376e-11
REGULATION OF BIOLOGICAL PROCESS	234	19.3388	2.27351e-10
PROTEIN METABOLISM	228	18.843	9.51381e-10
CELLULAR PROTEIN METABOLISM	225	18.595	2.14365e-09
PROTEIN MODIFICATION	132	10.9091	4.78863e-08
PROTEIN LOCALIZATION	55	4.54545	8.67357e-08
ESTABLISHMENT OF PROTEIN LOCALIZATION	54	4.46281	8.78443e-08
NUCLEOBASE, NUCLEOSIDE, NUCLEOTIDE AND NUCLEIC ACID METABOLISM	231	19.0909	2.39985e-07
REGULATION OF PHYSIOLOGICAL PROCESS	200	16.5289	2.77839e-07
TRANSCRIPTION FROM POL II PROMOTER	48	3.96694	1.48265e-06
NEGATIVE REGULATION OF METABOLISM	25	2.06612	6.0986e-06
REGULATION OF METABOLISM	161	13.3058	7.58771e-06
AMINE METABOLISM	35	2.89256	1.97884e-05
BIOPOLYMER METABOLISM	132	10.9091	2.00183e-05
CELL PROLIFERATION	92	7.60331	3.96851e-05
CELL CYCLE	67	5.53719	0.000106115
NUCLEAR MRNA SPLICING, VIA SPLICEOSOME	22	1.81818	0.000127807
RNA SPLICING, VIA TRANSESTERIFICATION REACTIONS	22	1.81818	0.000127807
AMINO ACID AND DERIVATIVE METABOLISM	29	2.39669	0.000254466
NEGATIVE REGULATION OF PHYSIOLOGICAL PROCESS	42	3.47107	0.000298178
CELL ORGANIZATION AND BIOGENESIS	68	5.61983	0.000369451
TRANSCRIPTION, DNA-DEPENDENT	141	11.6529	0.000386307
TRANSCRIPTION	147	12.1488	0.000460522
BIOSYNTHESIS	84	6.94215	0.000538586
INTRACELLULAR SIGNALING CASCADE	77	6.36364	0.000915193
VESICLE-MEDIATED TRANSPORT	31	2.56198	0.00104168
TRANSLATION	20	1.65289	0.00122778
EPIDERMAL GROWTH FACTOR RECEPTOR SIGNALING PATHWAY	6	0.495868	0.00125137
PROTEIN BIOSYNTHESIS	48	3.96694	0.00131431
CELLULAR BIOSYNTHESIS	79	6.52893	0.0013258
REGULATION OF CELL CYCLE	37	3.05785	0.00133662
REGULATION OF ENZYME ACTIVITY	21	1.73554	0.00147111
PROTEIN-ER TARGETING	5	0.413223	0.00165004
ORGANELLE ORGANIZATION AND BIOGENESIS	54	4.46281	0.00219281
REGULATION OF BIOSYNTHESIS	15	1.23967	0.00267852
REGULATION OF CELLULAR PROCESS	62	5.12397	0.00312457
UBIQUITIN CYCLE	45	3.71901	0.00332454
PROTEIN AMINO ACID PHOSPHORYLATION	48	3.96694	0.00355676
CELLULAR CARBOHYDRATE METABOLISM	26	2.14876	0.00421418
RAS PROTEIN SIGNAL TRANSDUCTION	7	0.578512	0.00421497
MODIFICATION-DEPENDENT PROTEIN CATABOLISM	15	1.23967	0.0056059
UBIQUITIN-DEPENDENT PROTEIN CATABOLISM	15	1.23967	0.0056059
TRANSMEMBRANE RECEPTOR PROTEIN TYROSINE KINASE SIGNALING PATHWAY	14	1.15702	0.0056606
NEGATIVE REGULATION OF TRANSCRIPTION FROM POL II PROMOTER	10	0.826446	0.0060088
PROTEIN IMPORT	11	0.909091	0.006046
PROTEIN KINASE CASCADE	24	1.98347	0.00650969
PHYSIOLOGICAL PROCESS	702	58.0165	0.00724208
RETROGRADE TRANSPORT, ENDOSOME TO GOLGI	3	0.247934	0.00750349
POSITIVE REGULATION OF PHYSIOLOGICAL PROCESS	30	2.47934	0.00829134
STEROL BIOSYNTHESIS	6	0.495868	0.00910094
ENZYME LINKED RECEPTOR PROTEIN SIGNALING PATHWAY	17	1.40496	0.00953564
I-KAPPAB KINASE/NF-KAPPAB CASCADE	13	1.07438	0.0115879
SMALL GTPASE MEDIATED SIGNAL TRANSDUCTION	23	1.90083	0.0120639
PROTEIN FOLDING	21	1.73554	0.0121238
AMINO ACID ACTIVATION	8	0.661157	0.0141763
REGULATION OF CELLULAR PHYSIOLOGICAL PROCESS	45	3.71901	0.0146238
STEROL METABOLISM	9	0.743802	0.0154911
PROTEIN-MEMBRANE TARGETING	6	0.495868	0.0166828
NUCLEAR EXPORT	7	0.578512	0.0167551
ALCOHOL METABOLISM	22	1.81818	0.0168735
TRANSCRIPTION INITIATION	8	0.661157	0.0173022
CARBOXYLIC ACID METABOLISM	33	2.72727	0.0186551
CYTOSKELETON ORGANIZATION AND BIOGENESIS	26	2.14876	0.0201162
ORGANIC ACID METABOLISM	33	2.72727	0.0203817
MEMBRANE LIPID BIOSYNTHESIS	9	0.743802	0.021694
TRANSLATIONAL INITIATION	8	0.661157	0.0228562
RNA MODIFICATION	9	0.743802	0.0234846
REGULATION OF TRANSLATION	9	0.743802	0.0253765
APOPTOSIS	35	2.89256	0.0272483
PROGRAMMED CELL DEATH	35	2.89256	0.0286016
PROTEIN KINASE C ACTIVATION	5	0.413223	0.0314318
CATABOLISM	65	5.3719	0.0323594
MISFOLDED OR INCOMPLETELY SYNTHESIZED PROTEIN CATABOLISM	3	0.247934	0.0338651
PROTEASOMAL UBIQUITIN-DEPENDENT PROTEIN CATABOLISM	3	0.247934	0.0338651
RNA-NUCLEUS EXPORT	6	0.495868	0.0344187
CELLULAR CATABOLISM	60	4.95868	0.0344816
CYTOKINESIS	12	0.991736	0.0380677
ESTABLISHMENT OF RNA LOCALIZATION	6	0.495868	0.0381904
RNA LOCALIZATION	6	0.495868	0.0381904
POSITIVE REGULATION OF METABOLISM	10	0.826446	0.0393643
CELL DEATH	36	2.97521	0.0394529
POSITIVE REGULATION OF SIGNAL TRANSDUCTION	10	0.826446	0.0418005
INTRACELLULAR PROTEIN TRANSPORT	42	3.47107	0.0418603
CARBOHYDRATE METABOLISM	33	2.72727	0.0419455
INTRACELLULAR TRANSPORT	60	4.95868	0.0430686
AMINE CATABOLISM	7	0.578512	0.0439212
NEGATIVE REGULATION OF CELLULAR PHYSIOLOGICAL PROCESS	23	1.90083	0.0444842
DEATH	36	2.97521	0.0448031
BIOPOLYMER CATABOLISM	46	3.80165	0.045629

## Sheet: Class III
Enriched GO terms in Class III genes
TERM	COUNT	PERCENT	p-value
CELLULAR PHYSIOLOGICAL PROCESS	213	60.1695	3.14767e-08
PRIMARY METABOLISM	159	44.9153	3.34572e-08
CELLULAR PROCESS	238	67.2316	4.0188e-07
PROTEIN MODIFICATION	55	15.5367	4.1318e-07
CELLULAR MACROMOLECULE METABOLISM	86	24.2938	4.47553e-06
METABOLISM	169	47.7401	1.07763e-05
PROTEIN AMINO ACID PHOSPHORYLATION	27	7.62712	1.13575e-05
PROTEIN METABOLISM	81	22.8814	1.2358e-05
CELLULAR METABOLISM	162	45.7627	1.38968e-05
MACROMOLECULE METABOLISM	88	24.8588	1.57875e-05
CELLULAR PROTEIN METABOLISM	80	22.5989	1.72711e-05
PHOSPHORUS METABOLISM	37	10.452	6.76571e-05
PHOSPHATE METABOLISM	37	10.452	7.02042e-05
REGULATION OF CELL CYCLE	19	5.36723	0.000197261
PHOSPHORYLATION	32	9.03955	0.000239869
CELL PROLIFERATION	37	10.452	0.000261883
HOMOPHILIC CELL ADHESION	10	2.82486	0.000348015
NEGATIVE REGULATION OF CELL CYCLE	8	2.25989	0.000633123
UBIQUITIN CYCLE	21	5.9322	0.00117168
ENZYME LINKED RECEPTOR PROTEIN SIGNALING PATHWAY	10	2.82486	0.00163918
CELLULAR BIOSYNTHESIS	32	9.03955	0.00217694
NEGATIVE REGULATION OF METABOLISM	10	2.82486	0.00218034
BIOSYNTHESIS	32	9.03955	0.00420391
CELL-CELL ADHESION	10	2.82486	0.00470495
NUCLEOBASE, NUCLEOSIDE, NUCLEOTIDE AND NUCLEIC ACID METABOLISM	74	20.904	0.00571283
NEGATIVE REGULATION OF PHYSIOLOGICAL PROCESS	16	4.51977	0.00906159
TRANSFORMING GROWTH FACTOR BETA RECEPTOR SIGNALING PATHWAY	4	1.12994	0.0130555
REGULATION OF PHYSIOLOGICAL PROCESS	62	17.5141	0.0137399
CELL CYCLE	23	6.49718	0.0158765
PROTEIN BIOSYNTHESIS	18	5.08475	0.0176502
REGULATION OF BIOLOGICAL PROCESS	67	18.9266	0.0211378
TRANSMEMBRANE RECEPTOR PROTEIN SERINE/THREONINE KINASE SIGNALING PATHWAY	4	1.12994	0.0229672
TRANSCRIPTION FROM POL II PROMOTER	14	3.9548	0.0333781
PROTEIN UBIQUITINATION	11	3.10734	0.0371905
REGULATION OF METABOLISM	49	13.8418	0.0428593
