# Supplementary material for: PI3K signaling and miRNA expression during the response of quiescent human fibroblasts to distinct proliferative stimuli
Source: Genome Biol. 2006 May 31;7(5):R42. doi: 10.1186/gb-2006-7-5-r42 (PMC1779520; doi:10.1186/gb-2006-7-5-r42)
Supplement: Additional File 5 — Expression data of Class II genes [file gb-2006-7-5-r42-S5.txt]

id	UGCluster	Name	Symbol	HS1-128-2091P7EGF0.5hrset1	HS1-129-2091P7EGF1hrset1	HS1-130-2091P7EGF2hrset1	HS1-131-2091P7EGF4hrset1	HS1-132-2091P7EGF8hrset1	HS2-085-2091P7EGF0.5hr-set2	HS2-088-2091P7EGF1hr-set2	HS2-089-2091P7EGF2hr-set2	HS2-139-2091P7EGF4hr-set2	HS2-090-2091P7EGF8hr-set2	HS4-241-2091EGF0.5hrset3	HS4-242-2091EGF1hrset3	HS4-243-2091EGF2hrset3	HS4-244-2091EGF4hr-set3	HS4-246-2091EGF8hr-set3	HS3-183WI38EGF-0.5hrset1	HS3-184WI38EGF-1hrset1	HS3-185WI38EGF-2hrset1	HS3-186WI38EGF-4hrset1	HS3-187WI38EGF-8hrset1	HS3-228WI38EGF-0.5hrset2	HS3-229WI38EGF-1hrset2	HS3-230WI38EGF-2hrset2	HS3-231WI38EGF-4hrset2	HS3-232WI38EGF-8hrset2	HS6-132WI38EGF-0.5hrset3	HS6-133WI38EGF-1hrset3	HS6-134WI38EGF-2hrset3	HS6-189WI38EGF-4hrset3	HS6-192WI38EGF-8hrset3		HS1-221-2091P7FGF0.5hrset1	HS1-222-2091P7FGF1hrset1	HS1-223-2091P7FGF2hrset1	HS1-224-2091P7FGF4hrset1	HS1-225-2091P7FGF8hrset1	HS2-117-2091P6FGF0.5hrset2	HS2-118-2091P6FGF1hrset2	HS2-092-2091P6FGF2hrset2	HS2-093-2091P6FGF4hrset2	HS2-094-2091P6FGF8hrset2	HS4-210-2091FGF0.5hr-set3	HS4-211-2091FGF1hrset3	HS4-213-2091FGF2hrset3	HS4-215-2091FGF4hrset3	HS4-217-2091FGF8hrset3
1020543	Hs.529340	Hypothetical protein FLJ25067	FLJ25067	0.643	0.816	1.164	1.138	1.108	0.761	0.915	0.649	0.476	0.788	1	0.945	0.695	1.136	0.963	0.881	0.841	0.936	1.003	0.986						0.936	0.968	1.343	0.987	1.068		0.99	1.265	1.099	1.203	1.2	1.265	1.75	0.546	0.83				0.986	0.977
1031045	Hs.1176	Solute carrier family 4, anion exchanger, member 3	SLC4A3	1.262	1.68	1.362	0.845	0.843	0.844	1.29	1.316	1.407	1.247	0.821	0.777	0.874	0.559	0.819	0.855	1.397	0.698	0.891	0.754		1.305	1.016	1.304	1.319	0.9	1.663	0.843	0.993			1.211	0.873	1.344	0.846	0.828	0.924	0.749	0.837	1.112	0.917	1.011		1.284	0.769	0.763
1033710	Hs.302408	Ring finger protein 138	RNF138	0.764	0.786	1.074	0.911	0.787	0.877	0.844	0.835	0.59	0.732	0.552	0.634	0.479	0.487	0.501	0.918	1.058	1.202	1.416	1.498						0.63	1.026	0.893	1.151	1.02		1.043	1.195	1.065	1.323	1.074	0.97	1.525	1.083	1.001	1.183	1.474		1.015	1.058
1034625	Hs.349656	Scavenger receptor class B, member 2	SCARB2	0.885	1.449	1.494	0.867	1.367	0.857	0.678	0.823	1.046	0.916	0.872	0.878	0.823	1.389	0.753	0.831	0.739	0.87	0.964	1.143	0.59	0.571	0.513	0.695	0.843	0.911	0.998	1.249	1.215	1.276		0.998	1.012	1.449	1.079	1.322	1.459	1.107	0.999	1.334	0.624	0.893	0.703	1.336	0.944	1.111
1034691	Hs.485205	TEA domain family member 3	TEAD3	1.919	1.8	2.887	1.091	1.551	1.673	1.733	1.698	1.951	1.271		1.171	1.576	1.522	1.225	0.84	1.092	0.835	0.764	1.038		0.933	1.218	1.34	1.451	0.909	1.822	1.175	1.142	1.471		0.899	1.536	2.3	1.068	1.214	0.838	1.029	1.086	1.072	0.912	1.03	0.794	1.437	1.005	0.957
1048702	Hs.492031	Hypothetical protein FLJ11011	FLJ11011	0.995	1.23	1.175		1.002	1.376	0.733	0.704	0.947	0.926	1.079	0.857	1.001	1.201	0.804	0.928	0.809	0.965	1.055	1.433		1.148	0.856	1.083	1.137	1.04	1.241	1.372	1.097	0.822		1.022	0.916	1.057	0.985	1.69	1.221	1.241	0.902	1.069	1.046	0.898	0.956	1.233	0.724	1.169
1049282	Hs.112895	BTB (POZ) domain containing 14A	BTBD14A	1.786	1.799	1.268	1.626	0.921		1.73	1.614	2.301	1.449	1.689	2.02	1.567	2.116	2.829	0.864	1.582	0.866	0.886	0.84				2.506	2.479	0.822	1.848	0.772	0.857	0.771		0.733	0.888	1.085	0.842	0.604	0.49	1.224	1.112	0.862	1.177			1.5	1.262
1055427	Hs.428134	Similar to Cofilin, non-muscle isoform		0.998	1.34	1.868	1.455	1.144	0.912	1.129	1.074	1.573	1.077	1.481	1.171	1.668	1.653	0.898	0.797	0.802	0.792	0.929	0.859		0.93	1.042	0.934	0.947	0.835		0.981	1.197	1.039		0.948	0.866	1.346	2.037	1.995	0.896	0.754	1.362	1.406	1.021	0.837	0.779	1.003	0.889	0.886
1055858	Hs.485717	Stromal membrane-associated protein 1	SMAP1	1.037	1.144	1.523	2.059	1.078		1.009	0.84	1.132	0.985	0.91	0.966	0.938	0.989	0.829	1.096	1.296	1.001	1.118	1.289	1.036	1.016	0.725	0.924	0.795	0.932	1.147	1.044	0.973	1.109		0.968	1.363	1.386	1.496	1.629	1.121	1.86	1.005	1.343	1.045	0.725	0.751	0.735	0.785	0.767
108351	Hs.13781	Hypothetical protein MGC35097	MGC35097	1.109	0.671			1.217		1.112	1.088	1.06	0.847		1.405	1.273	1.23	1.042	1.227		1.289	1.113							1.013	0.99	1.319	1.35	1.519		1.177	1.2	1.15	1.838	1.518	1.055	1.89	1.062	0.733	0.904	0.743	0.638	0.637	0.697	0.482
108864	Hs.405961	CAMP responsive element binding protein 3-like 1	CREB3L1	1.17	0.858	1.786	2.06	1.036		1.213	1.687	1.528			1.515	1.591	1.317	0.936	0.653	0.565	0.649	0.386	0.996	1.627	1.411	1.53	1.633	1.498	1.171	1.196	1.102	1.232	1.804		1.346	1.97	1.38	1.544	1.61	1.285	1.808	0.601	0.62	0.898	0.802	0.842	0.888	0.854	0.699
110233	Hs.442690	Transcribed locus, moderately similar to NP_056011.2 KIAA0922 protein [Homo sapiens]		1.524	1.415	1.354	0.677	0.869	1.346	1.714	1.602	1.454	1.558	0.751		0.984	0.976	0.753	1.25	1.517	1.063	1.206	1.125	1.108	0.949	0.986	1.111	0.721	0.989	2.366	1.13	1.234	0.964		0.87	0.907	1.229	0.952	0.802	1.007	1.339	1.135	1.078	1.22	0.999	0.875	1.294	0.823	0.892
111391	Hs.272299	Chromosome 1 open reading frame 91	RP4-622L5	0.946	0.986	1.709	1.069	1.241	1.888	1.223	1.309	1.55	1.414	0.828	0.98	0.798	0.772	1.034	0.791	1.041	0.69	0.611	0.846	1.372	1.282	1.002	1.294	1.442	0.861	1.25	1.031	1.119	0.879		0.565	1.151	1.197	1.002	1.172	1.004	0.933	0.977	1.25	0.776	1.08	0.645	0.931	1.105	0.958
112161	Hs.488189	H2A histone family, member V	H2AFV	0.584	0.763	0.945	1.187	1.01	1.093	0.681	0.624	0.99	0.864	0.886	1.006	0.86	1.485	0.756	1.124	0.938	1.044	0.846	1.084		0.779	0.454	0.656	0.644	1.467	1.371	1.44	1.364	1.327		1.365	1.028	1.328	1.08	1.221	1.161	1.053	0.8	0.832	0.683	0.679	0.765	0.876	0.636	0.859
112489	Hs.15956	Transcribed locus, strongly similar to XP_530757.1 PREDICTED: hypothetical protein XP_530757 [Pan troglodytes]		1.092	0.951	0.916	0.988	0.736		0.545	0.578	0.721	0.672	0.978	0.816	1.192	1.014	0.633	0.786	0.728	0.877	0.835	1.147	0.56	0.404	0.384	0.493	0.622	0.897	0.854	0.973	0.968	1.164		0.782	0.963	1.269	0.819	1.166	1.019	1.247	0.895	0.977	1.202	0.75	0.876	1.496	0.981	1.462
120015	Hs.472838	Serine/threonine kinase 4	STK4	1.096	1.406	1.807	1.395	1.567	1.134	0.832	0.987	1.409	0.836	1.695	1.376	1.487	2.206	1.219	0.83	0.645	0.914	0.909	1.145	0.521	0.73	0.575	0.648	0.686	0.815	0.834	1.044	1.026	0.696		0.874	1.242	1.581	1.237	1.137	1.193	1.012	0.821	1.118	0.824	0.898	0.832	1.297	1.02	1.209
120684	Hs.551551	Chromatin modifying protein 1B	CHMP1.5	0.743	1.005	1.123	1.145	1.165	0.681	0.657	0.675	0.924	0.68	0.932	1.035	0.922	1.395	0.795	0.959	0.928	1.208	1.416	1.41	0.627	0.665	0.521	0.641	0.575	1.001	1.059	1.377	0.962	0.941		0.755	1.066	1.744	1.173	1.436	1.122	1.524	0.882	1.402	0.78	1.187	0.898	1.441	1.183	1.61
121489	Hs.114033	Signal sequence receptor, alpha (translocon-associated protein alpha)	SSR1	0.53	0.848	0.977	1.917	1.808	0.839	0.821	0.331	0.756	1.127	0.814	0.832	1.036	0.923	0.804	0.923	0.893	1.018	1.37	1.503	0.854	0.638	0.476	0.565	0.745	0.917	0.94	1.269	0.909	1.051		0.75	0.356	0.714	1.129	1.581	1.118	0.867	0.274	0.558	0.604	1.121	0.977	1.252	1.157	1.309
121605	Hs.534350	SWI/SNF related, matrix associated, actin dependent regulator of chromatin, subfamily b, member 1	SMARCB1	0.809	1.115	1.637	0.91	1.061			0.982	2.116	1.366	0.909	1.29	0.948		0.926	1.259	1.504	1.219	1.272	1.097	1.087	1.025	0.834	1.209	1.171	1.022	1.111	0.974	1.204	1.355		1.445	2.2	1.886	1.436	1.37	1.19	2.427	0.523	0.469		0.856	0.627	0.944	0.895	0.695
121670	Hs.336768	4-aminobutyrate aminotransferase	ABAT	1.91	2.185	2.202	1.227	0.844	2.115	2.424	1.903		2.075	0.287	0.766	0.669		0.721	1.292	2.142	1.106	1.17	1.102		0.649	0.765		0.996	1.212	2.97	1.584	1.592	0.995		0.592	0.638	1.35	0.688	0.594	0.706	0.779	1.277	0.987	1.402	1.094				1.063
122238	Hs.52526	TSC22 domain family, member 2	KIAA0669	0.751	0.984	1.561	2.242	0.913	0.814	0.639	1.025	0.608	0.614	1.688	1.696	1.009	1.559	1.072	0.87	0.902	0.9	1.032	0.725	0.978	0.957	0.638	0.689	0.762	0.941	1.168	1.235	0.815	0.953		0.666	1.487	1.453	2.412	3.11	1.007	1.096	0.665	1.228	1.195	1.028	1.387	1.218	0.889	1.057
122728	Hs.437367	Glioblastoma amplified sequence	GBAS	1.565							1.089	0.947		0.792	1.076	0.741	0.893	0.769	1.215	1.402	1.028	0.985	0.88	1.038	0.804	0.577	0.711	0.705	0.939	1.008	1.271	1.03	1.154		0.814	0.808	1.133	0.64	0.737	1.442	1.201	0.404	0.561		0.905	0.82	1.122	0.735	0.997
124447	Hs.98475	Myofibrillogenesis regulator 1	MR-1	1.548	1.363	1.587	1.378	1.055	0.829	0.984	1.25	1.611	0.737	1.4	0.943	1.416	1.371	1.163	2.113	1.952	1.336	1.026	1.049	1.138	0.929	1.177	1.14	1.122	0.768	0.906	0.909	0.865			1.414	2.29	1.77	1.464	1.479	1.021	1.799	1.352	1.831	2.41	0.708	0.82	0.951	0.898	0.858
124593	Hs.387239	Lecithin-cholesterol acyltransferase	LCAT	0.878	1.029	0.802	0.536	0.564	1.041	1.14	1.215	1.171	1.196		1.023	0.954	1.054		1.044	1.044	1.18	1.192	0.922	1.156	0.819	0.593	0.642	0.745	0.893	0.683	0.674	0.714	0.956		1.216	1.068	0.839	0.995	0.837	0.993	0.906	0.879	1.089	0.967	1.145	1.104	1.065	1.149	1.423
124629	Hs.499891	Heterogeneous nuclear ribonucleoprotein H3 (2H9)	HNRPH3	0.512	1.086	1.056	1.507	1.032	0.625	1.055	0.524	0.892	0.705	1.22	1.29	1.124	1.079	0.69	0.814	0.737	0.789	0.86	0.826	0.819	0.933	0.724	0.696	0.732	0.906	1.172	1.401	1.097	1.102		0.702	0.599	0.727	0.785	0.92	1.163	0.841	1.583	2.738	0.891	0.922	0.998	1.014	0.886	0.742
124907	Hs.501080	Transcription factor 7-like 2 (T-cell specific, HMG-box)	TCF7L2	0.817	1.049	1.874		1.156	0.805		0.908	0.856	0.778	0.987	1.132	0.969	1.336	1.29	1.036	1.116	1.025	0.942	0.937						0.928	1.12	1.224	1.125	1.088		1.031	1.061	0.966	1.042	1.032	1.222	0.812	1.131	1.096	0.689	0.866	0.811	1.038	0.658	0.736
125193	Hs.183646	Mitochondrial trans-2-enoyl-CoA reductase	CGI-63	1.4	1.232	1.112	0.725	0.742	1.007	1.334	0.953	0.975	1.083	0.677	0.736	0.683	0.715	0.85	1.441	1.603	1.354	1.541	1.418						0.893	1.018	0.808	1.053	1.347		0.674	0.782	0.942	0.813	0.868	1.08	1.793	0.835	1.636	1.807	0.714	0.969	1.176	0.864	0.828
125589	Hs.77500	Ubiquitin specific protease 4 (proto-oncogene)	USP4	0.726	0.942	1.043	0.894		1.192	1.08	1.045	1.006	1.075	0.963	0.964	0.942	0.95	0.935	0.981	1.019	0.889	0.944	1.055		0.809	0.778		0.882	0.914	0.914	1.002	0.973	1.09		0.813	1.249	1.113	0.728	1.247	1.134	1.669	0.829	0.97	0.736	1.241	0.672	0.952	1.147	1.011
1256764	Hs.471011	Splicing factor 3b, subunit 1, 155kDa	SF3B1	0.589	1.31	0.952	1.512	1.339	1.258	1.225	0.299	1.125	1.104	0.988	0.941	1.102	0.604	0.867	1.148	1.217	1.306	1.561	2.047	1.024	0.775	0.572	0.467	0.585	0.992	0.896	1.415	0.877	0.961		1.085	0.313	0.463	0.764	0.884	1.253	1.425	0.225	0.323	0.362	0.88	1.034		0.827	0.674
126221	Hs.473296	Tumor protein D52-like 2	TPD52L2	1.236	0.944	1.224	1.591	1.446	1.032	1.046	1.082	1.158	0.676	1.092	1.051	0.746	1.793	0.984	0.85	0.845	0.862	0.824	1.001	1.101	1.041	0.745	1.131	1.309	0.864	1.192	1.156	1.141	1.502		0.753	1.321	1.257	1.474	1.479	0.922	2.071	1.047	1.677	2.154	0.985	0.859	1.335	1.149	1.22
126419				0.98	0.972	0.982	0.751	0.989						0.655	0.931	1	0.816	0.98	0.928	1.129	1.133	1.196	1.301	0.721	0.439	0.351	0.555	0.515	0.789	0.777	0.836	0.904	0.89		1.082	1.023	1.004	1.159	1.372	1.018	1.52	0.841	1.169	1.09	0.783	0.784	1.004	0.882	0.794
126474	Hs.130607	Mevalonate kinase (mevalonic aciduria)	MVK	1.869	1.001	1.219	0.941	1.309	1.219	1.17	1.335	1.088	0.77	0.878	1.089	0.752	1.582	1.45		1.118	1.056	0.892	0.711	1.401	1.352	0.935	1.093	0.85	0.699	0.833	0.417	0.679	0.535		0.889	1.292	1.326	0.886	1.014	1.066	2.162	0.985	1.36	2.229	0.933	0.857	1.127	0.837	1.039
127099	Hs.131489	Par-3 partitioning defective 3 homolog (C. elegans)	PARD3	0.604	0.879	1.484	1.339	1.133	1.588	1.064	1.009	0.902	0.906	0.968	1.044	0.795	1.051	0.971	0.95		0.941	1.146	0.933	1.066	0.933	0.766	0.97	0.845	0.835	1.018	1.129	1.009	0.947		1.645	1.324	1.473	1.46	1.476	1.153	1.323	0.772	1.22	0.441	0.832	0.742	0.706	0.852	0.431
127509	Hs.436062	Glucan (1,4-alpha-), branching enzyme 1 (glycogen branching enzyme, Andersen disease, glycogen storage disease type IV)	GBE1	0.97	1.281	1.432	2.007	1.619	0.35	0.561	0.991	0.891	0.53	1.255	0.903	0.988	1.811	0.772	0.839	0.791	0.976	0.996	1.034	1.169	0.976	0.902	1.061	1.259	0.875	0.967	1.12	1.254	1.125		0.844	1.83	2.476	1.898	2.96	1.125	1.171	0.992	1.27	1.151	0.838	1.082	1.061	1.054	1.264
127970	Hs.433461	Similar to 40S ribosomal protein S10		0.707	0.585	0.804	1.153	1.097	1.342	0.998	0.773	1.265	1.356	1.658	1.312	1.075	1.042	0.91	0.928	0.979	1.232	1.067	1.363						1.037	1.078	1.168	1.063	1.089		1.104	0.674	0.746	1.026	1.036	1.099	1.432	0.851	0.836	0.975	0.984	1.099	0.943	1.486	1.149
128506	Hs.513926	SUMO1/sentrin/SMT3 specific protease 3	SENP3	1.263	1.077	1.342	1.49	1.311	0.983	0.928	1.242	1.349	0.798	1.188	0.974	0.844	1.492	0.946	0.816	0.789	0.898	0.934	0.998	1.009	0.756	0.871	1.108	1.181	0.857	1.042	1.072	1.427	1.404		0.91	1.832	2.037	1.603	2.131	1.113	1.629	0.758	1.57	1.701	0.983	0.931		1.022	0.922
128509	Hs.472044	Hypothetical protein KIAA1434	KIAA1434	0.581	1.002	1.04	0.775	1.505	1.006	1.217	0.73	1.758	1.383	1.147	1.298	0.797	1.313	0.793	0.984	0.762	1.235	1.596	1.902	1.089	1.193	0.944	1.537	1.945	0.771	0.716	0.94	0.914	1.242		1.116	0.819	0.742	1.12	1.082	1.18	1.284	0.794	0.958	0.614	1.325	1.235	1.548	1.437	1.995
1292470	Hs.117249	Transcribed locus		0.901	1.095	1.478	1.343	1.081	1.409		1.169	1.404	1.495	1	1.207	0.838	0.972	0.735	0.985	1.631	0.869	0.846	0.94		1.223	1.659	0.78	0.962	0.99	1.638	1.154	1.046	0.685		1.093	1.304	1.324	1.112	1.088	0.934	1.003	0.904	0.681		0.864		0.649	0.685	0.644
1293118	Hs.404802	Histone deacetylase 11	HDAC11	1.407	0.971	1.001	0.902	0.772		1.223	1.032	1.352	1.57	1.187	0.846	1.034	0.972	0.906	1.141	1.253	1.018	1.11	1.062						0.8	1.288	0.877	0.909	0.674		0.832	1.315		0.831	1.171	0.867	1.219	0.778	0.744	1.052		0.802	0.65	0.821	0.71
130120	Hs.485877	Synaptotagmin binding, cytoplasmic RNA interacting protein	SYNCRIP	0.914	1.282	1.529	1.297	2.031	1.151	0.703	0.827	1.127	0.884	1.318	1.434	1.018	2.357	0.908	0.945	0.847	1.279	1.603	1.797		0.523	0.61	0.795	0.83	1.028	1.222	1.726	1.453	1.368		1.129	1.061	0.988	1.379	1.41	1.002	2.012	1.002	1.108	0.967	0.753	0.772	1.093	0.997	1.499
130153	Hs.437056	Suppressor of Ty 5 homolog (S. cerevisiae)	SUPT5H	1.398	0.965	1.539	1.924	1.249	1.468	1.327	1.699	1.227	1.037	1.544	1.579	1.251	1.417	1.083	1.008	0.967	0.93	0.876	1.052	1.238	1.26	0.965	1.36	1.149	0.797	1.055	0.962	0.862	1.367		1.232	1.999	1.565	2.001	1.87	1.206	2.358	0.951	1.527	1.353	0.915	0.959	1.112	1.313	1.125
130242	Hs.184298	Cyclin-dependent kinase 7 (MO15 homolog, Xenopus laevis, cdk-activating kinase)	CDK7	0.86	1.49	2.021	1.561	1.48	1.015	1.063	0.716	1.078	0.975	1.094	0.959	0.718	0.892	0.817	0.811	0.867	1.067	1.206	0.926	0.824	1.009	1.089	0.978	1.038	0.853	1.128	1.461	1.054	1.011		0.964	0.839	1.232	1.748	1.664	1.082	1.896	2.006	2.868	1.142	0.883	0.948	0.922	0.835	0.895
130824	Hs.23348	S-phase kinase-associated protein 2 (p45)	SKP2	1.135	1.203				0.517		0.685	0.372		0.77	0.659	0.742	0.55	0.564	1.088	1.105	0.981	1.146	1.165	0.85	0.535	0.676	0.631	0.456	0.842	0.702	0.832	0.808	0.834		0.743	0.65	0.717	0.8	0.864	0.911		1.198	1.495	0.897	0.859		1.356	0.819	0.665
131070	Hs.124490	Apoptotic chromatin condensation inducer 1	ACIN1	1.379	1.169	1.845	1.695	1.353	1.063	0.811	0.826	0.902	0.993	1.014	1.145	0.928	1.222	1.035	1.116	1.19	1.179	1.227	1.177	1.261	1.735	1.748	1.863	1.897	0.854	1.063	1.248	1.096	0.974		1.311	1.736	1.824	1.593	1.829	1.323	1.648	1.068	1.161	1.841	0.884	0.665	0.809	0.777	0.784
131209	Hs.172587	RAD51-like 1 (S. cerevisiae)	RAD51L1	0.682	1.26	1.263	0.973	0.95			0.517	0.546		0.945	0.989	1.021	1.28	0.806	0.836	0.786	0.904	1.031	0.946	0.848	0.763	0.754	0.921	0.794	1.021	1.117	1.412	1.413	1.127		0.63	0.718	1.124	0.931	1.279	1.256	0.885	0.925	1.344	0.502	0.82	0.893	1.028	0.88	0.928
131412	Hs.23492	Zinc finger protein 641	FLJ31295	0.996	1.36	0.811	1.278	1.105	0.905		0.986	1.441	0.837	1.005	0.893	1.204	0.977	0.963	1.238	0.922	1.086	1.935	1.127	1.273	1.065	1.028	0.783	1.058	0.807	0.878	1.062	0.898	0.916		0.983	1.032	1.253	1.223	1.539	1.265	2.794	0.913	1.548	1.325	0.876	0.772	1.892	1.522	1.051
132250	Hs.406074	PRKC, apoptosis, WT1, regulator	PAWR	0.938	1.408	1.185	1.059	0.851						0.989	1.059	0.977	1.351	0.795	1.243	1.223	1.749	2.04	2.124	0.609	0.439	0.296	0.44	0.409	0.862	0.925	1.192	1.191	1.013		0.953	0.664	0.676	1.004	1.404	1.318	2.395	1.023	1.253	0.899	0.962	1.478	1.371		1.439
132305	Hs.241586	Lymphocyte antigen 6 complex, locus G6C	LY6G6C	0.993	1.024	1.15	1.067	0.997	1.313	0.964	0.543	1.352	0.937	1.588	1.423	1.311	1.437	1.304	1.529	1.855	1.42	1.173	1.347		2.935	3.293	2.054	2.093	1.123	1.56	1.106	1.07	1.051		1.001	0.923	1.038	0.915	1.078	0.878		1.02	0.815	0.83	0.859	0.842	0.99	0.953	1.101
1323636	Hs.519818	Mannosyl (alpha-1,3-)-glycoprotein beta-1,2-N-acetylglucosaminyltransferase	MGAT1	1.504	2.101	3.384	2.453	1.737	1.863		2.059	1.797	0.888		1.335	0.852	1.118	0.85	0.964	1.21	0.94	0.828	0.914	1.091	1.078	0.87	1.277	1.261	0.942	1.315	1.189	1.145	1.391		0.886	2.416	2.946	1.699	2.18	1.265	3.444	1.267	1.902	0.798	0.876	0.722	0.647	0.995	0.882
132702				0.783	1.019	1.464	1.094	1.251	1.109	1.128	1.95	1.442	0.66	0.74	0.937	0.741	1.025	0.783	0.973	0.979	1.044	1.115	1.078	0.969	0.943	0.6	0.963	1.037	1.029	1.193	1.26	1.427	1.569		0.724	2.068	2.405	1.603	2.036	1.408	6.28	1.074	1.76	0.892	0.851	0.76	1.094	0.87	0.832
132924	Hs.438872	Chromosome 6 open reading frame 72	C6orf72	1.597	1.5	1.254		1.031	0.414		0.525	0.694	0.466	0.81		0.704	1.464		0.9	0.767	1.114	1.244	1.245		0.619	0.621	0.747	0.745	1.046	1.162	1.389	1.165	1.224		0.888	0.925	1.243	0.655	1.404	1.084	1.074	0.876	1.267	2.024	0.835		1.116	0.698	1.689
133197	Hs.400802	Zinc finger and BTB domain containing 1	ZBTB1	0.971	1.055	1.416	1.228	1.028	0.902	0.699	1.177	0.791	0.852	1.81		1.51		1.495	0.721	0.792	0.971	0.546							0.81	0.981	1.714	0.777	0.722		1.077	0.705	1.167	0.885	1.336	1.095	1.295	1.101	0.986	0.888	1.274		1.931		1.116
133440	Hs.199561	RAN binding protein 2	RANBP2	1.916	1.482	1.53	2.308	1.014		0.584	0.609	0.73	0.583		1.143	1.096	1.977	0.928	0.97	0.824	1.279	1.392	1.314	0.853	0.668	0.849	0.927	1.069	0.859	1.03	1.428	1.328	1.057		0.979	1.427	1.674	1.754	2.254	0.949	1.121	0.851	1.322	2.32	0.641	0.801	1.211	0.969	1.239
134482				0.887	1.016	0.865		0.884	0.695	0.889	0.866	0.94	1.308	1.395	1.266	1.452	1.644	0.721	0.981	1.007	1.241	1.238	0.97	0.991	0.921	0.436	0.533	0.528	0.952	1.12	1.388	1.201			1.356	0.795	1.275	1.526	1.461	0.901	1.869	0.853	1.149	1.633	0.738	0.854	0.941	0.768	0.793
134495	Hs.462598	82-kD FMRP Interacting Protein	182-FIP	1.033	1.518	1.926	1.209	1.25	0.716	0.941	0.903	0.672	1.615	1.491	1.372	1.587	1.571	0.887	0.897	0.957	1.342	1.19	1.134	1.009	0.98	0.878	0.806	0.78	0.798	1.164	1.56	1.293	1.016		1.016	0.796	1.247	0.841	1.292	1.22	1.32	0.747	0.853	1.216	0.93	1.048	1.533	1.06	1.182
135348	Hs.456572	NAD kinase	FLJ13052	0.63	0.768	0.788	1.205	0.972	2.174	1.293	1.402	1.684	1.419	1.442	1.491	1.209	1.24	1.314	1.323	1.391	1.405	1.149	1.623		1.262	1.371	1.086	1.25	1.442	1.232	1.352	1.216	1.538		1.116	0.71	0.705	1.094	0.87	1.073	1.535	0.748	0.782	0.705	1.53			1.804	0.983
1354618	Hs.172847	DnaJ (Hsp40) homolog, subfamily C, member 4	DNAJC4	1.715	1.241	1.051	1.046	0.827	0.645	0.805	0.954	1.34	0.608	0.768	0.803	0.676	0.784	0.805	1.148	1.351	0.94	0.948	0.929	1.118	0.937	0.878	0.926	0.902	0.756	1.049	0.84	0.917	1.177		0.839	1.201	1.379	1.01	0.917		2.211	0.851	1.387	1.659	0.72	0.746	1.281		0.818
135538	Hs.401145	RE1-silencing transcription factor	REST	0.947	1.05	1.207	0.945	1.414	1.391	1.202	1.168	0.951	1.26	2.228	2.621	2.234	3.66	1.545	1.229	0.918	1.862	1.587	1.32		1.526	1.36	1.251	0.924	0.917	0.974	1.492	1.603	1.052		0.972	1.062	1.047	1.187	0.9	1.08	1.522	0.779	0.692	0.802	0.871	0.881	1.538	1.347	1.224
135800	Hs.440414	Spastic paraplegia 20, spartin (Troyer syndrome)	SPG20	1.364	0.96	1.017	1.048	1.323	0.777	0.917	1.313	0.804	0.633	1.55	0.978	0.833	2.147	1.127	0.516	0.558	0.671	0.718	0.662	1.186	1.807	0.733	0.903	1.173	0.84	0.898	1.233	0.972	0.702		0.891	1.017	1.285	0.74	0.868	1.118	1.181	0.609	0.746	1.155	1.012	0.758	1.119	0.99	1.132
136730	Hs.122752	TAF2 RNA polymerase II, TATA box binding protein (TBP)-associated factor, 150kDa	TAF2	2.375	1.587	1.376	1.17	1.022	0.702	0.725	0.756	0.951	0.592	0.933	0.647	0.715	1.485	0.567	0.714	0.765	1.104	1.172	1.182	0.77	0.577	0.542	0.649	0.836	1.279	2.077	2.221	2.181	1.929		0.743	0.903	1.227	1.254	1.637	1.104	1.354	0.69	1.258	2.61	0.8	0.852	1.385	0.937	1.507
136814				1.22	1.256	0.903	0.84	0.738			0.757	0.835				0.952	0.942	0.898	1.005	0.878	1.128	1.078	1.066	0.79	0.689	0.783	0.714	0.741	0.809	0.895	1.081	0.985	1.105		0.913	0.945	0.834	0.693	0.662	0.96	0.853	0.925	1.144	0.992	0.762	1.06	1.646	0.945	1.603
1371793	Hs.488181	Oxoglutarate (alpha-ketoglutarate) dehydrogenase (lipoamide)	OGDH	1.609	0.893	1.806	1.214	1.332	1.191	1.002	1.186	0.953	0.893	0.702	0.828	0.613	0.888	0.838	0.953	1.082	1.28	1.218	1.166	1.048	0.882	0.575	0.829	0.962	0.832	1.186	0.894	1.136	1.303		1.019	1.396	1.297	1.236	1.098	1.099	2.017	0.862	1.389	1.352	0.894	0.775	1.433	1.123	1.344
137387	Hs.519880	Transcription factor AP-2 alpha (activating enhancer binding protein 2 alpha)	TFAP2A	1.057	1.189	1.813	1.01	1.46	0.747	0.756	0.852	0.71	0.66	1.039	0.848	0.587	1.031	0.566	0.671		0.494	0.788	0.432	0.328	0.737	0.509	0.832	0.975	0.932	0.846	1.063	1.016	1.29		0.855	1.343	1.369	0.653	0.85	1.399	1.041	0.741	1.093	0.56	0.885	1.185	1.051	1.659	1.122
137655	Hs.25245	Chromosome 1 open reading frame 103	RIF1	0.892	1.096	1.492	2.294	1.393	0.874	0.714	0.887	0.967	0.581						0.751	0.688	1.017	1.039	1.379	1.182	1.116	0.993	1.045	1.03	1.25	1.398	1.515	1.397	1.184		1.099	1.394	1.456	2.082	1.949	1.129	1.042	0.764	1.356	1.501	1.103	1.347	1.156	1.393	1.439
138374	Hs.549185	PEST-containing nuclear protein	PCNP	0.863	1.082	1.803	1.071	1.252	1.237	0.851	0.755	0.661	0.733	1.072	1.145	1.001	1.667	0.908	0.785	0.686	0.88	1.138	1.159	0.61	0.464	0.411	0.489	0.624	0.873	0.896	1.086		0.762		1.031	0.917	1.344	1.642	1.765	1.192	2.091	0.587	0.981	0.566	0.73	0.75	1.004	0.839	1.018
138477	Hs.282678	Thyroid hormone receptor associated protein 1	THRAP1	1.02	1.139	1.589	1.125	1.413	0.852	0.734	0.739	0.727	0.841	1.506	1.125	0.972	1.804	0.745	1.018	0.889	1.307	1.415	1.085		0.982	0.801	1.073	1.166	0.913	1.085	1.354	1.401	1.003		1.202	1.164	0.996	1.277	1.154	1.258	2.056	0.745	0.689	0.831	0.796	0.952	1.426	0.748	1.312
138550	Hs.24545	Zinc finger protein 444	ZNF444	2.128	1.125	1.889	1.521	1.017	1.668	1.612	1.388	1.557	1.162	0.651	0.658	0.436	0.679	0.789	0.954	1.215	0.808	0.814	0.791	0.852	0.985	0.643	0.944	1.107	0.718	1.353	0.882	1.005	0.931		0.619	1.127	1.414	0.765	0.76	1.027	1.627	1.138	1.652	1.765	1.069	0.809	1.416	0.904	1.001
139113	Hs.408909	Golgi phosphoprotein 3 (coat-protein)	GOLPH3	0.557	1.234	1.469	1.452	0.923	1.019	0.739	0.907	0.834	0.621	1.079	0.797	0.981	1.689	0.692	0.9	0.85	1.142	1.363	1.052	0.867	0.876	0.721	0.854	1.011	0.788	1.169	1.378	1.215	1.074		0.879	1.209	1.588	1.452	1.683	0.653	1.064	0.799	0.913	0.453	0.943	1.051	1.387	0.802	1.24
139835	Hs.28309	UDP-glucose dehydrogenase	UGDH	1.414	1.589	2.084	2.381	2.067		1.071	1.603	1.487	1.542	1.221	0.934	1.172	3.214	1.406	1.076	0.843	1.374	1.633	1.53	1.049	0.81	0.624	0.983	1.07	0.75	0.86	1.182	1.228	1.479		0.664	1.008	1.488	1.94	2.323	0.876	1.148	0.824	1.942	1.546	0.665	0.998	2.168	1.525	2.986
140100	Hs.486410	Enoyl Coenzyme A hydratase domain containing 1	ECHDC1	0.694	1.044	0.972	0.742	0.865	0.423	0.679	0.496	0.785	0.737	0.534	0.583	0.881	0.953	0.66	0.832	0.743	1.016	1.185	1.214	0.739	0.817	0.781	0.743	0.684	0.8	0.898	0.936	1.067	0.727		0.895	0.557	0.986	0.818	1.05	0.979	1.293	0.557	0.854	0.47	0.974	0.776	1.078	0.865	0.856
140128	Hs.333179	BH3-only member B protein	BOMB	2.026	2.002	1.929	1.221	1.002	0.498	0.525	0.507	0.771	0.386	1.21	0.834	0.821	1.272	0.651	0.877	0.667	1.048	1.146	1.045		0.705	0.644	0.807	0.911	0.882	1.092	1.452	1.179	0.933		0.723	0.659	1.108	1.347	1.828	1.063	0.993	0.658	1.342	2.715	0.875		1.658	1.032	1.721
140171	Hs.15098	Thiamine triphosphatase	THTPA	0.955	0.535	1.289	1.394	0.956	0.76	0.763	0.855	1.486	0.749	0.827	0.928	0.816	0.933	0.87	0.902	0.96	1.02	0.986	1.197		0.874	1.097	0.911	0.978							1.022	1.225	1.51	0.89	0.927	1.061	1.181	0.75	1.034	1.117	1.127	0.757	1.069	1.128	0.839
140174	Hs.408458	WW domain containing E3 ubiquitin protein ligase 2	WWP2	1.479	0.901	2.093	1.835	1.329	0.934	0.87	1.344	1.247	0.759	1.084	1.068	1.04	1.282	1.109	0.805	0.817	0.842	0.939	0.951	1.007	0.823	0.663	1.042	1.068	0.748	1.135	1.218	0.941	1.094		0.825	1.877	2.082	0.885	1.314	1.01	1.367	1.128	1.524	2.107	1.045	0.806	1.015	0.947	1.099
140289	Hs.268742	Chromosome 13 open reading frame 12	C13orf12	1.044	1.58	1.776	1.285	1.942	1.471	1.138	1.288	1.577		1.595	1.281	1.141		1.277	0.922	0.805	1.031	1.036	1.177		1.961	1.938	1.777	2.332	1	1.111	1.329	1.4	1.073		1.135	1.218	1.354	1.364	1.245	0.977	1.214	1.227	1.758	1.434	0.951	1.065	1.467	1.118	1.644
140301	Hs.28792	Inhibin, beta A (activin A, activin AB alpha polypeptide)	INHBA	0.989	1.393	2.416		1.496	1.146	0.954	1.005	1.035	1.081	1.523	1.261	1.127	3.073		0.732	0.904	1.48	1.925	1.067	0.961	1.623	2.114	1.649	1.887	0.794	1.282	1.948	1.331	1.031		0.773	0.854	0.715	1.316	1.596	0.903	1.179	1.399	3.22	2.036	1.362	1.753	3.007	2.649	2.531
140354	Hs.144980	Secretory carrier membrane protein 4	SCAMP4	1.295	1.42	1.611	0.877	1.117	0.857	0.859	1.005	1.225	1.141	0.96	1.053	1.402	1.426	0.951	0.857	0.935	0.978	0.981	1.076		0.602	0.463	0.705	0.619	0.734	1.034	0.974	0.671	0.782		1.206	1.802	2.258	1.019	1.225	1.024	1.267	0.659	0.708	0.686	0.913	0.678	0.974	0.84
141209	Hs.419195	Hypothetical protein FLJ35954	FLJ35954	1.267		2.747	1.716	1.158	0.487	0.748	0.591	0.669	0.754	1.303	1.027	0.9		0.703	0.892	0.801	1.219	0.822	1.093						1.085	1.234	1.804	1.036	1.036		0.934	0.776	0.856	0.924	0.87	1.202	1.066	1.176	0.976	0.937			1.441	0.978	1.505
141361	Hs.157461	Mesenchymal stem cell protein DSC54	LOC51334	2.867	1.032	0.882	0.871	0.514	0.614	0.786	1.298	1.23		1.442	2.181	2.088	4.85	3.742	2.049	1.914	2.058	3.469	2.329	7.041	4.702		3.605	6.498	0.919	1.32	0.971	0.998	1.368		1.183	1.778	1.488	1.427	0.939	0.843	0.5	0.755	0.879	1.275	1.228	1.074	1.711	1.566	1.963
1416086	Hs.549171	Chromosome 1 open reading frame 56	FLJ20519	1.311	1.348	2.569	1.187	1.205	1.617	2.854	3.288	1.576	2.566	1.064	1.149	1.12	1.531	0.818	1.098	1.294	1.209	1.095	0.76	1.209	1.153	1.442	1.355	1.313	1.524	2.007	2.756	2.467	1.594		0.79	1.408	2.262	1.281	1.145	0.723	1.771	0.945	1.031	0.673	0.699	0.822	2.142	0.805	1.185
1417985	Hs.549096	Heparan sulfate (glucosamine) 3-O-sulfotransferase 4	HS3ST4	1.225	1.241	0.999	1.18	0.985	1.034	1.267	0.964	0.678	1.869	0.673	0.641	0.512	0.883	0.425	0.993	0.88	1.177	1.569	1.415						0.993	1.072	0.86	1.418	1.244		1.002	0.994	1.298	1.092	1.077	0.876	0.803	1.66	2.44	2.078	0.715				1.121
142022	Hs.469615	Septin 10	10-Sep	1.348	3.212	5.789	1.7	1.796	0.475	1.274	2.357	0.949	0.654	1.492	2.063	3.529	2.703	0.799	1.062	1.421	2.535	2.168	1.452		1.841	2.313	1.783	1.187	1.487	2.721	3.657	3.085	1.434		0.83	1.886	2.982	2.469	2.989	1.271	2.214	4.612	3.278	1.9	1.555	1.708	4.096	1.435	1.906
142134	Hs.102336	Rho GTPase activating protein 8		1.698	1.749	2.907	2.045	1.596	1.483	1.632	1.644	1.596	1.207	1.43	1.634	1.627	1.795	0.822	0.952	1.255	0.762	0.709	0.757		1.276	1.72	1.943	1.581	0.821	1.322	0.761	0.854	0.812		0.914	1.342	1.638	1.367	1.124	0.832	1.422	1.087	1.511	1.028	0.837	0.833	1.19	0.98	0.558
142331	Hs.96952	Hypothetical protein DKFZp686L1814	DKFZp686L1814	0.879	1.046	1.11	0.741	0.539	0.451	0.525	0.541	0.259	0.24	0.747	0.665	0.49	0.982	0.526	0.794	0.775	1.001	0.758	1.064						0.833	1.053	1.075	0.745	0.752		0.855	0.906	1.148	0.656	0.885	0.862	1.329	0.577	0.484	0.841	0.792	0.996	1.3	0.512	1.009
142532	Hs.29068	Hypothetical protein DKFZp761P0423	DKFZp761P0423	2.314	1.677	3.014	1.437	1.416	1.511	1.305	1.308	1.165	0.841	1.173	1.036	1.375	1.754	1.225	1.131	0.963	1.361	1.263	1.017		1.269	1.892	2.518	1.362	0.886	1.203	2.026	2.056	1.297		1.148	1.214	1.255	1.171	0.95	1.149	1.287	1.582	1.251	2.018	0.855		2.274	0.87	0.711
142551	Hs.208759	Nemo like kinase	NLK	1.658	1.584	1.154	1.165	0.883	1.134	0.844	0.764	1.16	1.021		1.409	1.043	1.317	1.235	1.278	1.654	1.403	1.63	1.372	2.19	1.773		2.166	1.709	0.709	0.985	0.836	0.76	0.828		1.213	1.258	1.104	1.468	1.027	0.749	1.249	0.948	0.895	0.929	0.845	0.942	1.048	0.819
144065	Hs.488835	Transmembrane protein induced by tumor necrosis factor alpha	TMPIT	2.843	1.576	2.029	1.105	1.039	1.248			1.752	1.277	0.854	0.764	0.71	0.92	0.744	0.853	0.945	0.65	0.662	0.691	1.303	0.973	0.736	1.013	0.958	0.794	1.138	0.887	0.855	0.877		0.669	1.478	1.763	1.04	0.934	0.791	1.642	0.896	1.649	1.722	0.899	0.814	1.11	0.794	0.948
144852	Hs.551542	Prenylcysteine oxidase 1	PCYOX1	1.002	0.806	0.913	0.924	0.96						1.172	1.093	1.133		0.738	0.855	0.789	0.719	0.891	0.89	1.099	0.715	0.319	0.4	0.424	0.975	0.967	1.122	1.021	0.988		1.019	0.759	1.055	1.08	1.472	0.898	1.508	0.48	0.506	0.679	0.79	0.742	0.676	0.709	0.642
145136	Hs.331268	SMILE protein	SMILE	0.515	0.716	0.836	0.933	1.216		0.631	0.392	0.835	0.768	1.141	1.052	1.012	1.746	0.839	0.812	0.81	0.923	1.161	1.313	1.396	0.907	0.72	0.896	1.081	0.868	0.978	1.225	1.057	1.018		0.686	0.653	1.134	1.07	1.534	0.789	0.793	0.782	1.169	0.384	1.114	1.022	1.295	1.017	1.316
1455394	Hs.437060	Cytochrome c, somatic	CYCS	0.836	0.791	1.181	1.42	1.09	1.203		0.789	1.311	1.085	1.131	1.308	1.019	1.622	0.85	1.061	0.929	1.087	1.224	1.303						0.769	0.872	1.05	0.977	0.911		0.943	0.857	0.793	1.228	0.693	0.795	1.485	0.809		0.794	1.006	1.037	1.084	1.462	1.454
1455976	Hs.174195	Interferon induced transmembrane protein 2 (1-8D)	IFITM2	1.237	1.616	1.076	1.339	1.351	1.392	1.285	1.348	1.325	1.369	1.106	1.055	0.85	1.142	0.795	0.95	1.026	0.78	0.698	0.839	1.389	1.201	1.048	1.07	1.24	0.79	1.025	1.112	0.872	1.193		1.121	1.606	1.123	1.537	1.341	0.69	1.938	0.849	1.062	1.012	1.009	1.094			0.991
1456155	Hs.373498	Solute carrier family 22 (organic cation transporter), member 17	SLC22A17	0.963	0.576	1.37	0.639	0.977	2.882	1.63	1.675	1.715	1.328	0.678	0.808	0.685	0.68	0.951	0.792	0.987	0.747	0.738	0.656	1.053	1.279	0.755	1.347	1.232	0.812	1.699	1.064	1.419	1.371		1.003	0.62	1.27	0.92	0.848	1.016	0.77	0.907	1.117	1.393	1.212	0.762	1.319	1.062	0.995
1456394	Hs.127830	Hypothetical protein LOC340156	LOC340156	0.889	1.202	1.146	0.744	0.76		0.985	1.19	0.761	0.968	0.78	0.935	0.943	0.678	0.601	1.047	0.919	1.091	1.134	0.899		0.666	0.686	0.781	0.796	0.989	1.005	1.437	1.345	1.096		1.042	0.931	1.228	0.378	1.011	0.845	1.016	1.113	0.993	0.805	1.154		2.566	0.742	1.344
1456405	Hs.470126	Kynureninase (L-kynurenine hydrolase)	KYNU	0.722	0.619	0.386	1.045	0.589	0.85	0.866	0.576	0.791	0.749	0.822	0.543	0.35	0.719	0.716	0.626	0.556	0.613	0.571	0.547	1.198	0.99	0.926		0.799	1.036	1.018	0.948	1.467	1.444		1.243	1.33	0.863	0.931	0.818	1.022	1.02	0.662	0.78	1.163
1456602	Hs.531754	Mitogen-activated protein kinase kinase 7	MAP2K7	1.181	1.043	1.148	0.859	0.822	0.668	1.249	1.863	1.596	0.853	0.988	0.981	0.913	1.302	1.424		1.413			0.933	1.999	2.492	2.661	1.531	1.648	0.996	1.117	1.063	1.137	1.631		1.121	1.778	1.328	1.081	0.961	1.12	1.465	0.778	1.179	1.338	0.795	0.951	1.2	0.898	1.251
1456721	Hs.199579	Mitochondrial ribosomal protein L42	MRPL42	1.07	0.967	0.82	1.229	1.067	0.545			0.807	0.763	1.095	0.868	0.831	1.364	0.713	0.745	0.682	0.828	0.986	1.037	0.812	0.73	0.694	0.772	0.849	0.901	1.053	1.257	1.279	1.266		0.84	0.697	0.748	1.077	1.411			1.029	1.709	2.603	0.706	0.845	1.001	0.772	1.141
1456962	Hs.323342	Actin related protein 2/3 complex, subunit 4, 20kDa	ARPC4	1.37	1.23	0.917	1.253	1.07		1.201	1.76	1.193	1.024	0.829	0.858	0.799	1.342	1.113	1.053	1.208	1.12	1.026	1.341	1.578	1.433	1.07	1.375	1.547	0.982	0.833	1.01		1.476		1.307	1.434	1.27	1.509	0.994	0.973	3.187	0.677	1.498	0.74	0.9	0.819	1.514	1.204	1.383
1460037	Hs.145049	Pleckstrin homology domain containing, family M (with RUN domain) member 2	PLEKHM2	1.019	0.695	1.494	1.558	1.677			0.872	1.243	0.926	1.425	0.881	0.891		0.89	0.891	0.726	1.21	1.233	1.277						0.849	0.923	1.539	1.383	1.392		1.293	1.148	1.109	1.282	1.496	1.486	1.344	0.888	0.9		0.961	0.679	1.311	0.929	1.143
1461333	Hs.25524	Protein tyrosine phosphatase, non-receptor type 23	PTPN23	1.83	0.851	1.378	1.061	1.176	0.864	0.928	1.196	1.081	0.72	0.828	0.894	0.784	1.095	1.751	0.636	0.825	0.811	0.786	0.766	0.467	1.051	0.624	0.644	0.726	0.87	1.126	0.933	0.979	0.989		0.835	2.289	2.435	1.46	1.451	1.565	1.566	1.152	1.022	2.237	0.735	1.166	1.201	0.762	0.847
146636	Hs.292316	ASF1 anti-silencing function 1 homolog A (S. cerevisiae)	ASF1A	1.162	0.863	1.126	0.97	0.938	0.389	0.69	0.607	0.559	0.64	0.833	0.979	0.522	0.878	0.868	0.825	0.735	0.976		1.392						0.627	0.959	1.15	1.101	1.191		0.817	0.801	0.795	0.693	0.92	1.078	0.779	1.004	1.101	1.91	0.954	0.889	1.329	0.744	1.013
1469258	Hs.269988	ROD1 regulator of differentiation 1 (S. pombe)	ROD1	1.22	1.383	1.986	2.439	1.353	0.461	0.627	0.322	0.633	0.698	0.923	0.769	0.785	0.992	0.715	1.281	1.042	1.369	1.646	1.794						0.766	0.903	1.391	1.009	0.861		0.71	0.428	0.879	0.642	0.74	1.265	1.052	0.42	0.662	1	0.666	0.809	1.203	0.91	1.193
1470023	Hs.213264	Tyrosyl-tRNA synthetase	YARS	1.353	1.109	1.567	0.98	1.355	1.121	1.286	0.883	1.109	0.93	0.885	1.019	0.745	1.125	0.8	1.124	1.293	1.35	1.322	1.396	0.912	0.984	0.724	0.998	0.982	0.882	1.26	1.217	1.406	1.267		0.778	0.865	1.101	1.127	1.379	0.979	2.536	1.113	1.449	2.266	0.827	0.916	1.307	0.807	0.875
1470254	Hs.503022	Chromosome 11 open reading frame 23	C11orf23	0.668	0.978	1.404	1.203	1.141	0.685	0.779	0.865	1.107	0.507	1.059	1.179	0.932	1.604	0.836	0.898	0.909	1.08	1.029	0.969	0.89	0.898	0.72	0.919	0.882	0.92	1.142	1.19	1.336	1.256		0.936	0.924	0.998	1.17	1.289	1.307	1.57	1.472	2.296	0.52	0.75	0.713	1.182	0.811	0.708
1470278	Hs.527971	Nestin	NES	1.398	0.884	1.845	1.627	1.694			2.025	1.13	1.282	1.17		1.048	1.589	1.162	0.792	0.973	0.766	0.822	0.979		1.216	1.087	1.471	2.044							0.703	1.534	1.123	1.396	1.641	0.969	1.285	0.834	1.351	1.111	0.903	0.709	1.237	1.054	0.962
1470339	Hs.480603	KIAA1627 protein	KIAA1627	0.618	1.035	0.864	0.966	1.102	1.183	0.921	0.787	1.049	1.083	1.354	1.517	1.185	1.447		0.965	0.792	0.973	0.877	1.164		1.308	1.081	0.987	0.827	0.896	0.901	0.804	0.948	0.862		1.029	0.788	0.749	1.005	0.909	1.21	1.255	0.734	0.567	0.701	0.861	0.793	0.812	0.742	0.793
147088	Hs.512743	DnaJ (Hsp40) homolog, subfamily B, member 14	FLJ14281	0.693	1.184	1.138	1.127	1.074						1.253	1.259	1.106	1.793	0.919	1.013	0.822	1.029	1.103	1.286		0.649	0.541	0.553	0.627	0.929	1.237	1.563	1.263	0.784		1.206	0.778	1.007	0.713	1.49	1.213	0.698	0.314			0.725			0.922	1.213
1474174	Hs.513617	Matrix metalloproteinase 2 (gelatinase A, 72kDa gelatinase, 72kDa type IV collagenase)	MMP2	2.167	1.601	3.448	1.542	1.387	1.114	1.528	2.323	1.489	0.726	0.81	0.937	0.877	0.889	0.835	1.018	1.012	1.054	0.949	0.947	0.988	0.955	0.477	0.841	0.967	0.918	1.078	1.115	0.986	1.39		0.521	2.298	3.007	1.145	1.118	1.455	1.785	0.438	0.713	1.009	1.111	0.858	1.373	0.995	1.077
1474500	Hs.454528	Vacuolar protein sorting 35 (yeast)	VPS35	0.629	1.058	0.951	0.908	0.89	0.61	0.849	0.305	0.569	0.926	0.517	0.492	0.458	0.538	0.584	0.923	1.001	1.195	1.292	1.283						0.621	0.794	0.894	0.692	0.954		0.559	0.218	0.429	0.651	0.575	0.833	1.018	0.485	0.565	0.508		0.921	1.479	0.993	1.322
147651	Hs.512743	DnaJ (Hsp40) homolog, subfamily B, member 14	FLJ14281	0.752	0.93	0.618		0.712	1.146	1.303	0.686	0.583	1.516	0.963	0.907	0.926	1.018	0.814	1.374	1.02	1.473	1.649	1.913	1.65	1.319	0.835	1.005	1.117	0.993	0.951	1.104	0.958	0.867		0.842	0.653	0.707	0.552	0.645	1.08	0.945	0.432	0.569	0.531	0.93	1.187	1.697	1.049	1.582
148071	Hs.302631	CDNA clone IMAGE:5286843		0.761	1.354	1.771	1.5	1.484	0.744	1.076	1.079	0.988	1.023	0.706	0.646	0.489	1.078	0.687	0.933	1.167	1.223	1.322	1.156	0.85	0.822	0.844	1.086	1.201	1.181	1.272	1.395	1.685	1.583		1.054	1.179	1.405	1.269	1.252	1.076	2.415	1.403	2.182	1.388	0.736	0.796	1.526	0.933	1.24
148960	Hs.444279	GC-rich promoter binding protein 1	DKFZp761C169	1.019	0.783	1.203	1.461	1.344	0.59	0.612	0.634	0.767	0.781	0.869	0.84	0.627	1.077	0.769	0.828	0.66	0.831	0.895	0.888	1.005	0.946	0.962	1.046	1.083	0.729	0.987	1.288	1.016	1.252		1.018	0.761	0.836	0.955	1.281	0.981	1.116	0.803	1.247	1.79	0.908	1.019		0.736	1.046
148968	Hs.465087	SMAD, mothers against DPP homolog 7 (Drosophila)	SMAD7	1.624	2.217	4.613			0.799	0.647		0.83	0.612	0.966	1.629	2.475	1.308		0.954	1.09	2.543	1.308	0.809	1.14	1.067	1.635	0.7	1.024	0.937	1.316	2.448	1.139			1.221	2.413	3.256	1.309	2.199	1.124	3.554	4.511	1.716	3.163	0.675	1.52	2.971	0.786	0.837
1492104	Hs.433615	Tubulin, beta, 2	TUBB2	1.341	1.367	1.308		1.118		1.72	2.004	1.653	1.623	0.92	1.074	1.21	1.424	1.587	1.215	1.502	1.492	1.552	1.576						0.953	0.865	0.903	1.013	1.44		1.248	1.479	1.414	1.844	1.624	0.838	2.131	1.457	1.872	1.808
1492287	Hs.445081	NS5ATP13TP2 protein	NS5ATP13TP2	1.725	1.215	1.684	1.345	1.113	1.051	1.248	2.346	2.097	1.28			1.046	1.346	1.594	0.839	1.26	1.028	1.261	1.146	1.462	1.139	1.215	1.554	1.685	0.934	0.994	1.074	1.616	2.051		0.755	1.926	2.436	1.348	1.185	1.606	2.837	1.319	2.573	2.037	0.736	0.673	1.426	1.091	1.235
1492412	Hs.5308	Ubiquitin A-52 residue ribosomal protein fusion product 1	UBA52	0.948	1.112	1.042	0.944	0.9		1.013	0.927	0.676	0.864	0.848	0.762	0.605	0.907	0.477	0.779	0.885	0.805	0.864	0.798	0.915	0.723	0.727	0.896	0.746	0.915	0.931	0.945	1.192	1.11		1.061	0.985	0.934	0.844	0.972	0.824	1.506	1.298	1.726	0.702	0.797	0.839	0.918		0.913
149355	Hs.491988	Translocation associated membrane protein 1	TRAM1	0.586	1.017	0.989	0.679	0.965	0.583	0.879	0.319	0.731	1.028	0.696	0.846	0.845	0.727	0.585	1.095	1.177	1.062	1.257	1.382	0.861	0.611	0.495	0.603	0.658	1.056	1.026	1.225	1.115	1.032		1.019	0.384	0.671	0.991	1.022	0.913	1.233	0.339	0.545	0.386	0.979	0.854	1.219	0.815	1.043
1493557	Hs.161181	PRP18 pre-mRNA processing factor 18 homolog (yeast)	PRPF18	1.158	1.445	1.042								0.944	1.073	0.806	0.939	0.672	1.042	1.182	1.055	1.342	1.222	0.578	0.535	0.611	0.589	0.634	0.993	1.464	1.367	1.743	1.254		0.978	0.75	1.266	1.358	1.203	1.102	1.055	1.105	2.015	1.71	0.59	0.557	0.92	0.677	0.758
149416	Hs.363492	DEAD (Asp-Glu-Ala-Asp) box polypeptide 18	DDX18	0.666	1.428	1.442		1.294	0.56	0.62	0.818	1.183	0.774	1.211	1.174	1.658	1.679	0.716	0.922	0.861	1.127	1.351	1.235	0.781	0.819	1.1	0.964	0.83	1	1.545	1.79	1.746	1.605		0.927	1.334	1.448	1.381	2.631	1.125	1.658	1.017	1.594	0.805	0.716	0.862	1.094	1.221	1.243
149539	Hs.536535	Dual specificity phosphatase 16	DUSP16	0.943	0.794	1.288	1.093	0.88	0.84	0.964	0.891	1.125	0.883		1.254		0.992	0.93	0.838	1.489	1.22	1.177	1.324		0.975	1.668	1.225	0.724	0.94	1.344	1.211	1.16	0.899		1.385	1.401	1.421	1.124	1.417	1.072	1.58	0.751	0.623	0.869	0.691	0.746	0.797	0.583
149742	Hs.173203	UDP-GlcNAc:betaGal beta-1,3-N-acetylglucosaminyltransferase 1	B3GNT1	0.814	1.134	2.003	1.683	1.308	1.064	0.762	1.202	1.126	0.739	1.134	1.66	1.114	2.526	0.972	0.894	0.687	1.364	1.548	1.593	1.443	1.075	1.221	1.454	1.535	0.953	1.319	2.3	1.708	1.589		1.104	1.269	1.244	1.58	1.405	1.313	1.528	0.848	1.119	0.967	0.935	1.172	1.638	1.132	1.629
149809	Hs.367725	GATA binding protein 2	GATA2	1.041	1.911	4.338	0.857	1.06	0.662	0.704	1.339	0.753	0.562	0.913	1.226	1.366	0.911	0.684	1.198	0.928	1.537	1.077	0.847		0.959	1.463	0.926	0.972	0.938	1.031	2.161	1.201	1.072		0.755	2.24	2.663	0.581		1.266	1.733	4.422	1.459	0.891			2.554		0.797
1501546	Hs.29724	Pleckstrin homology domain containing, family F (with FYVE domain) member 2	PLEKHF2	0.475	0.659	0.904	1.103	0.445	0.687		0.398	0.528	0.483	0.65	0.661	0.696	0.742	0.539	1.063	1.085	1.215	1.56	1.384		1.02	0.695	0.915	0.868	1.039	1.096	1.274	1.059	0.915		0.946	0.503	0.814	0.761	0.917	1.808	1.999	0.766	0.921	0.767	1.085	1.115	0.938	0.757	0.937
150221				0.673	1.524	1.451	1.06	1.551	0.636	0.827	0.687	1.458	0.97	0.846	0.893	0.796	0.868	0.891	0.982	0.991	1.275	1.268	1.222						0.952	0.823	1.069	0.939	1.005		0.947	0.73	0.837	0.982	0.934	1.06	1.297	1.041	1.593	0.686	1.125	1.083	1.352	1.368	1.202
1503912	Hs.287582	Hypothetical protein LOC254057	LOC90246	1.045	2.04	0.639	0.859	1.163	0.527		0.991	0.999			0.741	0.875	0.902	1.059	0.752	1.75	1.762	1.949	1.49						1.199	0.925	1.199	1.182	1.022		0.961	1.199	0.901	0.844	0.689	0.97	0.934	1.271	1.194
1505360	Hs.534597	Melanoma antigen family A, 2B	MAGEA2	0.749	0.479	0.536	1.622	0.721	1.151			0.633		0.739	0.606	0.345	0.731	0.215	0.68	0.69	0.573	0.514	0.602		1.254	0.991	1.352	1.844	1.09	0.791	0.732	1.118	2.348		1.075	1.1	0.824	0.899	1.183	1.278	1.343	0.86	1.172	1.659	0.79	2.367	0.852	0.954	1.094
1506570	Hs.508284	F-box and leucine-rich repeat protein 3	FBXL3	0.755	0.938	1.174	1.082	1.225			0.227	0.496		0.894	0.929	0.806	0.554	0.904	1.216	1.415	1.177	1.411	1.636	0.929	0.796	0.63	0.629	0.822	1.037	0.862	0.924	0.631	0.755		0.738	0.349	0.541	0.622	0.906	0.911	0.824	0.241	0.331	0.417		0.885	0.697	0.596	0.845
1509904	Hs.196384	Prostaglandin-endoperoxide synthase 2 (prostaglandin G/H synthase and cyclooxygenase)	PTGS2	2.824	9.431	6.117	1.658	0.912	2.78	8.419	1.115	2.825	1.475	5.929	11.089	6.227	1.828	0.908	2.82	4.945	3.504	6.426	1.905		1.203	0.673	1.296	0.39	2.319	3.145	2.579	2.673	1.168		2.5	1.159	1.457	4.189	1.892	4.749	8.679	0.911	1.159	0.631	3.455	7.631	7.232	2.716	2.183
1516951	Hs.203514	TBC1 domain family, member 20	TBC1D20	0.799	1.075	1.374	0.953	1.031		1.06	1.22	0.812	0.917	1.28	1.359	1.409	1.67	0.994	1.236	1.113	1.402	1.298	1.012	1.596	1.534	1.125		1.002	1.022	1.106	1.2	0.956	0.88		0.864	1.331	1.099	0.718	1.339	0.823	1.159	0.61	0.804	0.728	1.292	0.903	0.925	0.933	0.871
1517136	Hs.356873	Gonadotropin-releasing hormone (type 2) receptor 2	GNRHR2	2.088	1.21	2.401	2.294	1.012	1.384	1.31	1.166	1.882	1.114	1.51	1.266	1.103	1.444	0.844	0.689	1.273	0.669	0.675	0.683		0.762	0.93	0.691	0.58	0.973	1.399	0.905	1.225	0.794		1.128	2.144	1.77	1.345	1.577	0.723	2.208	1.174	0.992	1.561	0.969	0.94	1.337	0.879
1519951	Hs.43697	Ets variant gene 5 (ets-related molecule)	ETV5	1.45	1.403	2.767	2.068	1.059		1.798	2.144	1.929	1.288	1.119	0.825	1.002	1.234	0.822	0.817	1.274	0.731	0.709	0.74	0.663	1.028	0.826	0.732	0.851	1.009	1.759	1.223	1.038	0.992		0.726	1.316	1.953	0.826	1.037	0.849	0.892	1.207			1.207	1.033	1.046		0.876
1521080	Hs.438861	Leucine rich repeat containing 37A	LOC9884	1.524	1.663	1.108					1.123	0.852		0.949	1.003	0.734		0.877	1.038	1.372	1.001	1.062	1.043	1.261	0.973	0.789	0.902	0.927	0.897	1.367	0.68	0.703	0.839		0.774	0.791			0.565	1.029	1.183	0.954	1.195	0.846	0.683	0.74		0.72	0.796
1534010	Hs.282702	6-phosphofructo-2-kinase/fructose-2,6-biphosphatase 2	PFKFB2	0.635	0.644	0.811	1.135	1.066	0.703	0.533	0.577			1.229	1.016	0.545		0.658	0.872	0.878	0.989	0.849	0.958	0.72	0.717	0.758	0.774	0.77							0.423	0.861	1.311	0.653	0.749		1.267	0.579	1.027	0.719	1.255	1.047		0.966	0.871
1534633	Hs.79625	Chromosome 20 open reading frame 149	C20orf149	1.279	1.522	0.773	0.726	0.814	0.918	1.402	1.444	1.088	1.391		0.901	1.279	1.095		1.208	1.489	1.071	1.097	1.078	0.935	1.003	0.982	1.114	1.082	0.999	0.999	0.974	1.153	1.373		1.019	1.284	0.994	0.967	0.706	0.919	1.106	0.785	0.806	1.328	1.072		1.08
1535217	Hs.442138	Widely-interspaced zinc finger motifs	WIZ	1.636	1.031	3.014	2.125	1.336	2.23	1.375	2.723	3.054	1.327	0.857	1.03	1.04		1.038	1.132	1.067	0.619	0.676	0.771	1.187	1.232	0.895	1.095	1.442	0.861	1.448	0.984	0.82	0.752		0.62	1.428	2.038	0.84	1.068	1.053	2.179	1.001	1.463	1.525	0.925	0.555	0.983	0.756	0.704
1536240	Hs.477898	Hermansky-Pudlak syndrome 3	HPS3	0.843	1.047	0.931	1.44	1.083	0.805		0.78	0.702			0.965	0.524	1.079	0.459	0.604	0.483	0.751	0.736	0.827						0.843	0.905	0.974	0.952	0.864		0.961	0.843	0.884	1	0.899	1.219		0.641	0.802	1.081			1.43		1.303
1540236	Hs.532968	Hypothetical protein DKFZp762E1312	DKFZp762E1312	0.79	0.698	0.555	0.596	0.381	1.137	0.954	0.753	0.842	1.182	0.64	0.941	0.456		0.315		0.734	0.699	0.879	0.969						0.775	0.855	0.77	0.574	0.541		0.946	0.638	0.606	0.772	0.458	0.908	1.343	1.08	1.221	0.828	0.629		0.939	0.698	0.832
1540436	Hs.298651	RAB27A, member RAS oncogene family	RAB27A	0.948	1.291	0.958	0.995	0.915	0.615	0.726	0.605	0.872	0.612	0.819	0.772	0.302	0.701	0.38		0.642	0.834	1.046	1.002						0.842	0.916	1.035	1.09	0.957		1.273	0.885	0.757	1	0.819	0.86	1.008	1.209	1.594	0.967	0.677	0.982	1.151	0.625	0.896
1541230	Hs.519343	Hypothetical protein FLJ36754	FLJ36754	1.157	1.322	0.841	0.817	0.909	0.715	1.071	0.888	1.137	1.171	1.017	0.736	0.835			1.358	1.412	1.922	2.119	1.79						0.97	1.044	1.012	1.295	1.26		0.88	0.835	0.752	0.992	0.911	0.879	0.928	0.882	1.027	0.808	0.762	1.037	1.542	0.96	1.577
154466				1.536	0.884	1.463	1.226	1.789	1.037	1.072	1.386	1.703	0.673	0.789	0.845	0.585	0.838	0.777	0.863	1.005	1.034	0.988	0.96	1.001	0.773	0.657	0.969	1.09	0.777	0.828	0.846	1.269	1.167		0.71	1.816	1.919	1.456	1.68	1.438	2.129	0.862	1.791	2.322	0.898	0.739	1.032	1.02	0.777
154493	Hs.145150	SP110 nuclear body protein	SP110	1.159	1.561	1.652	1.061	1.27							1.348	1.295	1.199	1.024	0.642	0.553	0.447	0.497	0.519	1.945	1.778	1.795	2.001	1.472	0.963	1.247	1.202	1.08	1.171		1.218	1.669	1.645	1.516	0.861	0.901	1.048	0.745	0.558	0.732	0.775	0.619	0.965	0.705	0.649
155050	Hs.368866	Hypothetical protein MDS025	MDS025	0.949	1.257	1.2	0.903	1.281	0.87	0.884	0.835	0.688	0.619	1.068	0.866	0.821	1.193	0.685	0.679	0.596	0.722	0.77	0.918	0.622	0.44	0.446	0.398	0.458	0.841	1.156	1.252	1.275	0.944		0.958	0.976	1.205	1.168	1.399	1.087	1.178	1.607	2.079	1.434	0.744	0.863	1.106	0.659	1.052
1552680	Hs.470765	Zinc finger and BTB domain containing 8 opposite strand	ARCH	0.901	1.048	0.684	1.125	0.691				1.009	0.972	1.196	0.819	0.688	1.042	0.777	1.019	0.734			0.908	1.047	0.933	1.058	1.15	1.059	0.91	1.06	0.996	1.193	1.239		0.986	0.777	0.907	0.855	0.877	0.958	1.264	1.125	1.965	0.821	0.628	0.736	1.18	0.779	1.043
1553113	Hs.476706	Single stranded DNA binding protein 3	SSBP3	0.882	1.214	0.803	0.893	1.073	0.97	0.826	0.406	0.398	0.897	0.999	0.74	1.124	1.167	0.961	0.978	1.45	1.154	1.049	1.015	1.008	0.893	0.608	0.63	0.699	0.891	1.163	1.226	1.925	1.138		0.809	1.028	2.144	1.506	1.791	1.026	0.86	1.338	2.618	0.364	0.691	0.698		1.011	1.149
1557714	Hs.483944	A disintegrin and metalloproteinase domain 19 (meltrin beta)	ADAM19	0.788	1.137	2.338	0.814	1.141				1.747		1.247	1.151	1.562	2.656	1.155	0.888	0.835	1.232	1.924	1.785	0.96	0.776	0.728	0.718	0.703	0.872	1.069	1.239	1.465	1.311		1.183	1.552	1.636	3.505	3.767			1.397	1.918	0.546	0.954	0.798	1.191		1.08
1558212	Hs.494100	Protein prenyltransferase alpha subunit repeat containing 1	PTAR1	0.953	1.12	1.445	1.29	1.104				0.834		1.062	0.809	0.771	1.781	0.63	0.76	0.658	0.9	1.057	1.184		0.882	0.843	1.135	1.151	0.803	1.178	1.105	1.173	1.189		0.475				1.989	1.178	0.815	0.588	0.841	0.916	0.818	0.981	0.924	0.74	1.291
155936	Hs.304376	Protein phosphatase 1, regulatory (inhibitor) subunit 15B	PPP1R15B	1.365	1.68	2.123	1.473	0.792	0.48	0.93	0.525	0.812	0.685	0.866	1.002	0.614	1.156	0.476	1.208	1.303	1.812	2.014	1.272	1.324	1.374	1.001	1.195	1.148	0.89	1.376	1.291	1.323	0.982		0.734	0.699	0.994	0.835	0.876	1.344	1.072	0.903	0.964	0.681	0.968	1.466	2.449	0.939	1.341
156304	Hs.63128	Zinc finger, DHHC-type containing 8	ZDHHC8	2.179	1.381	1.449	0.966	0.932		1.101	1.266	1.191	1.266	0.735	0.899	0.964	1.149	0.899	1.039	1.087	1.011	1.015	1.14	0.694	0.385	0.281	0.458	0.566	0.902	0.997	1	1.389	1.511		0.866	1.222	1.435	0.791	1.081	1.149	1.33	1.311	1.866	2.009	0.973	0.628	1.08	0.819	1.026
1567734	Hs.546249	Dystrophia myotonica-protein kinase	DMPK		1.378	3.523			1.385	1.47	2.348	0.822	0.766	0.875	1.079	1.022	0.831	0.703	1.05	0.93	0.827	0.856	0.759	1.846	1.026	0.847	1.23	1.008	0.957	1.079	1.198	0.976	1.28		0.755	0.856	4.654	0.479	0.836	1.407	1.271	0.419	0.586	1.438	0.744	0.823	0.819	0.77	0.561
1568114	Hs.369068	Dynein, cytoplasmic, light intermediate polypeptide 2	DNCLI2	0.279	0.851	0.558		0.913						1.171	1.168	1.054	1.249	0.732	1.034	0.975	1.01	1.188	1.198	1.061	0.854	0.679	0.769	0.733	0.936	1.199	1.363	1.237	0.982		1.119	0.681	0.941		1.383	1.383	1.107	0.933	1.067		0.886	0.886	0.992	0.873	1.103
1568391	Hs.496622	Plastin 3 (T isoform)	PLS3	1.024	1.281	1.155	1.762	1.05	0.348	0.496	0.477	0.43	0.472	1.209	0.828	0.715	1.32	0.609	0.724	0.644	0.798	0.98	1.101	0.9	0.685	0.6	0.698	0.805	0.872	0.929	1.133	1.005	0.939		1.011	0.945	1.256	1.843	2.251	0.601	0.946	0.679	1.327	1.26	0.966	0.964	1.008	0.854	1.279
1569072	Hs.126575	Transcription elongation regulator 1-like	TCERG1L	1.62	1.492	1.41	1.012	0.715	1.976		2.184	1.941		0.779	0.83	0.908	0.909	0.868	1.873	2.754	1.399	1.474	1.49				2.655		1.02	2.402	0.975	1.016	0.764		0.895	1.02	1.154	0.984	0.732	0.881	1.058	1.018	1.073	1.225	0.629		0.856	0.575	0.828
1570047	Hs.434219	Ankyrin repeat and KH domain containing 1	ANKHD1	0.822	0.927	1.242	0.978	1.01		0.85	0.842	0.631	0.845	0.7	0.739	0.584	0.875	0.598	0.982	0.747	1.229	1.164	1.169						0.885	0.906	0.847		0.813		1.265	1.019	0.894	1.069	0.793	1.031	0.95	1.098	1.318	0.97	0.858	0.94	1.481	0.917	1.306
1570502	Hs.126857	Hypothetical protein LOC149832	LOC149832	1.77	1.994	1.628	1.146	0.976	0.831	1.169	1.358	1.059	0.618	0.995	1.051	1.165	1.573	0.712	0.87	0.963	0.896	0.983	0.924		0.643		0.687		0.96	1.135	1.197	1.285			0.765	0.975	1.384	0.909	0.964	1.106	1.386	1.039	1.212	1.219	0.86	0.815		0.781	0.846
1570739	Hs.533855	UPF3 regulator of nonsense transcripts homolog A (yeast)	UPF3A	0.929	1.263	1.816	3.018	1.507	0.465	1	1.066	0.485	0.549	1.215	1.113	1.543	2.433	0.669	0.777	0.704	0.899	0.933	0.803	0.991	0.873	0.753	0.745	0.653	0.739	1.154	1.035	1.057	0.784		0.647	1.513	1.874	1.605	2.162	0.76	1.087	1.297	2.087	1.218	0.991	1.08	0.95	1.467	1.089
1574050	Hs.279902	Cofactor required for Sp1 transcriptional activation, subunit 9, 33kDa	CRSP9	0.75	1.017	0.829	0.873	0.774			0.78	0.943	0.871	0.873	0.68	0.499	1.038	0.699	0.839	0.844	0.907	1.041	1.303	0.615	0.645	0.764	0.835	0.751	0.872	0.915	0.992	1.417	1.058		0.793	0.55	1.167	0.717	0.828	1.233	0.995	1.104	1.74	0.827	0.833	0.833	1.223		1.055
1574438	Hs.143751	Matrix metalloproteinase 11 (stromelysin 3)	MMP11	0.74	1.212	1.382	1.064	1.153						0.655	0.832	0.705	1.024	0.774	0.876	0.967	0.931	1.044	1.195	0.892	0.812	0.948	0.843	0.741	1.101	1.347	1.368	1.249	1.435		0.847	0.696	2.156	1.498	1.589	1.25	1.188	0.47	0.638	0.34	1.193	0.795	0.91	0.84	0.737
1581757	Hs.407926	TORC2-specific protein AVO3	AVO3	1.243	1.541	0.902	0.852	0.677		0.632	0.411	0.515	0.571	0.635	0.808	0.562	0.84	0.637	1.304	1.264	1.972	1.842	1.606						1.01	0.883	0.976	0.992	1.096		1.113	0.723	0.768	0.789	0.797	1.345	1.183	0.557	0.856	0.482	0.992		1.576	1.198	1.797
1583998	Hs.444569	Transmembrane protein 49	VMP1	0.782	0.843	0.823	0.733	0.735	1.819	2.473	0.555	0.823	1.202	1.389	0.943	0.644	0.889	0.724	1.65	1.46	1.676	1.722	1.347	2.297	1.314	0.83	1.034	0.794	1.763	1.339	1.225	1.613	1.122		1.59	0.721	1.023	0.877	1.064	2.31	2.017	0.849	1.306	0.612	2.031	1.552	2.273	1.57	1.273
1584397	Hs.515371	Calpain, small subunit 1	CAPNS1	1.264	1.087	1.413		1.106		1.274		1.525		0.9	0.923	0.865	0.938	0.598	0.802	0.925	0.775	0.729	0.756	0.862	0.88	0.74	0.813	0.723	0.996	1.451	1.568	1.503	1.916		0.686	1.965	1.949		0.923	1.173	2.526	0.917		1.997	0.822	0.566	1.057	0.755	0.722
1584623	Hs.430646	Cyclin C	CCNC	0.926	0.736	0.857	0.812	0.786	0.712	0.779	0.627	0.817	0.634	0.741	0.788	0.613	1.328	0.608	0.699	0.829	1.14	1.264	1.324	0.687	0.506	0.486	0.715	0.899	0.672	0.934	1.02	1.477	1.132		1.049	0.853	1.313	1.358	1.453	1.244	2.74	0.834	1.586	2.176	0.709	0.802	1.465	0.883	1.063
1585200	Hs.483329	KIAA1961 gene	KIAA1961	0.859	1.094	1.198	0.747	1.171	0.534	0.682	0.524	0.275	0.558	1.304	0.549	0.619	1.047	0.541	0.809	0.767	1.114	0.968	0.776						0.906	0.966	0.952	0.619	0.529		1.004	0.825	0.89	0.649	0.725	1.044	1.157	0.281	0.27	0.244	1.687		1.601	0.856	1.312
1587863	Hs.166160	Acetyl-Coenzyme A acyltransferase 1 (peroxisomal 3-oxoacyl-Coenzyme A thiolase)	ACAA1	1.506	1.15	0.901	0.615	0.762	1.25	1.607	1.352	1.525	0.742	0.683	0.841	0.638	0.76	0.838	0.842	1.036	0.851	1.049		1.061	0.922	0.979	0.976	0.958	0.823	0.79	0.919	1.184	1.26		0.826	1.058	1.482	0.948	0.834	1.189	2.017	1.007	1.905	2.188	0.774	0.704	1.238
1589017	Hs.25524	Protein tyrosine phosphatase, non-receptor type 23	PTPN23	1.931	1.163	1.577	0.911	1.209						1.089	0.61	1.288	1.642		1.268	1.279	1.046	1.162	1.054	1.007	0.731	0.542	0.745	0.76	0.755	0.993	0.851	0.928	1.031		0.798	1.62	2.073	1.058	1.253	1.003	1.591	0.927	1.15	2.583	0.707	0.885	0.864	0.616	0.85
1591898	Hs.517148	TH1-like (Drosophila)	TH1L	1.215	0.984	1.132	1.002	1.293				1.347		0.81		0.807	0.951	1.054	0.994	0.973	0.897	0.912	0.85	0.989	0.805	0.683	0.817	0.807	0.932	0.942	0.972	1.067	1.111		1.107	1.381	1.632	1.78	1.976	1.004	3.445	0.931	1.454		0.885	0.627	0.73	0.889	0.668
1592837	Hs.174195	Interferon induced transmembrane protein 2 (1-8D)	IFITM2	0.735	0.93	0.939	1.3	1.019	0.715			1.036		0.879	0.749	0.673	0.769	0.569	0.88	0.859	0.795	0.754	0.742	0.938	0.855	0.628	0.805	0.715	0.839	0.988	1.049	0.96	1.315		0.813	1.485	1.855	1.29	0.939	0.853	2.478	0.873	1.545	0.782	0.955	0.787	1.511	1.109	1.078
1593658	Hs.171057	Immunoglobulin superfamily, member 3	IGSF3	4.161	2.068	2.123	2.36	0.787	4.714	2.847	2.891	4.174	2.141	0.626	0.75	0.596			1.068	1.541	0.843	0.917	0.818						0.98	1.173	0.916	0.995	0.94		0.59	0.896	1.621	0.689	0.348	0.409	2.052	0.5	0.438	0.913	0.574	0.556			0.918
1599489	Hs.480815	Short coiled-coil protein	SCOC	1.176	1.121	0.813	1.018	0.787	0.466	0.601	0.754	0.646	0.643	0.959	0.754	0.793	1.423	0.699	0.96	0.833	1.073	1.343	1.363	0.747	0.56	0.504	0.512	0.611	0.837	0.975	1.05	1.145	1.015		0.801	0.727	1.071	1.346	1.416	0.873	1.232	0.618	1.194	1.807	0.748	0.923	1.234	0.871	1.295
1601605	Hs.444468	CTD (carboxy-terminal domain, RNA polymerase II, polypeptide A) small phosphatase 1	CTDSP1	1.658	1.3	2.598		1.658	1.242	1.894	1.791	0.978	0.774	0.711	0.788	0.757	0.96	0.753	0.972	0.915	0.826	0.769	0.9	1.074	0.938	0.955	1.126	1.17	0.777	0.926	1.068	1.005	1.466		0.733	1.559	1.829	1.127	1.534	1.184	2.856	1.094	2.041	1.941	0.859	0.827	1.433	0.795	0.674
160233	Hs.11355	Thymopoietin	TMPO	0.979	0.826	1.075	1.104	0.697	0.919		0.629	0.844	0.608	0.826	0.742	0.694	1.215	0.718	0.884	0.825	0.883	1.029	1.155	0.95	0.635	0.543	0.67	0.945	0.82	0.997	0.959	1.052	0.896		0.905	0.801	1.137	1.656	1.545	0.751		0.891	1.148	1.656	0.909	0.824	1.103	0.671	0.928
1603442	Hs.200285	Transcription factor 4	TCF4	0.695	1.011	1.453	1.169	1.087	0.644		0.675	0.526	0.453	1.656	1.384	0.783	1.714	0.727	0.723	0.663	0.595	0.615	0.935		0.72	0.455	0.78	1.194	0.729	0.933	1.062	1.052	1.463		1.089	1.243	0.888	1.189	1.427	1.095	0.774	0.608	0.839	0.45	0.932	0.743	0.824	0.528	0.515
1604220	Hs.368084	Leucine-rich PPR-motif containing	LRPPRC	0.932	1.131	1.539	1.503	1.35			0.624		0.409	1.008	0.944	0.593	1.196	0.575	0.813	0.752	0.98	1.209	1.257	0.606	0.596	0.655	0.698	0.839	0.78	0.785	0.988	0.87	0.769		1.286	1.418	1.879	2.044	2.016	1.028	1.78	0.721	1.341	0.984	0.818	0.764	0.991	0.811	0.892
1604596	Hs.489811	Inhibitor of growth family, member 3	ING3	1.04	1.255	1.099		1.266	1.415	1.207	0.901	0.966	1.053	1.188	1.972	1.049	1.286	0.764	1.42	1.227	1.395	1.063	1.581		1.351	1.22	1.226	1.483	1.136	1.03	1.22	1.129	1.071		0.937	0.988	1.085	1.024	1.01	0.953	1.704	0.769	0.71	0.632	0.948	0.94	1.089	0.96	1.197
1604703	Hs.519972	Major histocompatibility complex, class I, F	HLA-F	0.474	1.066	1.417	0.873	1.218		1.251	1.122	1.07	1.332	0.848	1.215	0.971	0.98	0.934	1.212	1.153	1.306	1.264	1.416	1.386	1.068	0.649	0.831	0.929	1.083	0.889	1.041	0.831	0.996		0.969	1.394	1.739	1.758	1.992	0.818	2.427	0.676	0.749	0.314	1.088	0.816	1.029	1.241	0.896
1605426	Hs.555977	Steroid 5 alpha-reductase 2-like	SRD5A2L	1.316	1.03	0.792	1.075	0.766	0.691	1.028	1.292	1.225	1.029	1.028	0.996	0.759	1.052	0.974	0.972	1.08	1.005	1.122	1.155	0.861	0.884	0.727	0.865	1.139	0.89	0.976	0.994	1.247	1.305		0.927	1.073	1.79	0.939	1.071	1.128	1.825	0.786	1.322	1.329
160672	Hs.436445	Chromosome 8 open reading frame 1	C8orf1	1.07	0.819	1.235	1.823	1.052	0.81	0.565	0.78	0.963	0.617	0.808	0.968	1.089	2.589	0.956	0.748	0.907	0.929	1.262	1.243		0.498	0.425	0.687	0.589	0.841	1.454	1.403	1.757	0.948		0.597	1.146	1.784	1.304	1.416	1.592	1.782	0.883	1.196	2.665	1.177	1.184	1.721	1.403
1606790	Hs.288193	Karyopherin alpha 4 (importin alpha 3)	KPNA4	0.937	0.851	2.234	1.653	1.507	1.363		2.277	0.938	1.877		0.826	1.564	2.395	1.24	0.75	0.977	1.13	1.441	1.624						0.811	0.983	1.441	1.4	1.383		0.832	0.856	1.653	1.476	1.918	1.108	1.339	0.803	1.235	1.007	1.026		1.271	1.548	1.461
1607482	Hs.429666	CCAAT/enhancer binding protein (C/EBP), gamma	CEBPG	0.963	1.913	1.3	0.667	0.699			0.979	0.96	1.007	0.936	0.983	1.048	0.609	0.377	0.883	0.945	1.133	0.923	0.874	0.665	0.703	0.681	0.528	0.4	1.024	1.36	1.601	1.356	1.181		1.101	0.921	1.175	0.731	1.17	1.356	1.136	2.086	1.596	0.826	0.769	1.06	1.315	0.619	0.822
160838	Hs.236030	SWI/SNF related, matrix associated, actin dependent regulator of chromatin, subfamily c, member 2	SMARCC2	1.012	1.411	1.512	1.022	1.207	2.073	0.986	1.072	1.373	0.947	1.659	1.759	2.145	2.319	1.663	1.306	1.101	1.399	0.991	1.297		1.968	1.86	2.16	1.796	0.876	0.881	0.91	1.035	1.381		1.358	1.42	1.164	1.409	1.115	0.935	1.682	0.97	0.786	0.874	0.964	0.898	1.183	0.992	1.015
1609625	Hs.506670	Selectin P ligand	SELPLG	1.975	1.273	3.887	3.014	1.363	5.293	1.923	2.154	2.092	1.941	0.87	1.109	1.061	1.189	1.113	0.932	1.384	0.787	0.705	0.716	0.837	1.183	1.021	0.953	1.112	0.973	1.298	0.95	0.747	0.547		0.787	1.471	1.632	1.102	1.034	0.868	2.299	0.871	1.269	2.083	0.842		1.082	1.202	1.254
1610029	Hs.522590	Eukaryotic translation initiation factor 1A, X-linked	EIF1AX	0.956	0.846	1.189	1.394	1.447	0.234		0.39	0.332		0.75	0.82	0.689	1.313	0.664	0.831	0.769	0.888	1.142	1.438	0.683	0.561	0.373	0.457	0.685	0.832	1.181	1.614	1.544	1.385		0.666	0.847	1.175	1.083	1.524	1.276	1.334	0.512	1.024	2.941	0.699	0.828	1.162	0.999	1.436
1613222	Hs.317192	DnaJ (Hsp40) homolog, subfamily B, member 11	DNAJB11	0.624	1.177	1.518	1.586	1.827	0.572	0.678	0.795	1.638	0.84	0.808	0.916	0.744	1.402	0.838	0.817	0.727	0.814	0.912	0.97	0.777	0.955	0.932	1.017	1.168	0.86	1.158	1.386	1.285	1.351		0.729	1.034	1.392	1.619	2.528	1.429	2.09	1.182	2.847	1.881	0.739	0.667	1.162	0.978	1.146
1613955	Hs.517080	Solute carrier family 35, member C2	SLC35C2	1.358	1.393	1.545	0.978	1.514			1.592	1.037		0.81		1.088	1.328	0.783	1.396	1.269	1.167	1.043	0.974	1.035	0.874	0.899	1.199	0.957	0.787	0.918	0.935	1.067	1.034		1.055	1.763	2.201	1.717	1.656	0.978	1.664	0.792	1.297		0.917	0.772	1.09	1.018	0.871
161921	Hs.136235	LysM, putative peptidoglycan-binding, domain containing 3	LOC116068	1.909	2.078	1.96	1.255	1.145	0.484	0.593	0.587	0.619	0.532	1.094	1.057	1.077	1.481	0.795	0.758	0.865	1.054	0.987	0.918		0.606	0.673	0.581	0.647	0.886	1.438	1.463	1.372	1.139		0.838	0.917	1.353	0.947	1.429	1.063	0.739	1.005	1.087	2.335	0.759	1.111	1.238	0.696	1.248
1620818	Hs.520804	Similar to cell division cycle 10 homolog		0.628	1.237	0.905	1.161	0.818						0.885	0.988	0.958	0.679	0.685		0.803	0.829		1.031	0.868	0.783	0.756	0.693	0.651	0.989	1.027	1.147	1.057	0.959		1.152	0.502	0.688	1.323	1.501	0.936	1.108	0.898	1.227		0.805	0.863	1.153	1.036	1.059
162137	Hs.333179	BH3-only member B protein	BOMB	2.435	2.138	1.547	1.547	0.804	0.387	0.601	0.538	0.787	0.438	1.041	0.517	0.772	1.268	0.576	0.838	0.671	0.962	1.144	0.957		0.516	0.409	0.524	0.635	1.112	1.419	1.962	1.72	1.38		0.741	0.699	0.994	1.351	1.359	0.985	0.948	0.628	1.147	3.001	0.802	0.797	1.836	0.872	1.568
1621820	Hs.373952	Calmodulin binding transcription activator 2	CAMTA2	1.944						1.123	1.404	1.13	1.059	0.866	0.785	0.654	0.576	0.842	0.891	1.175	1.129	1.024	1.12	1.095	0.909	0.584	0.954	0.84	0.982	1.144	1.197	1.265	1.297		1.37	1.454	2.191	1.07	1.311	1.85	2.071	1.224	1.602	2.503	0.923	0.836	1.457	0.599
1623328	Hs.492031	Hypothetical protein FLJ11011	FLJ11011	1.397	1.325	0.923	0.669	0.664	0.809	1.198	1.038	0.941	1.154	0.702	0.635	0.801	0.898	0.535	0.853	0.817	0.981	1.106	1.262	0.765	0.584	0.491	0.615	0.677	1.147	1.403	1.433	1.419	1.356		1.037	0.663	1.047	0.988	1.088	1.031	1.235	0.884	1.082	1.094	0.828	0.949	1.345	0.635	1.258
1626279	Hs.435044	TBC1 domain family, member 22A	TBC1D22A	1.316	1.301	1.508	1.021	0.94			1.191	1.323	1.156	1.22	1.302	1.166	1.344		1.071	1.038	0.806	0.875	0.867	1.271	0.98	1.069	0.85	0.881	0.998	1.461	1.202	1.224	1.081		0.915	1.424	1.713	0.933	1.22	1.112	1.646	0.986	1.251	1.404	0.977	0.852	0.884	1.085	0.73
1626355	Hs.276271	Serine threonine kinase 39 (STE20/SPS1 homolog, yeast)	STK39	1.025	1.046	1.155	0.848	1.206			0.775	1.569		0.936	1.021	0.905	0.807		1.595	1.638	1.288	1.344		0.917	0.749	0.675	0.694	0.607	0.946	1.024	0.884		0.895		1.052	1.057	1.346	1.404	1.481	0.873	2.293	0.559	0.764	0.737	0.941		0.637		0.559
1627784	Hs.462956	PPAR binding protein	PPARBP	0.833	1.044	0.867	0.786	1.172	0.864	0.881	0.631	0.929	1.086		1.09	1.151	1.203	0.894	0.99	0.979	1.054	1.237	1.111	1.104	0.976	0.886	0.729	0.691	0.862	0.917	1.11	1.081	1.112		0.83	0.817	0.953	0.841	1.052	1.314	1.552	0.55	0.731		0.937	0.69	1.084	0.847	1.007
1628736	Hs.482497	Transportin 1	TNPO1	0.957	1.621	1.141	1.651	1.013	0.333	0.394	0.151	0.653	0.572	0.924	0.935	1.196	0.932	0.831	1.136	1.299	1.388	2.122	2.393		0.38	0.366	0.446	0.286	0.969	0.876	1.322	1.087	0.908		0.708	0.249	0.625	0.877	0.933	1.28	1.027	0.217	0.388	0.413	1.061	1.013	1.244	0.764	0.908
1630998	Hs.283551	Eukaryotic translation initiation factor 2B, subunit 5 epsilon, 82kDa	EIF2B5	1.235	1.136	1.409	1.682	1.062	1.12		1.298	1.491			0.88	0.812	4.757	0.75	0.928	0.91	0.901	1.251	0.885	0.967	1.386	0.74	1.095	1.098	0.675	0.879	0.719	0.966	0.894		0.83	1.345	1.724	1.342	1.779	1.193	2.982	1.317	1.918	3.795	0.958	0.888	1.007		1.196
1631238	Hs.520073	Zinc finger and BTB domain containing 2	ZBTB2	0.897	0.879	1.501	1.175	0.86	1.684	1.353	1.808	1.186		1.337	1.362	0.842	1.815	0.79	0.823	1.036	0.811	0.801	0.656		0.735	0.772	0.765	0.705	0.967	1.291	1.306	1.029	0.82		0.8	0.734	1.174	0.883	0.772	1.066	0.983	1.028	0.98	0.76	0.891	1.021	0.991	0.926	0.632
1631487	Hs.90286	CDNA clone IMAGE:5268696		0.825	0.934	0.634	0.474	0.806	0.49	0.766		0.592				0.69	0.621	0.681	1.227	0.937	1.258	1.36	1.063						1.204	0.938	1.157	1.278	1.222		0.777	0.904	0.797	0.826	0.722	1.13	0.697	1.285	1.237	1.303	0.801		0.656	0.821	0.644
1631699	Hs.529782	Valosin-containing protein	VCP	0.853	1.13	1.276	2.175	1.578	0.622	1.066	1.141	1.093	0.893	1.031	0.959	0.938	1.224	0.884	0.92	0.825	0.845	0.863	0.894	1.056	0.905	0.766	0.955	1.009	0.866	0.961	1.18	1.143	1.221		0.821	1.44	2.139	2.25	2.929	0.907	2.631	1.772	2.32	1.27	0.726	1.26	0.912	1.163	1.095
1631747	Hs.278362	Male-enhanced antigen 1	MEA	1.808	1.128	2.275	1.233	1.453			1.601	1.48	0.895	0.747	0.856	0.671	0.897	0.8	0.727	0.925	0.74	0.671	0.737	0.843	0.843	0.725	0.99	0.955	1.004	1.443	1.452	1.441	1.476		0.653	2.912	3.251	1.176	1.039	1.105	1.593	0.751	1.589	2.287	0.737	0.56	0.913		0.752
1635022	Hs.247362	Dimethylarginine dimethylaminohydrolase 2	DDAH2	0.938	0.996	0.668	0.803	0.525	0.885	1.608	1.491	1.273	0.82	0.787	0.778	0.742	0.687	1.006	1.174	1.158	1.074	1.216	0.766						0.894	0.722	0.911	1.015	1.108		0.644	1.094	0.971	0.861	0.705	0.861	1.289	0.813	1.171	0.442	0.916		0.956	0.939	0.779
1635032	Hs.69851	Nucleolar protein family A, member 1 (H/ACA small nucleolar RNPs)	NOLA1	0.526	0.861	1.196	1.318	1.145							0.626	0.747	0.824		0.781	0.753	0.933	1.127	0.985	0.864	1.151	1.209	1.319		0.874	1.177	1.444	1.297	1.754		0.808	0.692	0.957	1.114	1.329	1.178	0.734	1.321	1.614		1.139	0.886	0.994	1.342	1.078
1635260	Hs.370408	Catechol-O-methyltransferase	COMT	2.456	1.2	1.644	1.551	1.347			1.208	1.348		0.878	1.045	0.917	1.23	0.696	0.889	1.069	0.961	0.902	0.985	1.102	0.694	0.624	0.8	0.765	0.788	0.985	1.252	1.343	1.397		0.652	1.805	1.987	1.434	2.144	1.276	2.032	0.858	1.312	2.785	0.776		0.868	0.807	0.642
1635288	Hs.211929	Thioredoxin 2	TXN2	0.684	0.961	1.307	0.924	1.118			1.43	1.127		0.94	0.996	0.981	0.907	0.797	0.995	1.401	1.12	1.069	0.978	1	0.876	0.755	0.838	0.857	1.035	1.014	1.21	1.191	1.483		0.899	1.739	1.684	1.568	1.836	1.292	2.963	0.553	1.138	0.892	0.988		1.033	1.02	0.82
1635600	Hs.25447	Regulator of chromosome condensation (RCC1) and BTB (POZ) domain containing protein 2	CHC1L	1.067	1.016	1.316	1.351	1.239	0.718	0.712	0.67	0.816	0.574	1.161	0.843	0.748	1.252	0.734	0.754	0.616	0.775	0.834	0.922		0.865	0.96	0.846	1.011	0.88	0.933	1.195	0.899	0.944		0.738	0.903	1.403	1.45	1.536	0.993	1.323		0.933	1.427	0.898	0.891	0.804	0.949	0.983
1635650	Hs.485628	Zinc finger protein 451	ZNF451	0.995				1.104	0.862	0.562	0.431	0.479	0.538	1.119	1.102	0.722	0.854	0.716	0.716	0.579	0.654	0.561	1.585		0.775	0.573	0.551	0.575	0.886	1.142	1.18	0.869	0.8		0.95	0.771	1.023	0.67	1.209	1.336	1.029	0.919	1.02	0.873		0.697	0.803	0.525	0.755
1636176	Hs.3989	Plexin B2	PLXNB2	1.865	1.511		1.02	1.211						0.746	0.969	1.067	1.077	0.766	0.794	0.899	0.887	0.939	0.975		0.504	0.44	0.748	0.613	0.952	1.043	1.058	1.148	1.286		0.968	1.568	2.206	1.016		1.237	1.136	0.871	0.965	1.275	0.79	0.47	0.84	0.627	0.576
1636539	Hs.478553	Eukaryotic translation initiation factor 4A, isoform 2	EIF4A2	1.391	0.83	0.909	0.791	1.094	0.535	0.771	0.399	0.563	0.538	1.121	0.577	0.503	1.41	0.404	0.76	0.62	0.816	0.846	0.91	1.006	0.617	0.431	0.49	0.576	0.77	0.977	0.829	0.974	0.919		0.926	0.854	0.891	1.078	1.151	0.866	0.717	0.97	1.422	3.217	0.944	0.686	0.941	0.702	1.304
1636707	Hs.492599	Eukaryotic translation initiation factor 3, subunit 3 gamma, 40kDa	EIF3S3	0.631	0.895	1.347	1.327	1.234	0.921	0.894	0.661	0.637	0.648	0.884	0.899	0.703	0.842	0.482	0.685	0.788	0.678	0.837	0.778	0.611	0.767	0.889	0.961	0.819	0.847	1.118	1.327	1.468	1.17		1.075	0.933	1.432	1.292	1.457	0.906	3.055	1.234	2.062	1.223	0.684	0.604	0.745	0.674	0.583
1637343	Hs.79081	Protein phosphatase 1, catalytic subunit, gamma isoform	PPP1CC	0.364	0.546	0.836	0.885	0.928	0.415	0.773	0.487	0.3	0.554	0.859	0.809	0.611	1.129	0.504	0.686	0.517	0.656	0.821	0.887	0.801	0.68	0.536	0.772	0.844	0.707	0.826	1.072	0.821	1.04		0.837	0.68	0.941	0.86	0.995	0.979	1.559	0.74	0.942	0.729	0.799	0.892	0.805	0.727	0.687
163841	Hs.487498	KCCR13L	LOC221955	0.841	0.562	0.719	1.026	1.157	1.553		1.181	2.575	1.127	0.898	1.296	0.72	0.912	1.007	0.944	1.087	1.097	1.215	1.134	1.057	1.102	1.113	1.382	1.318	0.787	1.138	1.181	1.163	1.05		0.922	0.895	0.687	0.79	1.006	3.336	1.286	0.508	0.651	0.386	0.961	1.184	0.968	0.89	0.703
1640634	Hs.512592	Ribonucleotide reductase M2 B (TP53 inducible)	RRM2B	0.829	1.309	1.413	1.354	1.302	0.417	0.559	0.27	0.365	0.605	0.905	0.941	0.745	0.876	0.829	1.052	1.016	1.127	1.292	1.45	0.728	0.895	0.604	0.611	0.854	0.689	0.848	1.174	0.802	0.762		0.92	0.531	0.852	0.98	1.232	1.277	1.227	0.235	0.353	0.459	1.062	0.982	0.835	0.786	0.876
1641604	Hs.118394	WD repeat domain 32	WDR32	1.883	1.619	1.866		0.976						0.934	0.902	1.292	1.153	0.87	1.1	1.376	0.936	0.817	0.894		0.872	0.77	0.749	0.623	0.946	1.651	0.989	0.847	0.759		0.632	1.074	1.32	0.481	0.636	0.673	1.193	1.014	1.187	1.36	1.504		0.78	0.954	1.037
1642150	Hs.292524	Cyclin H	CCNH	0.591	1.009	1.002	1.286	1.025	1.009	0.906	0.686	0.72	0.998	0.886	0.854	0.72	0.998	0.607	0.928	1.12	1.112	1.253	1.028	0.721	0.708	0.758	0.838	0.635	0.801	0.691	0.956	1.136	0.815		1.033	0.998	1.129		1.712	0.496	1.718	1.149	2.219	0.798			0.959	1.292
1650185	Hs.549159	Ribosomal protein S7	LOC51326	2.443	1.58	1.976	0.789	1.006	1.508	1.231	0.984	1.062	1.229	0.815	0.804	0.999	0.756	0.668	0.927	1.469	0.955	0.948	0.966		0.648	0.58	0.582	0.635	0.775	1.694	0.823	0.926	0.573		0.815	1.21	1.37	0.945	0.9	0.732	0.932	0.945	1.046	1.33	0.981	1.022		0.998	1.033
1650535	Hs.533291	MRS2-like, magnesium homeostasis factor (S. cerevisiae)	MRS2L	0.956	0.721	0.916	1.262	1.167	1.172	0.636	0.465	0.885	0.985	0.696	0.778	0.636	0.851	0.691	0.949	0.748	0.974	1.064	1.175	0.766	0.641	0.571	0.722	0.939	0.933	0.71	0.919	0.968	1.04		0.986	0.881	1.065	0.977	1.106	1.177	0.949	0.968	1.098	1.189	1.053	0.827	1.032	1.021	1.014
1650615	Hs.474833	Casein kinase 1, epsilon	CSNK1E	1.045	1.16	1.213	1.192	0.927	0.993		1.479	1.167		0.926	0.889	0.789	0.896	0.812	1.105	1.338	1.108	1.043	1.227	1.029	1.05	1.15	1.128	1.387	0.77	1.137	1.038	1.125	1.094		1.006	1.071	1.255	1.435	1.23	0.876	1.73	0.96	1.083	1.006	0.761	0.69	0.8	0.939	1.155
166053	Hs.162032	HMG-box transcription factor 1	HBP1	0.999	0.509	0.724	1.045	0.679	0.995	0.879	0.677	0.882	0.952	0.674	0.668	0.478		0.585	1.186	1.154	1.268	1.421	1.334	1.111	0.787	0.47	0.809	0.815	0.793	1.239	1.059	1.304	0.816		0.875	0.555	0.636	0.507	0.547	1.397	0.927	0.708	0.863	1	0.716	0.808	1.139	0.874	0.865
1663842	Hs.155742	Glyoxylate reductase/hydroxypyruvate reductase	GRHPR	0.88	0.826	0.93	1.203	1.01			0.959	0.858		1.094	1.183	1.067	1.122	1.076	1.037	1.01	1.176	1.043	1.284	0.977	0.77	0.684	0.765	0.751	0.864	0.756	0.873	0.786	0.798		1.183	1.143	1.126	2.052	2.084	1.095	2.604	0.961	1.529	1.076	1.237	0.843	0.88		0.782
1665056	Hs.444202	Solute carrier family 9 (sodium/hydrogen exchanger), isoform 8	SLC9A8	0.768	1.179	1.966		0.856	1.462	1.17	1.537	1.28		0.903	0.979	0.979	1.161	1.026	1.024	1.272	0.885	0.852	1.094		0.864	0.638	1.008	0.938	0.984	1.647	1.137	0.898	1.22		0.817	1.107	1.825	1.027	1.218	1.05	1.433	0.783	1.023	0.865	1.068		0.87	0.912	0.96
1667259	Hs.149995	Transcribed locus		3.949	1.924	3.59	1.772	0.887				9.567		1.036	0.976	1.434	0.96	0.869	0.758	1.083	0.479	0.495	0.511	0.9	1.029	0.88	0.892	0.677	0.957	1.329	0.954	1.056	0.839		0.608	1.536	2.164	1.095	0.463		1.683	0.789	0.511	0.997	1.095				0.642
1667317	Hs.181300	Sel-1 suppressor of lin-12-like (C. elegans)	SEL1L	1.045	1.218	0.919	0.85	0.789	0.728	0.867	0.569	0.533	1.123	0.712	0.669	0.986		0.691	1.208	1.182	1.398	1.35	1.323		0.777	0.577	0.689	0.748	1.169	0.977	1.189	1.365	0.812		0.927	0.528	0.635	0.746	0.724	1.27	0.97	0.451	0.522		1.075	1.12	1.309	0.974	1.256
1669248	Hs.481918	Solute carrier family 1 (glial high affinity glutamate transporter), member 3	SLC1A3	2.415	1.634	3.022	1.867	1.175	2.888	2.148	1.883	2.379	1.677	1.486	1.675	1.076	1.331	1.183	1.01	1.607	0.783	0.791	0.812		1.073		1.488	1.455	0.803	1.626	0.636	0.909	0.619		0.666	1.094	1.439	0.892	0.494	0.631	1.649	0.923	0.808	1.071	1.031	0.931		1.057	1.387
1685029	Hs.378532	HBS1-like (S. cerevisiae)	HBS1L	0.456	0.71	1.228	1.538	1.144	0.887	1.015	0.44	0.94	1.341	1.072	0.921	0.79	0.921	0.908	1.034	0.725	0.938	1.117	1.2	0.967	0.998	0.685	0.87	1.057	0.808	0.787	1.003	0.69	0.954		0.706	0.435	0.656	1.1	1.09	1.153	2.328	0.522	0.844	0.438	1.165	1.01	0.911	1.167	0.997
1698924	Hs.75724	Coatomer protein complex, subunit beta 2 (beta prime)	COPB2	0.727	1.187	0.855	1.121	0.848	0.595	1.044	0.416	0.967	1.188	0.878	0.679	0.549		0.959	0.884	0.794	1.01		1.463						1.059	0.923	1.191	1.026	1.207		0.874	0.343	0.446	0.635	0.644	1.319	1.019	0.815	1.382	0.386	1.092	1.098	1.15	1.197	1.053
1710336	Hs.467210	Zinc finger protein 83 (HPF1)	ZNF83	0.807	0.766	0.862	1.053	0.954	1.18		1.105	0.505	1.416	1.187	1.337	0.888	1.554	1.261	0.967	0.908	1.048	1.005	1.026						1.028	1.005	1.338	1.049	1.119		0.896	1.341	1.148	1.125	0.958	0.862	1.009	0.366	0.734	0.641	1.163	1.021	1.085	1.219	1.01
1711940	Hs.83077	Interleukin 18 (interferon-gamma-inducing factor)	IL18	2.55	1.372	1.966	2.228	1.244	2.916	2.654	2.038	2.029	2.561	1.438	1.045	0.965	1.282	0.667	1.114	1.392	0.788	0.723	0.801						0.817	1.133	0.905	0.738	0.278		0.794	1.337	1.774	0.962	0.725	0.515	1.648	0.73	0.746	1.034	0.554	0.497	0.444	0.77	0.595
171916	Hs.408730	Contactin associated protein 1	CNTNAP1	2.224	1.554			0.879	1.281	1.136	1.351	1.127	0.82	1.13	1.06	0.93	1.166	0.897	0.842	1.297	1.004	1.094	0.876	1.388	1.033	0.722	0.995	0.892	0.856	1.278	0.985	1.351	1.772		0.747	1.166	1.118	0.972	0.888	0.945	1.296	0.843	0.751	1.328	0.784	0.831	1.124	0.808	0.817
172721	Hs.349758	Hypothetical protein FLJ31795	FLJ31795	1.195	0.927	1.146	1.122	1.202		1.051	0.808	1.156			0.654	0.648	0.561	0.873	0.827	0.517	1.033	1.013	0.85						1.067	1.111	1.28	1.004	0.817		0.6	0.606	0.699	0.718	0.796	1.426	0.704	0.771	0.914	1.041	0.943		0.759		0.729
172783	Hs.133475	Zinc finger protein 358	ZNF358	1.848	1.347	1.806	1.024	1.129	1.345	1.64	1.778	2.07	1.063	0.775	0.727	0.852	1.065	0.798	0.785	1.45	0.741	0.785	0.721		0.634	0.516	0.637	0.622	0.829	1.563	1.114	1.537	1.011		0.778	1.307	1.242	0.991	0.864	1.118	1.254	0.692	0.934	1.309	0.886	0.676	0.99	0.655	0.793
173087	Hs.145469	Ubiquitin carboxyl-terminal hydrolase L5	UCHL5	1.076	0.745	0.906	1.836	0.997	0.924	0.874	0.542	0.681	0.649		0.648	0.382	0.567	0.332	0.835	0.972	1.051	1.386	1.291		0.451	0.591	0.648	0.821	0.97	1.151	1.223	1.362	1.216		0.82	0.866	0.893	1.253	1.561	1.306	1.615	0.565	1.203	2.637	1.178		1.295	0.827	1.421
173228	Hs.151413	Glia maturation factor, beta	GMFB	1.359	2.013	2.183	1.347	1.785	0.484	0.801	0.593		0.83	1.806	1.259	1.206	2.267	1.42	0.887	0.856	1.124	2.19	1.949		0.629	0.477	0.573	0.715	0.913	1.103	1.337	1.277	0.942		0.82	0.886	1.063	1.218	1.712	1.004	1.387	0.641	0.778	1.208	1.022		1.658	1.052	2.037
1732487	Hs.428147	Cell division cycle 40 homolog (yeast)	CDC40						0.586	0.614	0.301	0.484	0.766	0.973	0.856	0.654	1.028	0.882	1.029	0.934	1.018	1.357	0.832		0.749	0.696	0.747	1.162	0.943	0.835	0.992	0.757	0.545		0.729	0.543	0.573	0.682	1.324	1.088	0.939	0.422	0.609	0.648	0.954	0.826	0.774	0.56	0.982
1734344	Hs.208452	Transcribed locus, strongly similar to XP_524864.1 PREDICTED: hypothetical protein XP_524864 [Pan troglodytes]		1.674	0.993	1.301	1.359	0.719			1.351	2.135	1.315	2.099	1.455	1.135		1.169	1.369	2.194	1.293	1.402	1.248	0.844	0.741	0.567	0.949	0.882	0.89	1.619	0.897	0.938	0.871		1.013	1.105	1.471	1.132	1.286	0.654	0.848	1.082	0.992	1.309	1.058	1.03	0.928	1.226	1.131
1734754	Hs.46458	Leprecan-like 2	LEPREL2		1.429	2.165	1.498	2.053	1.366		1.333	1.267		0.781	0.943	0.617	0.681	0.818	0.96	1.153	0.87	0.96	0.951		0.793	0.647	1.002	1.028	0.808	0.869	0.899	0.827	0.986		1.02	1.261	1.301	1.392	1.132	1.386		0.866	1.408		0.615	0.499	0.664	0.616	0.474
173554	Hs.405144	Splicing factor, arginine/serine-rich 3	SFRS3	0.901	1.247	1.297	1.265	1.583	0.811	0.594	0.667	1.134	0.856	1.002	0.922	1.15	2.233	0.961	0.965	0.982	1.354	1.64	1.523	0.794	0.836	0.917	0.994	1.246	1.046	1.375	1.525	1.686	1.699		1.088	0.969	1.57	1.927	2.34	1.396	1.965	0.933	1.419	1.303	0.939	1.22	1.51	1.302	1.565
175528	Hs.287971	Small glutamine-rich tetratricopeptide repeat (TPR)-containing, beta	SGTB	1.192	0.723	1.103	0.906	0.999	1.05	1.238	1.139	1.441	1.337	1.063	0.835	0.721	0.898	0.786	0.931	0.858	1.115	1.013	1.161	0.65	0.533	0.427	0.53	0.562	0.875	1.37	1.202	1.381	1.307		0.818	0.851	0.893	0.745	0.747	1.274	0.822	0.92	1.317	1.295	1.045	1.145	1.454	1.044	1.186
1758590	Hs.471461	Acyl-CoA synthetase long-chain family member 3	ACSL3	0.764	0.893	1.364	1.627	0.949	0.592	0.927	0.693	0.522	0.634	1.047	1.141	0.974	1.127	0.453	0.835	0.842	1.076	1.146	0.953	0.957	0.84	0.707	0.721	0.515	0.965	0.594	1.144	1.088	0.547		0.961	0.966	1.487	1.462	1.448	1.281	1.366	0.614	0.823	0.755	0.92	0.91	0.933	0.998	0.857
176565	Hs.145605	Mitogen-activated protein kinase kinase kinase 2	MAP3K2	1.598	0.945	0.809	1.046	0.685	0.327	0.458	0.481	0.692	0.541	1.199	0.747	0.647	1.124	0.752	0.735	0.93	1.084	1.145	1.216	1.07	0.753	0.695	0.766	0.934	0.696	0.827	0.98	1.221	1.074		1.016	0.621	0.905	0.65	0.845	1.008	1.082	0.564	0.848	1.419	0.875	1.027	1.486	0.895	1.285
178779	Hs.136295	Guanine nucleotide binding protein (G protein), alpha activating activity polypeptide, olfactory type	GNAL	0.913	1.211	1.241	0.863	1.846	1.398	0.888	1.002	1.522	0.999	2.215	1.767	2.041	3.489	1.273	2.196	2.098	2.339	1.824	2.336		1.809	2.54	2.585	2.057	0.924	0.73	0.836	0.692	0.686		1.253	1.349	1.189	1.737	1.887	0.889	1.666	1.243	1.114	1.172	0.827	1.35	0.799	1.455	1.367
179199	Hs.483921	Gem (nuclear organelle) associated protein 5	GEMIN5	0.961	0.586	0.827	1.191	1.071	1.56	0.893	0.988	0.946	0.991	1.224	1.254	0.959	1.539	1.248	1.247	1.001	1.202	1.57	1.578		0.683	0.801	0.939	1.009	1.136	1.24	1.18	1.316	1.255		0.92	1.121	0.616	0.978	1.079	1.291	1.182	0.746	0.672	0.651	0.768	0.605	0.639	1.024	0.924
179443	Hs.443379	Proteasome (prosome, macropain) 26S subunit, non-ATPase, 11	PSMD11	0.73	0.682	1.111		0.926							0.85	0.879	0.988	1.021	0.975	1.323	1.037	1.359	1.518						1.043	1.053	1.187	2.127	1.365		1.062	0.723	0.921	0.909	0.832	1.378	1.047	0.668	0.957		0.826		0.784	0.89	0.841
180079	Hs.138860	Rho GTPase activating protein 1	ARHGAP1	1.19	1.033	1.585	0.822	1.255						0.945	1.007	1.056	1.271	0.89	0.802	0.996	0.831	0.867	0.915	1.268	0.858	0.607	0.879	1.084	1.014	1.419	1.32	1.507	1.473		0.669	2.093	2.53		1.72	1.078	1.606	0.848	1.358	1.837	0.912	0.769	1.094	0.899	0.938
180785	Hs.535378	Calsyntenin 3	CLSTN3	1.698	1.353	1.58	1.151		0.961	0.991	0.719	1.392	0.874	1.199	1.456	1.411	1.535	1.492	1.282	1.326	1.571	1.64	1.448	1.707	1.153	2.487	1.295	1.046	1.039	1.399	1.26	1.43	0.94		0.474	0.616	0.833	0.615	1.324	1.253	1.607	1.146	1.113	1.287	1.502	1.329	1.269	1.078	1.134
183062	Hs.8015	Ubiquitin specific protease 21	USP21	1.759	1.204	0.989	1.133	1.028		0.996		0.841	0.722	0.741	0.768	0.524	0.971	0.729	1.16	0.93	0.792	1.08	1.169	0.905	0.465	0.348	0.586	0.499	0.826	0.858	0.679	0.955	1.339		0.83	1.25	1.407	0.711	0.919	1.151	1.382	0.53	0.995	1.16	0.671	0.74	0.818		0.654
183462	Hs.26232	Mannosidase, alpha, class 2C, member 1	MAN2C1	1.114	1.098	1.515	1.196	1.504	1.295	0.905	1.097	1.181	1.101	1.535	1.524	1.714	1.936	1.959	1.308	1.018	1.871	1.005	1.194		1.294	1.035	1.21	0.966	0.784	0.98	0.946	1.021	1.04		1.078	1.446	1.266	1.097	1.086	1.178	1.861	0.894	0.798	0.827	1.071	0.938	1.433	1.383	1.255
1837270	Hs.281348	Cyclin J	CCNJ	0.647	0.577	1.203	0.947	1.014		0.729	0.769	1.223	1.084	0.821	0.995	0.995	0.951	0.831		1.317	1.302	1.221	1.073		0.756	1.25	0.881	0.916	0.871	1.211	1.637	1.027	1.535		1.218	0.964	1.002	0.816	0.927	1.415	1.717	0.843	0.893	0.619	1.212	2.127		1.484	1.71
1839241	Hs.334464	SPANX family, member A2	SPANXA1							1.174	1.439	1.121	1.497	0.877	0.554	0.522	0.868	0.409	0.604	0.932	0.82	0.747	0.642	0.278	0.361	0.449	0.286	0.82	0.81	1.03	1.024	1.411	1.64		1.002	1.187	0.997	0.825	0.836	1.765	1.446	1.07	0.913	1.445	0.617	0.935		0.684	0.516
1840373	Hs.27595	Zinc finger protein 654	ZNF654	0.919	1.271	1.916	1.174	0.822	0.378	0.298	0.492	0.445	0.382	1.071	1.043	1.278	1.379	0.711	0.92	0.887	1.452	0.854	1.129	0.776	0.695	0.843	0.491	0.583	0.893	1.5	1.942	0.986	1.066		1.159	1.065	1.463	1.328	1.688	1.067	1.323	1.059	0.87	1.031
1843843	Hs.450763	Left-right determination factor 2	SRGAP1	0.986	0.813	0.825	0.992	1.345		1.679	1.68	1.227	1.568	1.319	1.494	0.809	1.94	1.019	0.952	0.94	1.026	1.5	1.637		0.73	0.344	0.672		1.079	0.871	0.933	1.261	1.217		0.978	0.866	1.141	1.117	1.534	1.066	0.673	0.239		0.805	0.964	0.791	0.91	1.095	1.033
1845299	Hs.519507	Testis-specific serine kinase 1	STK22D	1.294	1.157	0.981	1.121	0.832	0.836	0.768	0.809	1.438	1.001	0.959	0.797	0.967	0.754	0.877	1.241	1.65	1.316	1.265	1.263						0.806	1.078	0.708	0.775	0.703		1.057	1.153	0.924	1.16	1.542	1.072	1.049	1.054	1.003	0.942	1.028	1.057	1.21	1.196
1859037	Hs.169474	Eukaryotic translation initiation factor 2B, subunit 4 delta, 67kDa	EIF2B4	1.753	1.141	2.374	2.128	1.346						0.845	0.881	0.804	1.108	1.056	0.918	1.002	0.784	0.888	0.963	1.073	0.812	0.708	0.889	1.037	0.929	0.977	0.901	0.948	1.003		0.537	1.323	1.486	1.131	1.073	0.959	2.367	1.072	1.701	2.768	1.006	0.872	0.915	1.101	0.922
1860052	Hs.56382	Hexamthylene bis-acetamide inducible 2	FLJ32384	1.41	1.121	1.647	1.633	1.236	1.334	1.127	1.034	1.37			1.051	0.968	0.902		0.971	1.329	0.735	0.733	0.735		0.809	1.408	0.703		0.86	1.863	0.87	1.029	0.694		0.795	1.663	1.456	0.55	1.204	0.877	1.524	1.128	0.738		1.011	0.643		0.703	0.506
1860821	Hs.211870	Similar to Galectin-3 binding protein precursor (Lectin galactoside-binding soluble 3 binding protein) (Mac-2 binding protein) (Mac-2 BP) (MAC2BP) (Tumor-associated antigen 90K)		0.81	1.73	2.803	1.388	1.491	0.638	0.805	0.99	0.495	0.656	0.737	1.116	1.005	1.106	0.719	0.916	0.883	1.16	0.924	1.185	0.835	0.868	0.914	0.768	1.081	1.189	1.221	1.725	0.898	1.191		0.658	1.092	1.633	1.14	1.678	1.182	1.483	1.5	1.519	0.681	1.02	0.871	1.207	0.781	0.997
186664	Hs.155742	Glyoxylate reductase/hydroxypyruvate reductase	GRHPR						1.096	0.816	0.915	0.924	0.634	0.943	1.162	0.82	1.186	0.864	0.809	0.956	0.854	0.905	0.98	0.665	0.759	0.657	0.926	0.911	0.857	1.084	1.148	1.204	1.116		0.921	1.2	1.833	1.574	2.335	1.118	2.11	1.54	2.701	1.666	1.051	0.75	1.036	1.009	0.764
1868656	Hs.104613	RP42 homolog	RP42	1.114	1.006	1.047	1.203	0.715		0.783	0.547	0.609	0.871	1.132	0.847	0.749		0.729	1.182	0.899	1.263	1.169	1.412		1.128		0.794	1.008	0.665	0.654	0.865	0.806	0.658		0.901	0.591	0.826	0.725	0.71	0.905	1.184	0.379	0.539	0.78				1.02
1869201	Hs.495138	Mitogen-activated protein kinase associated protein 1	MAPKAP1	1.473	1.399	1.503	1.848	1.609		1.353	0.92	1.169	1.506	0.806	0.704	0.707	0.769	0.853	1.517	1.13	0.906	0.924	1.133	1.192	1.02	0.786	0.942	1.258	0.917	1.317	1.08	1.071	1.063		0.886	0.83	1.055	1.036	1.137	0.718	1.733	0.818	1.558	1.235	0.87	1.038	0.842	1.075	0.988
1882598	Hs.104613	RP42 homolog	RP42	1.051	1.014	1.459		1.324		0.986	0.735	0.682	0.926	1.014	1.165	0.896	1.407	0.671	0.848	0.665	0.805	0.943	1.058		1.178	0.971	0.971	0.994	0.98	0.989	1.244	0.869	0.865		0.888	1.127	1.511	1.159	1.563	0.917	0.654	0.876	1.231	0.693	0.97		1.021	0.94	0.995
1882823	Hs.142912	Frizzled homolog 2 (Drosophila)	FZD2	1.374	1.453	1.204	0.852	0.799			0.662	0.313	0.318	1.35	1.406	1.154		0.673	1.324	0.925	0.801	0.696	0.691	0.831	0.752	0.459	0.366	0.402	0.871	1.109	0.737	0.748	1.139		0.28	0.632	1.44	0.782	1.11	1.057	2.175	0.642	0.63	2.013	0.781	0.65	0.789	0.374	0.696
1894034	Hs.483090	Signal recognition particle 19kDa	SRP19	0.576	1.037	1.57	1.146	1.586	0.826		0.954	1.128		1.274	0.951	0.641	1.022		1.035	1.429	0.856	0.852	1.012		0.438	0.628	0.683		0.877	1.178	1.018	1.017	0.85		0.834	0.766	0.951	0.83	0.906	0.993	1.093	1.392	1.789		1.022	1.031		1.226	1.26
1894358	Hs.192221	Elongation factor, RNA polymerase II, 2	ELL2	0.673					3.959	3.945	0.542	0.32	2.958	1.876	2.987	1.001	1.925	1.165	0.821	0.381	0.689	1.101	0.534	1.672	0.68	0.351	0.404	0.409	0.814	0.495	0.503	0.581	0.345		0.933	0.299	0.229	0.173	0.356	1.824	0.368	0.108	0.293	0.23	1.382	1.32	0.551	1.285	1.093
1895419	Hs.306380	Hypothetical protein MGC2654	MGC2654	1.114	0.786	1.196	1.844	1.036	1.103	0.891	1.088	1.625	0.776	0.875	0.986	0.779	0.953	0.589	1.087	1.027	0.969	0.952	1.03	0.995	0.948	0.831	1.008	0.708	0.881	0.971	1.194	1.217	1.301		1.383	1.168	1.697	1.168	1.714	1.24	1.693	1.197	1.918	1.959	0.821	0.868	0.775	1.229	0.796
1896338	Hs.368359	WD repeat and FYVE domain containing 1	WDFY1	0.805	1.254	1.394	1.48	1.542				0.694		1.209	1.324	0.945	1.649	0.788		1.155	1.059	1.308	1.425		0.57	0.319	0.486		0.96	1.155	1.425	1.158	0.84		0.72	0.475	0.605	1.03	1.086	1.314	0.982	0.216	0.296		0.857	0.761	1.312	1.013	0.952
1897067	Hs.85701	Potassium large conductance calcium-activated channel, subfamily M beta member 3	KCNMB3	1.085	0.661	1.06	1.399	0.941	1.118	0.878	0.669	0.769	0.991	1.064	1.156	0.846	0.801	1.016	1.001	0.882	1.114	1.424	1.268		1.079	0.911	0.947	1.019	0.906	0.886	1.388	1.118	0.863		1.751	0.565	0.535	0.625	0.713	1.054	0.718	0.776	0.807	1.185	1.622	1.526	1.686	1.483	1.318
1899259	Hs.34341	CD58 antigen, (lymphocyte function-associated antigen 3)	CD58	0.631	0.65	1.013	0.881	0.76	1.139	0.733	0.741	0.494	0.763	0.557	0.761	0.664	0.737	0.747	0.861	0.802	1.416	1.656		0.594	0.451	0.557	0.703	0.803	0.695	0.9	0.848	1.133	0.912		1.194	0.989	0.994	1.057	0.917	1.155	1.272	1.202	1.42	1.548	0.758	0.687	2.151	1.179	1.345
1899263	Hs.473788	OTU domain, ubiquitin aldehyde binding 1	OTUB1	0.766	0.935	1.53	1.244	1.558	1.127	1.374	1.267	1.298		0.652	0.725	0.92	0.931	0.749	1.084	1.281	1.255	1.287	1.358	0.573	0.542	0.308	0.479	0.633	0.968	0.984	1.161	0.958	1.369		0.773	1.51	1.998	1.649	2.099	1.196	2.436	0.67	1.138	0.807	1.269	0.833	1.345	1.374	1.077
1901458	Hs.380801	Pecanex-like 3 (Drosophila)	PCNXL3	0.755	0.942	1.252	1.084	0.86		0.924	1.187	1.23	1.129	0.986	1.129	1.013	1.344	1.129	1.302	1.622	1.039	1.205		1.522	1.174	0.887	0.992		0.881	0.822	0.836	1.02	1.075		0.759	1.182	1.697	1.265	1.147	1.153	1.959	0.459	0.605	0.468	1.275	0.735	1.183	1.276	1.219
1901824	Hs.75798	Chromosome 20 open reading frame 111	C20orf111	0.762	1.367	1.27	0.585	0.781	0.529					0.888	0.761	0.846	0.827	0.447	0.842	0.948	0.832	0.746	0.821	0.564	0.573	0.333	0.336	0.42	0.968	1.276	1.212	1.259	1.001		0.794	0.291	1.239	0.668	1.025	0.827	0.791	0.628	0.684	0.595	1.116	1.188	1.511	0.723	1.055
1902764	Hs.195471	6-phosphofructo-2-kinase/fructose-2,6-biphosphatase 3	PFKFB3	1.166	1.949	2.072	1.612	1.103		0.879	0.962	0.768	0.581	1.2	1.349	1.248	0.894	0.703	0.834	0.971	1.466	1.531	0.875	0.982	1.057	0.992	1.092	1.145	0.939	1.637	1.672	1.657	1.775		0.963	1.601	1.772	1.447	1.364	0.92	2.97	2.191	1.894	1.155	0.853		2.178	0.876	0.691
1909935	Hs.433722	KIAA1967	KIAA1967	2.757	1.49	3.965	2.172	1.589	1.071	0.981	1.211	0.715	0.646	1.048	1.025	0.909	1.069	1.072	0.663	0.729	0.482	0.405	0.491	0.993	0.918	0.999	0.696	1.041	0.771	1.509	1.017	0.761	0.967		0.712	1.162	1.674	1.121	1.616	0.917	1.473	1.746	2.134	3.69	0.993	0.844	1.129	0.679	0.913
1910040	Hs.208759	Nemo like kinase	NLK	1.212		2.277	1.338	1.038			0.577	0.752	0.644	0.913	0.795	0.704	1.171	0.821	0.792	0.868	0.976	1.141	1.164		0.36	0.427	0.387	0.528	0.741	1.105	1.338	1.308	0.859		0.801	0.899	1.143	0.988	1.211	1.079	1.182	0.847	1.056	1.282	0.653	0.818	1.182	0.74	1.017
1910278	Hs.554894	WD repeat domain 54	FLJ12953	1.04	0.936	0.819	0.903	0.962				1.046	1.108	0.767	1.15	1.09	1.171	1.043	1.412	1.108	1.241	1.216	1.237	1.113	0.801	0.911	0.779	0.921	0.989	0.745	0.781	0.948	0.745		1.003		1.434	0.795	0.914	1.402	1.737				1.082	1.145	1.252	1.593	1.085
1910746	Hs.446091	Wilms tumor 1 associated protein	WTAP	0.615	0.641	1.395	0.987	1.208	0.789	1.32	1.31	0.593	0.92	1.451	1.301	1.118	2.691	0.848	0.847	0.848	0.918	0.947	0.709	0.599	0.713	0.737	0.666	0.766	0.974	1.277	1.287	0.972	0.81		0.651	1.498	1.841	0.968	1.191	0.786	1.42	0.528	0.903	0.465	0.792	0.736	1.106	0.567	0.986
1911683	Hs.533633	AT rich interactive domain 4B (RBP1- like)	ARID4B	0.887	1.207	1.05	0.747	1.08	0.757	0.599	0.449	0.447	0.579	1.064	1.021	1.024	1.662	0.933	1.196	0.955	1.501	1.466	1.353	0.95	0.621	0.465	0.58	0.646	0.801	0.802	0.924	0.967	0.829		0.913	0.691	1.143	1.009	1.341	1.233	0.879	0.559	0.735	0.513	0.992	0.919	1.193	0.701	1.317
1911721	Hs.125898	GNAS complex locus	GNAS	0.686	1.695	1.6	1.029	1.369	1.692		0.875	0.299	1.268	1.766	4.413	1.9	2.206	1.06	1.526	1.758	2.086	0.946	0.942	1.019	1.515	0.814	0.314	0.506	1.335	2.003	2.525	1.059	0.882		0.921	0.83	0.867	0.446	0.791	2.214	2.455	0.665	0.642	0.359	1.402	1.778	2.575	1.035	1.213
1914140	Hs.155729	Electron-transferring-flavoprotein dehydrogenase	ETFDH	1.356	1.096	1.213	1.263	1.09			0.782	1.027	1.027	1.197	0.998	0.998	0.84	0.773	1.082	1.339	0.943	1	1.061	1.024	0.998	0.584	0.681	0.854	1.159	1.424	1.29	1.125	1.278		1.029	0.927	1.302	0.884	1.647	0.842	1.052	0.904	1.056	0.931	0.88	0.892	0.625	0.776	0.657
1914166	Hs.25489	Chromosome 19 open reading frame 24	C19orf24	1.609	1.087	0.918	1.502	2.033	1.828			1.324	1.906	0.867	0.838	1.035	0.929		1.013	1.005	0.988	0.968	0.888		1.412	1.682	1.444	1.623	0.837	0.991	0.92	0.908	1.02		0.708	1.354	1.776	1.142	1.209	1.002	2.392	0.475	1.027	1.415	1.075	0.908	1.012	1.2	1.153
1916461	Hs.335274	DNA segment, Chr 15, Wayne State University 75, expressed	D15Wsu75e	2.947	1.777	2.594	2.84	1.583		1.894	1.837	2.619	1.96	0.876	0.878	0.948	1.073	1.007	1.007	1.244	0.718	0.795	0.89	0.818	0.619	0.582	0.924	1.08							0.621	1.214	1.875	1.054	0.839	0.612	2.694	0.788	1.211	1.821	1.111	0.73	0.954	1.201	1.04
192593	Hs.284491	Pyridoxal (pyridoxine, vitamin B6) kinase	PDXK	3.164	1.809	3.714	1.797	1.598	0.578	0.716	1.961	1.133	0.755	0.644	0.621	1.048	1.361	0.802	1.081	1.431	1.407	1.45	1.304	0.943	0.892	0.819	1.155	1.238	1.013	1.284	1.252		1.142		0.522	2.033	2.536	1.564	2.433	1.519	2.225	1.685	2.621	2.32	0.881	0.669	1.698	1.145	1.369
1926246	Hs.507971	Leucine-rich repeats and calponin homology (CH) domain containing 1	LRCH1	1.19	1.71	1.052	0.917	0.742	0.544	0.929		0.67	0.662		0.698	0.568	0.847	0.542	1.071	1.259	1.333	1.574	1.417		0.848	0.928	1.213	1.244	1.176	1.41	1.767	1.697	1.567		0.989	0.751	1.078	1.147	0.83	0.965	0.924	1.046		0.836	0.906	1.044	1.354
1942271	Hs.385998	WD repeat and HMG-box DNA binding protein 1	WDHD1	0.586	0.873	0.716	1.436	0.897	1.114			0.613		0.843	0.67	0.385	0.546	0.696	1.42	0.934	0.857	0.974	1.147	0.696	0.541	0.869	0.66	0.66	0.773	0.833	0.919	0.892	0.991		1.069	0.908	1.196	1.177	1.132	1.135	1.729	0.653	0.895	1.306	0.714	0.96	0.943		0.971
1947150	Hs.433984	Solute carrier family 4, anion exchanger, member 2 (erythrocyte membrane protein band 3-like 1)	SLC4A2	1.6	1.46	2.687	2.02	1.194	1.137		1.942	1.871		0.95		1.023	1.25	1.087	1.089	1.261	1.066	1.179	0.896	1.207	0.811	0.699	0.942	1.18	0.647	0.788	0.763	0.557	0.605		0.874	2.138	2.385	1.247	1.195	1.205	3.06	0.771	1.504	1.178	0.863		0.88		0.753
1947501	Hs.485471	CDC5 cell division cycle 5-like (S. pombe)	CDC5L	0.921	0.682	1.235	1.045	0.881			1.078	0.536		1.148	1.052	0.709	0.963	0.606	0.736	0.794	0.725	0.861	0.93						0.786	1.218	1.352	1.222	1.173		0.655	0.762	0.842	0.789	0.961	0.695	0.768		0.864	0.881	0.854		0.715	0.805	0.691
1947991	Hs.137516	Fidgetin-like 1	FIGNL1	0.81	0.674	0.932	1.22	0.841	1.148	0.561	0.834			1.036	1.294	0.771	1.08	0.701	0.837	1.23	1.014	1.039	0.993	0.755	0.629	0.81	0.728	0.689	0.774	1.35	1.202	0.945	1.194		0.983	1.084	1.138	1.019	1.024			0.732	0.961		0.916	0.751	1.044	0.739	1.172
1948395	Hs.374043	Additional sex combs like 1 (Drosophila)	ASXL1	1.244	1.043	0.399	0.393	0.588		1.567	1.107	0.488	1.147	1.309	1.758	1.205	1.258	0.845	1.199	0.974	1.415	1.112	0.942	0.967	0.629	0.346	0.295	0.53	1.072	1.069	0.931	0.842	0.651		1.007	1.042	0.765	0.492	0.639	1.222		0.811	1.138	1.684	1.185	1.387	1.972		1.082
1950896	Hs.122390	Transcribed locus		1.472	1.687	2.648	1.356	1.686			1.287	1.134		1.114	1.284	0.741	1.664	0.873	0.834	0.822	0.768	0.797	0.833		0.568	0.408	0.667	0.802	1.172	1.394	1.286	1.221	1.45		0.74	1.774	2.311	1.127	1.615	1.021	2.636	1.134	1.604	1.39	0.892	0.815	1.139	0.788	0.971
195817	Hs.279763	Misato homolog 1 (Drosophila)	FLJ10504	1.004	1.162	1.131	0.667	1.129			0.725	1.291	0.796	1.094	1.192	1.255	1.21	1.11	1.015	1.051	0.961	1.084	1.253	0.86	0.735	0.611	0.794	0.937	0.933	1.044	0.962	1.166	1.065		1.013	1.334	1.205	1.352	1.587	1.006	1.497	1.046	1.099	1.032	0.796	0.794	0.897	1.079	1.096
196012	Hs.116448	Glutaminase	GLS	0.799	1.723	1.317	0.738	0.859	0.577	0.498	0.299	0.529		1.031	1.485	1.325	1.23	0.821	1.252	0.955	1.224	1.425	1.538	0.965	0.71	0.59	0.575	0.68	0.878	0.858	1.046	0.977	0.822		0.747	0.529	0.907	0.729	1.013	1.177	1.347	0.733	1.069	0.488	1.017	1.342	1.643	1.298	1.148
196148	Hs.14478	Transcript expressed during hematopoiesis 2	DKFZp762H185	1.357	1.705	0.94	0.833	1.09	1.051	0.808	0.994	1.206	0.74	1.28	1.182	1.011	0.925		0.809	0.814	0.819	0.691	0.648	1.281	0.953	0.743	0.706	0.632	0.816	0.925	0.71	0.647	0.595		0.968	1.138	1.165	1.22	1.2	1.088	1.245	0.724	0.808	0.641	0.812	0.666	0.707	0.441	0.499
196345	Hs.480311	PDZ and LIM domain 5	PDLIM5	0.81	1.09	1.999	2.271	2.086	0.74	0.827	1.253	1.02	1.117	1.177	1.067	1.269	1.966	1.575	0.864	0.723	1.833	2.214	2.518						0.953	0.775	1.556	1.164	1.144		1.194	1.513	1.57	2.068	2.114	1.033	1.554	1.215	1.919	1.099	1.302	0.907	1.394	1.862	2.511
196640				1.008	1.241	1.246	0.923	1.073	0.52	0.746	0.859	0.729	0.574	0.982	0.775	0.896	0.9	0.699	0.942	0.709	1.148	1.032	1.065		0.744	0.695	0.794	0.922	0.865	0.9	1.244	1.034	1.067		0.924	0.653	0.872	0.692	0.828	1.3	0.894	0.645	0.963	0.839	1.087	0.991	1.364	1.018	1.167
197313	Hs.107622	Serum response factor binding protein 1	p49/STRAP	0.878	0.665	0.721	1.151	1.1			1.092	0.763		1.045	1.786	1.479	2.046	0.762	1.131	0.974	1.432	1.458	1.414						1.058	0.767	1.081	1.405	1.417		1.134	1.246	1.289	1.388	2.064	0.767	2.244	0.764	1.037		0.717	1.099	0.889	1.107
197727	Hs.287717	Phosphatidylethanolamine N-methyltransferase	PEMT	1.067	0.959	1.039	0.671	1.015		0.917	1.047	1.174	1.182	0.799	0.94	0.953	0.961	0.944	1.153	1.288	1.185	1.218	1.158	1.216	0.852	0.711	0.936	0.961	0.86	0.747	0.984	0.985	1.223		0.835	1.05	1.188	1.11	1.09	1.087	2.088	0.698	0.96	0.97	1.062	0.742	1.038	0.991	0.839
197913	Hs.355934	Splicing factor proline/glutamine-rich (polypyrimidine tract binding protein associated)	SFPQ	1.102	2.328	1.865	1.238	1.371	1.007	1.044	0.647	0.659	0.52	1.196	1.781	0.899	1.388	0.747	0.898	0.749	0.798	0.665	0.679	0.848	0.774	0.567	0.595	0.68	1.016	0.807	1.074	0.725	0.809		1.134	1.367	1.095	0.996	1.397	1.071	2.607	0.879	1.169	0.608	1.362	1.657	1.393	1.208	0.96
198312	Hs.227253	Translocase of outer mitochondrial membrane 70 homolog A (yeast)	TOMM70A	0.56		1.137		1.102	1.701	0.712	0.728	0.901	0.752	0.941	0.925	0.838	1.111	2.191	1.031	0.89	1.051	1.364	1.497						0.862	0.925	1.123	0.953	0.95		1.039	1.137	0.841	0.995	1.355	1.08	1.417	0.616	0.828	0.637	0.8	0.803	0.886	0.737	0.874
198960	Hs.437388	Phosphatidylinositol glycan, class T	PIGT	1.269	0.616	0.908	0.929	1.283	1.435	1.398	1.552	1.562	0.516	1.094	1.069	1.045	1.326	0.875	0.821	0.833	0.846	0.861	0.835	0.99	0.816	0.604	0.954	0.954	0.875	0.982	1.049	1.122	1.271		0.554	1.44	1.861	1.777	1.994	1.38	3.234	1.088	1.756	3.744	0.953	0.899	0.935	1.05	0.861
199337	Hs.555964	Asparagine-linked glycosylation 1 homolog (yeast, beta-1,4-mannosyltransferase)	ALG1	1.164	1.264	1.308	0.898	1.034	1.303			1.205		0.875	1.024	0.842	1.073	0.79	0.843	0.89	0.768	0.737	0.925		0.668	0.583	0.713	0.76	1.009	1.333	1.13	1.248	1.379		0.948	1.533	1.991	0.885		1.171	1.39	0.926	1.413	1.438	1.001	0.601	0.771	0.746	0.749
199645	Hs.517249	Nicastrin	NCSTN	1.755	1.519	1.64	1.17	1.356	1.279	0.962	1.128	1.581	0.943	1.361	1.602	1.279	1.857	1.461	0.861	0.693	1.047	0.821	1.137	1.78	1.649	1.227	1.903	1.672	0.883	1.069	1.111	1.246	1.843		1.064	1.43	1.033	1.096	0.861	1.064	2.197	0.738	0.694	1.249	1.059	1.115	1.528	1.033	1.165
2009117	Hs.533291	MRS2-like, magnesium homeostasis factor (S. cerevisiae)	MRS2L	1.123	1.003	0.971	1.791	1.022				0.641		0.835	0.636	0.508	0.659	0.333	1.003	0.873	1.227	1.386	1.545						0.729	0.697	0.928	0.826	0.85		1.06	0.987	1.208	1.277	1.501	1.008	1.069	0.886	1.509				0.758	0.823	1.041
2009511	Hs.250666	Hairy and enhancer of split 1, (Drosophila)	HES1	0.87	2.349	5.088		0.898	1.644			0.999		0.455	1.038	0.766	0.29	0.33	0.999		2.27		0.502		1.219		1.769		0.753	1.403	2.58	0.828	1.473		0.767	2.816	1.353	0.624	0.702	1.587	1.894	14.151	2.05	3.347	1.194	9.902	14.999	1.633	0.827
2009924	Hs.524187	Tubby like protein 3	TULP3	2.263		1.978	1.137	1.506	1.527	0.905	0.817	0.549	0.592	1.356	1.106	0.655	1.194	1.239	0.955	1.001	0.795	0.633	0.708						0.684	1.004	0.834	0.716	0.852		0.731	1.284	1.319	0.875	1.631	1.053	1.343	1.46	1.779	3.229	1.112	0.967	1.114	0.756	0.87
2010915	Hs.210824	Transcribed locus, weakly similar to XP_209041.2 PREDICTED: similar to KIAA1503 protein [Homo sapiens]		0.963	0.914	0.936		0.883	0.663	0.997	0.984	0.494	0.907	1.113	1.028	0.831	1.431	0.899	0.789	0.703	1.001	1.009	1.131		0.675		0.658	0.866	0.853	1.006	1.491	1.311	1.507		1.143	1.224	1.344	0.936	1.553	0.775	1.145	1.442	1.877	2.175	0.603	0.799	0.568	0.795	1.106
2011308	Hs.532265	WD repeats and SOF1 domain containing	DKFZP564O0463	1.059	1.051	1.739	1.83	1.735	0.742	0.587	0.596	0.814	0.8		0.715	0.848	1.207	0.672	0.865	0.713	0.988	1.293	1.473	0.725	0.791	0.718	0.983	1.34	0.9	1.115	1.561	1.394	1.343		0.987	0.956	1.256	1.745	2.255	1.133	1.419	1.246	2.306	1.721	1.055		0.855	1.172	1.341
201168	Hs.412836	Leucine rich repeat containing 8 family, member C	FAD158	1.162	0.913	1.661	1.266	1.64	0.797	0.818	1.012	2.362	1.054	1.151	1.098	1.401	2.348	1.469	0.694	1.166	2.046	1.109	0.912	0.752	0.996	1.014	1.652	1.729	1.102	1.286	1.897	2.678	1.657		0.729	1.021	1.292	1.712	1.292	1.427	0.947	1.217	1.804	1.059	0.59	0.665	1.247	1.665	1.138
2011903	Hs.34906	Biogenesis of lysosome-related organelles complex-1, subunit 2	BLOC1S2	1.531	1.627	2.068	1.577	2.294	0.43	0.658	0.921	0.501	0.629	0.856	0.822	0.689	0.992	0.592	0.682	0.731	0.768	0.989	0.945	0.739	0.774	0.732	0.903	0.889	0.817	1.077	1.246	1.24	1.093		0.821	1.916	2.639	1.336	2.082	0.999	1.886	1.08	2.74	3.71	0.763	0.713	1.019	0.708	0.901
2012412	Hs.355867	Methionine-tRNA synthetase	MARS	0.688	0.838	1.044	0.879	0.908						0.827	1.137	0.883	0.755	0.704	1.185	1.25	1.185	1.03	1.117	1.224	1.126	0.951	0.936	0.929	0.947	1.091	1.089	1.113	0.96		0.832	0.701	0.769	1.009	1.336	0.935	2.334	0.954	1.175	1.137	0.839	0.871	0.97	0.869	0.58
2012757	Hs.332197	Peroxidasin homolog (Drosophila)	D2S448	1.641	1.839	2.505	1.266	1.015	0.92	1.291	1.619	0.838	0.765	0.695	0.841	0.551	0.705	0.638	1.014	0.889	1.083	1.084	1.049	0.845	0.886	0.562	0.869	0.948	1.333	1.279	1.475	1.838	1.933		0.766	1.052	1.441	1.204	1.497	1.753	1.76	1.385	2.586	1.48	0.634	0.783	1.273	0.658	0.722
2013094	Hs.435120	Kinesin family member 1C	KIF1C	1.182	1.13	2.188	1.766	1.721	0.96		1.992	1.458	0.881	0.928	0.873	0.888	0.976	0.972	1.05	1.078	0.904	0.956	0.922	1.203	1.084	0.946	1.224	1.139	0.831	1.104	1.219	1.024	1.408		0.931	3.001	5.358	1.856	2.191	1.002	1.449	1.055	1.425	1.172	0.806	0.662	1.02	0.914	0.848
2013515	Hs.296323	Serum/glucocorticoid regulated kinase	SGK		3.498	2.234				1.05	0.865			1.094	1.061	0.849	0.889	0.337	1.331	1.76	2.779	1.657	0.837	0.636	0.715	0.429	0.425	0.264	1.287	1.975	1.867	1.363	0.775		0.873	1.167	1.344	1.316	0.753	1.58	2.269	2.227	3.086	1.754	1.31	1.703	2.876	1.009	1.078
2014161	Hs.517641	L(3)mbt-like 2 (Drosophila)	L3MBTL2	2.08	1.168	1.55	0.694	0.792		1.073	0.948	1.249	0.743	0.581	0.739	0.672	0.781	1.182	1.03	0.979	1.165	1.265	1.362	1.485	1.093	0.855	1.258	1.427	1.133	1.085	0.969	1.146	1.654		0.694	1.109	1.649	1.265	1.303	1.269	1.007	0.77	1.347	1.978	0.698	0.799	0.958	0.962	0.949
2014856	Hs.101840	Major histocompatibility complex, class I-related	MR1	1.253	1.067	1.003	0.874	0.978		1.017	0.568	0.935		0.896	1.025	0.805	0.782	0.787	1.001	1.149	0.915	0.946	0.976	1.237	0.76	1.06	0.812	0.863	0.891	1.119	1.059	1.029	1.035		0.615	1.326	1.065	1.081	1.223	0.929	1.44	0.85	0.967	1.115	0.74	0.758	0.589	0.639	0.589
2015083	Hs.495985	T-cell, immune regulator 1, ATPase, H+ transporting, lysosomal V0 protein a isoform 3	TCIRG1	1.062	1.447	2.3	1.649	1.079	0.963			0.89	0.917	0.761	1.066	0.923	0.773		1.322	1.667	1.368	1.24	1.327		0.747	0.663	0.96	0.829	1.35	1.434	1.305	1.029	1.403		0.654	2.066	2.716		1.155	1.378	1.97	0.408	0.685	0.548	1.108		0.924	0.819	0.748
2016368	Hs.143736	Chromosome 20 open reading frame 108	C20orf108	2.105	1.65	1.98	0.993	0.834	1.378	1.877		1.554	1.644	0.768	1.106	0.92	0.947	1.002	1.45	1.548	1.133	1.242	1.147	1.161	0.543	0.597	0.532	0.958	0.886	1.037	0.76	0.831	0.637		0.829	1.283	1.538	0.856	0.751	0.801	1.731	0.775	0.797	0.791	0.933	0.795	1.412	0.97	1.078
2016385	Hs.178011	Hypothetical protein FLJ20257	FLJ20257	3.474	1.926	3	2.436	0.923		6.919	6.764	6.764	3.687	0.624	0.987	0.91	0.648	0.953	1.242	1.682	1.124	1.05	1.17	1.7	1.062	0.78	0.825	1.138	0.776	1.024	0.761	0.994	0.771		0.559	1.115	1.647	0.778	0.587	0.683	3.396	0.638	0.759	1.188	0.907	0.864	1.235	0.889	1.058
2016464	Hs.495188	Leucine rich repeat and sterile alpha motif containing 1	LRSAM1	1.005	0.586	0.926	1.036	1.052	1.516	1.003	1.25	1.599	1.16	1.193	1.222			1.195	0.821	1.264	0.835	0.836	0.777	1.199	0.892	0.877	0.852	1.043	0.838	1.594	1.027	0.681	0.883		0.828	0.997	1.189	0.529	1.094	1.036	0.817	1.126	1.264		1.224	0.857	0.872		0.607
2017352	Hs.455109	Xylosylprotein beta 1,4-galactosyltransferase, polypeptide 7 (galactosyltransferase I)	B4GALT7	1.562	1.089	1.319	0.729	1.093	1.011	1.041	1.178	1.238	0.695	0.963	1.135	0.918	1.069	0.86	0.912	0.909	1.021	1.015	1.239	0.891	0.807	0.624	0.795	0.916	1.112	1.277	1.256	1.253	1.768		1.102	1.126	1.692	1.247	1.428	1.049	1.004	0.997	1.417	2.554	0.827	0.657	1.013	0.87	0.886
2017597	Hs.105547	Neural proliferation, differentiation and control, 1	NPDC1	1.956	1.129	1.083	0.833	1.046	1.189	1.241	1.906	1.839	0.993	0.659	0.975	0.976	1.083	1.02	1.088	1.142	1.079	1.098	1.11	1.108	0.799	0.679	0.98	0.884	0.926	1.031	0.81	1.208	1.529		0.983	2.438	2.822	1.194	1.108	1.043	2.087	0.867	1.208	2.053	0.808	0.671	0.93	0.817	0.804
2018297	Hs.515134	CTL2 protein	CTL2	1.623	1.498	1.947	0.943	1.395	0.977		1.938	1.378		0.54	0.746	0.645	0.783	0.512	0.935	1.166	0.993	0.95	0.857	1.234	1.151	0.839	1.173	1.274	1.177	1.302	1.307	1.19	1.612		0.794	1.216	1.283	1.018	0.99	0.959	0.824	0.574	0.74	0.682	0.821	0.754	1.237	0.953	0.76
2018332	Hs.280342	Protein kinase, cAMP-dependent, regulatory, type I, alpha (tissue specific extinguisher 1)	PRKAR1A	1.218	1.441	1.161	1.005	1.278	0.795	0.97	0.949	0.984	0.797	1.208	0.932	0.886	2.231	0.74	1.071	0.898	1.024	1.25	1.264	1.225	0.841	0.813	0.929	1.066	1.008	1.369	1.186	1.337	1.169		1.015	1.056	1.321	0.978	1.251	0.879	1.175	0.81	0.958	1.401	1.334	1.308	2.48	1.59	3.516
2018807	Hs.158287	Syndecan 3 (N-syndecan)	SDC3	1.986	1.613	2.418	3.01	1.913	1.028	0.775	1.697	1.552	0.809	0.977	1.138	1.019	1.136	0.854	0.887	0.958	0.869	0.87	0.831	1.175	1.336	1.005	1.585	1.802	0.899	0.958	1.291	0.912	1.113		0.958	2.875	2.809	1.77	2.397	1.192	1.195	1.282	1.604	1.327	0.918	0.768	0.959	1.039	0.849
2020772	Hs.31130	Transmembrane 7 superfamily member 2	TM7SF2	2.08	2.327	2.931	1.663	2.616	2.939	2.465	2.662	2.08	1.339	0.688	0.98	0.522	0.747	0.658	1.135	1.017	0.699	0.69	0.744		0.814	0.521			1.112	1.401	1.135	1.035	0.793		0.447	1.119	2.011	1.046	0.973	0.942	1.843	0.521	1.177	0.387	0.918	0.734	1.066	0.969	0.921
2020898	Hs.153357	Procollagen-lysine, 2-oxoglutarate 5-dioxygenase 3	PLOD3		1.298	2.696	1.723	1.677	1.723	1.735	2.676	1.524	1.076	0.744	0.91	0.919	1.117	0.791	0.941	1.066	1.301	1.241	1.318	0.881	0.725	0.572	0.779	1.025	0.827	1.068	1.118	1.168	1.386		0.866	2.321	2.957	1.433	1.9	1.049	2.552	0.725	1.359		0.761	0.686	0.975	0.78	0.769
2021358	Hs.492407	Tyrosine 3-monooxygenase/tryptophan 5-monooxygenase activation protein, zeta polypeptide	YWHAZ	0.765	1.232	1.109	1.283	1.002		0.674	0.621	0.829	0.846	0.732	0.736	0.588	1.342	0.664	0.838	0.816	1.057	1.089	1.181						0.792	0.714	1.326	1.069	1.107		0.788	0.649	0.977	1.234	1.284		1.122	0.349	0.576		0.934	1.235	1.689	1.258	1.523
2028057	Hs.447454	Similar to centaurin, gamma-like family, member 1; ARF GTPase-activating protein; Em:AC012044.1		0.664	0.876	1.125	1.7	1.398	1.308	0.715	0.792	1.213	0.84	1.3	1.469	0.985	1.478	1.188	1.096	1.092	1.009	0.892	1.212	0.977	0.934	0.602	0.886	0.987	0.862	0.663	0.71	0.799	0.788		1.201	1.306	1.016	1.154	1.447	1.107	1.706	0.874	1.095	0.636	1.536	0.79	0.673	1.227	0.884
2028402	Hs.88252	ATPase, Class VI, type 11C	ATP11C	1.183	0.861	1.694	1.831	1.184		0.585	0.401	0.549	0.493	1.196	1.014	0.889	1.319	0.771	0.699	0.617	0.746	0.976	1.019	0.774	0.746	0.707	0.721	0.903	0.812	0.981	1.069	0.977	0.844		0.983	0.745	1.198	1.484	2.142	1.155	1.33	0.826	1.1	1.902	0.981	0.757	0.796	0.828	0.874
2028764	Hs.556167	Transcribed locus			1.047	1.26	1.331	1.703	0.364		0.707	0.433		0.901	0.9	0.674	2.083	0.67	0.789	0.595	0.85	1.114	1.306		0.42	0.265	0.349	0.511	0.938	1.355	1.877	1.602	1.441		0.579	0.923	1.38	1.075	1.537	1.117	1.538	0.568	0.961	4.102	0.7	0.844	1.329	0.916	1.53
2028847	Hs.263671	Radixin	RDX	0.984	1.374	0.935	1.125	0.843	0.732	0.695	0.265	0.551	0.803	0.768	1.042	0.628	0.97	0.669	1.19	1.276	1.383	1.475	1.693	0.561	0.481	0.476	0.538	0.6	0.898	0.937	1.194	1.12	0.968		0.928	0.547	0.645	0.939	1.009	1.283	0.906	0.826	1.35	0.717	0.912	1.023	1.517	0.854	1.224
203003	Hs.9235	Non-metastatic cells 4, protein expressed in	NME4	2.831	1.17	0.758	1.182	0.773						0.592	0.596	0.553	0.811	0.925	0.854	1.153	0.886	0.952	0.804	0.916	0.817	0.809	0.963	0.873	0.903	1.026	1.027	1.313	1.494		0.728	1.919	2.164	1.206	1.086	1.679		1.561			0.807	0.755	1.168	0.706	0.965
203547	Hs.386404	Ubiquitination factor E4B (UFD2 homolog, yeast)	UBE4B	1.026	1.097	1.644	0.753	1.023	0.475			0.673		1.078	1.092	1.068	1.159	0.546	1.064	1.133	1.016	1.011	1.2						0.886	1.168	0.995	1.081	1.214		0.675	1.053	1.182	0.582	0.817	1.07	0.648	0.83		0.577	0.751		1.067	0.619	0.672
203846	Hs.29403	DEAH (Asp-Glu-Ala-His) box polypeptide 40	DHX40	1.031	1.022	0.913	1.24	0.873	0.456	0.755	0.589	0.627	0.463	1.308	0.825	0.699	1.129	0.625	0.735	0.756	0.781	0.918	0.828	0.91	0.615	0.65	0.601	0.651	0.864	1.165	1.144	1.203	1.106		1.001	0.885	1.007	1.064	1.194	0.834	1.289	0.761	0.839	1.244	0.669	0.803	0.79	0.781	0.676
204299	Hs.487540	Replication protein A3, 14kDa	RPA3	1.135	1.117			0.847		1.121	1.229	0.856	1.872	1.506	1.32	0.792	1.032	0.765	0.637	0.668	0.714	0.986	1.06		0.625	0.699	0.758	0.897	0.779	0.887	0.763	0.966	0.749		1.188	1.023	0.918	1.242	0.774	0.716	0.799	1.577	1.368	1.484		1.021	1.028	0.963	0.848
2048585	Hs.434102	High-mobility group box 1	HMGB1	1.3	1.268	0.936	0.935	0.93	0.801	1.146	0.953	0.669	1.118	1.305	0.979	0.744	1.421	0.696	1.15	1.02	1.263	1.497	1.717	0.734	0.498	0.511	0.665	0.65	0.946	1.277	1.03	1.398	1.377		0.886	1.065	0.938	1.062	0.883	0.857	1.41	0.844	1.003	1.46	0.801	1.512	1.134	1.044	1.507
2048783	Hs.301696	KIAA1539	KIAA1539	1.125	1.766	2.818	0.989	1.319	1.431	1.208	2.482	1.181	1.382	0.791	1.047	0.728	0.526	0.894	0.919	1.047	0.791	0.503	0.88		1.081	0.657	0.56	0.738	0.968	1.804	1.482	1.199	1.163		0.611	1.069	1.709		1.142	1.057	1.347	0.957	0.965	0.695	0.84	0.679	1.208	0.715	0.943
2055807	Hs.516826	Tribbles homolog 3 (Drosophila)	TRIB3	2.904	1.42	1.203	0.598	1.136	1.361	1.137	1.937	0.795	0.746	0.902	1.187	1.17	0.684	0.399	1.264	1.874	2.592	1.759	1.042	1.54	1.23	1.115	1.149	0.449	0.86	1.059	0.991	1.434	0.55		0.869	2.02	2.937	1.272	2.343	1.073	3.201	1.524	1.315	2.932	0.869	0.804	1.442	0.662	0.941
2062941	Hs.554883	Suppressor of variegation 3-9 homolog 2 (Drosophila)	SUV39H2		1.215	1.028		0.929	0.565	0.873	0.531	0.676	0.841	1.077	0.821	0.641		0.635	1.076	1.02	0.972	1.132	2.048		0.72	0.397	0.491	0.416	0.957	0.983	1.023	0.961	0.899		0.785	0.779	1.057	1.135	0.91	1.247	1.689	0.899	1.509	1.129	0.91	0.857	0.835	0.912	1.044
2067153	Hs.500118	Adenosine kinase	ADK	0.69	0.821	0.785	1.066	0.923	0.997		0.8	0.553	1.254	0.95	1.162	0.84	1.24	0.863	1.004	0.797	1.016	1.162	1.45		0.587	0.62	0.674	0.768	0.98	0.771	1.119	1.18	0.911		1.098	0.781	0.863			1.21	0.964	0.863	0.981	0.818	1.119	0.873	0.907	0.934	1.247
2068472	Hs.408142	KIAA1109	KIAA1109	0.796	0.53	0.558	1.17	0.774	1.874	1.424	0.991	0.601	1.314	1.068	1.149	1.17	1.126	0.809	1.035	0.9	1.016	1.285	1.192	0.869	0.583	0.488	0.466	0.574	1.011	0.887	1.183	1.174	0.83		1.313	0.477	1.162	0.425	0.738	1.711	0.667	0.157	0.161	0.213	0.894	0.757	1.062	0.844	0.73
2072862	Hs.466748	LOC440526		1.902	0.963	1.435	1.866	1.406	1.374	1.304	0.718	1.13	1.212	0.927	0.837	0.941	0.761	1.071	1.031	1.191	0.809	0.791	0.803	0.879	0.918	0.883	0.749	0.985	0.955	1.659	1.188	1.294	0.619		0.792	1.388	1.084	1.103	1.182	0.69	1.745	0.796	1.002	1.346
2074176	Hs.159118	Adenosylmethionine decarboxylase 1	AMD1	0.465	0.652	1.231	1.201	0.906	1.261	1.209	0.569	0.581	1.237	0.614	1.02	1.187	0.831	0.679	1.045	1.064	1.4	1.834	1.448	1.05	1.327	1.354	0.876	0.938							0.816	1.252	1.168	1.327	1.541	1.123		0.593	0.947	0.561	1.08	1.163	1.358	1.484	0.886
208969	Hs.334846	Hypothetical protein MGC16207	PVRL1	2.254	0.992	1.497		1.374		1.211	1.329	1.798	1.089	0.86	1.202	1.34	2.003	1.121	0.972				1.016	1.642	1.268	1.909	1.619	2.403	0.883	1.128	1.121	1.395	0.905		0.952	1.722	1.586	1.399	1.454	0.844	2.723	1.208	1.88	2.825	0.676		0.988		0.954
2092027	Hs.158580	Homo sapiens, clone IMAGE:5730164, mRNA		1.939	1.736	2.815	3.127	1.042	4.88			4.401		0.845	0.997	1.206	1.015	0.897	0.796	1.27	0.638	0.688	0.632			1.042			0.821	1.776	0.876	0.997	0.418		0.559	1.042	1.346	0.951	0.725	0.478	1.942	0.909	1.006	1.177	0.697			0.846	0.854
2092064	Hs.192788	Similar to RIKEN cDNA 3000004N20	LOC389677	0.751	1.344	1.284	1.365	0.699	1.087			0.409		1.071	1.25	1.243	2.556	0.955	0.887	0.859	0.872	1.331	1.336	0.838	0.514	0.59	0.492	0.513	1.097	1.314	1.234	1.582	1.055		1.218	0.799	1.133	1.079	0.808	1.389	0.886	0.598	0.871	1.136	0.898	0.81	0.83		1.115
210387	Hs.275675	Katanin p80 (WD repeat containing) subunit B 1	KATNB1	1.797	1.339	1.14	0.791	1.068	0.908		1.425	1.03	1.143	1.221	1.116	0.952	1.328	1.167	1.692	1.612	1.68	1.474	1.12	2.03	2.011	1.278	2.122	1.257	0.982	0.956	0.748	0.923	0.981		1.025	1.027	1.142	1.144	1.021	0.867	1.34	1.073	1.013	0.918	0.921	0.927	1.18	0.991	0.869
2104724	Hs.549193	Leukocyte receptor cluster (LRC) member 1	LENG1	0.907	0.506	0.891	0.887	0.791	0.758			1.096	0.655	0.937	0.972	0.73	0.656	0.701	0.876	0.632	0.684	0.757	0.591		0.984	1.061	1.032	1.078	1.063	0.93	1.146		1.193		1.078	1.46	1.161	0.853	0.84	1.095	0.873	0.991	0.954	1.106	0.939	0.613	0.693	0.673	0.646
210789	Hs.19383	Angiotensinogen (serine (or cysteine) proteinase inhibitor, clade A (alpha-1 antiproteinase, antitrypsin), member 8)	AGT	0.68	0.871	0.862	0.944	1.11	1.514	0.762	1.01	1.47	1.132	1.813	1.316	1.458	1.703	1.025	1.344	0.968	1.626	1.096	1.445	0.749	1.227	2.229	1.274	0.716	6.873	1.639	1.98	1.158	1.92		1.821	1.668	1.362	1.221	1.529	1.067	1.992	1.131	0.658	0.694	1.09	1.061	1.168	1.229	1.33
2109112	Hs.497369	Neuron navigator 1	NAV1	2.008	1.891	1.958	1.18	1.514	0.555	0.988	1.462	1.08	0.727	0.852	1.016	0.979	1.089	1.014	0.89	0.696	1.04	1.023	0.813	1.051	1	1.371	1.368	1.481	0.945	1.079	1.403	1.146	1.675		0.711	1.764	2.936	1.238	1.346	1.055	0.799	1.296	2.092	2.656	0.74	0.862	1.812	0.984	1.161
2110073	Hs.546504	Hypothetical protein MGC34646	MGC34646	1.079	1.468	1.484	1.501	1.082	0.663	0.737	0.6	0.584	0.47	0.885	0.742	0.624	1.073	0.638	0.822	0.844	1.115	1.158	1.39	0.599	0.628	0.514	0.671	0.901	0.848	0.925	0.995	1.006	1.018		0.89	0.619	1.008	1.018	1.244	1.03	1.785	0.531	0.823	1.058	0.773	0.823	1.376	0.749	1.032
2110857	Hs.372050	Yip1 domain family, member 5	SMAP-5	0.611	0.99	0.849	0.902	2.022	0.75	0.789	0.485	0.785	1.318	0.703	0.801	0.644	1.006	0.843	0.939	1.155	1.484	1.578	1.469	0.849	0.787	0.558	0.755	0.879	1.035	0.938	1	0.991	1.173		1.172	0.632	0.821	1.358	1.327	1.105	1.84	0.52	1.171	0.609	1.161	0.911	1.501	1.521	1.246
2112518	Hs.216623	ATPase, Class I, type 8B, member 1	ATP8B1	1.033	1.595	2.437	0.999	1.02			1.308	1.788		0.778	0.858	0.905	0.79	0.932	0.713	1.428	0.644	0.708	0.791		0.75	0.487	0.671	0.78	0.915	1.541	0.878	0.97	0.662		0.816	0.978	1.274	0.624	0.477	0.781	0.799	0.687	0.839	1.1			0.78	1.007	0.844
2113582	Hs.65366	Leucine-rich repeats and calponin homology (CH) domain containing 2	LRCH2	1.973	2.859	1.822	1.458	0.906	0.217		0.447	0.266		1.632	1.111	0.852	1.034	0.872	0.812	0.592	0.838	0.888		0.5	1.258	0.853	0.905	1.542	0.988	1.353	1.534	1.192	1.756		0.603	0.842	0.817	0.556	0.559	1.382	0.727	0.673	0.945	0.638	1.331	0.865		0.579	0.706
2113705	Hs.98661	Hypothetical LOC401022	LOC401022	1.554	1.492	1.273	0.98	0.742	1.746	1.604	1.523	1.61	1.201	0.566	0.754	0.712	0.713	0.807	1.309	2.438	1.337	1.472	1.222		0.877		1.103	1.15	1.516	3.047	1.36	1.347	0.946		1.196	1.214	1.456	1.712	1.835	0.655	0.859	1.12	0.936	1.652	1.287		1.683		1.075
2114381	Hs.435991	Chromosome 4 open reading frame 16	C4orf16	0.684	1.067	1.073	1.406	1.502	0.692		0.255	0.642	0.776	0.844	0.846	0.789	0.884	0.984	1.079	1.184	1.214	1.122	1.815		0.546	0.5	0.498	0.805	1.098	0.835	1.022	0.779	0.727		0.81	0.555	0.9	0.95	1.578	1.17	1.08	0.272	0.368	0.614	0.891	0.906	0.875	0.612	1.18
211993	Hs.135756	Polymerase (DNA directed) kappa	POLK	0.993	1.203	0.984	0.998	1.025	0.653	0.631	0.667	0.81	0.58	0.865	1.042	1.016	1.264	0.904	1.004	0.875	1.125	1.134	1.337		0.644	0.631	0.678	0.974	0.894	0.963	1.442	1.188	0.863		0.957	0.891	0.925	0.981	1.749	1.113	1.022	0.924	1.169	1.342	0.81	0.705	1.405	0.821
2130413	Hs.270084	Neural precursor cell expressed, developmentally down-regulated 1	NEDD1	1.046	1.156	1.407	2.039	1.425						1.412	1.164	1.018	2.089	0.896	0.856	0.789	0.871	0.966	1.135	0.874	0.684	0.651	0.571	0.642	1.153	1.425	1.505	1.796	1.637		0.79	0.85	1.056	1.735	2.192	1.172	1.033	0.561	1.166	2.344	0.637	0.872	1.085	0.813	1.133
2130448	Hs.421576	Mago-nashi homolog, proliferation-associated (Drosophila)	MAGOH	0.658	0.539	0.717	0.925	1.595	0.873	0.983	1.008	0.948	0.957	0.995	0.804	0.744	1.369	0.778	0.671	0.643	0.828	0.945	0.831	0.957	0.928	0.884	1.092	1.096	0.699	1.582	1.316	1.38	1.892		0.717	0.96	1.219	1.632	1.749	1.15	0.881	0.56	1.276	2.327	0.888	0.846	1.176	0.968	1.202
2131661	Hs.21757	Mesoderm induction early response 1 homolog (Xenopus laevis)	MI-ER1	0.981	1.042	0.772	0.726	0.816				0.672		0.821	0.862	1.082	1.213	0.708	1.084	1.114	1.288	1.338	1.08	0.587	0.511	0.414	0.357	0.38	0.98	0.957	1.142	0.969	0.737		0.811	0.528	1.499	0.837	1.01	0.663	1.234	0.634	0.79	0.434	0.927	1.214	1.535	0.782	1.249
2131757	Hs.21398	Glucosamine-6-phosphate deaminase 2	GNPDA2	0.488	0.786	0.791	0.625	1.027	0.783	0.79	0.426	0.823	0.99	0.677	0.696	0.606	0.837	0.867	1.001	1.048	1.091	1.21	1.453	0.543	0.514	0.462	0.566	0.717	0.952	0.828	0.747	0.831	1.159		1.069	0.391	0.425	0.816	0.845	1.077	0.851	0.719	1.216	0.54	0.926	0.838	1.089	0.906	0.972
214236	Hs.246381	CD68 antigen	CD68	1.221	1.394	0.581	1.022	1.082	0.895	1.159	1.271	1.225	0.985	1.166	0.989	0.803	1.027	0.995	1.036	1.24	1.082	1.23	1.245						1.006	1.028	1.09	1.058	1.521		1.123	1.35	1.012	1.016	0.693	0.99	1.778	0.673	0.705	0.677	0.967	0.812	1.54	0.977	0.95
214443	Hs.461131	Outer mitochondrial membrane cytochrome b5	CYB5-M	0.497	0.976	1.29	1.267	1.498	0.93	0.729	0.517	0.993	0.841	0.852	0.844	0.812	1.147	0.72	0.926	0.791	0.976	1.087	1.253	0.985	0.948	0.618	0.759	0.742	0.771	0.735	0.99	0.832	0.761		0.781	0.696	0.997	1.27	1.63	1.414	1.708	0.787	1.214	0.22	1.165	1.11	1.24	1.19	1.157
2149720	Hs.435120	Kinesin family member 1C	KIF1C	1.234	1.107	2.463	2.148	2.048	1.206		2.198	1.53	3.329	0.994	0.852	0.767	1.013	1.068	0.74	0.973	0.797	0.782	0.794	0.993	1.19	1.08	1.297	1.464	0.809	1.28	1.35	1.011	1.406		0.715	4.968	3.166	1.302	1.099	0.965	1.07	0.643	1.143	0.757	0.878	0.717	1.118	0.951	0.958
214980	Hs.118241	Chaperone, ABC1 activity of bc1 complex like (S. pombe)	CABC1	0.98	1.06		0.829	0.833	0.992	1.412	1.178	1.064	1.006	0.875	0.979	0.848	0.576	0.621	1.143	1.472	1.373	1.424	1.191	0.577	0.397	0.282	0.292	0.306	1.105	1.526	0.796	1.848	0.652		1.037	1.082	1.185	0.692	0.657	1.125	2.159	0.988	0.96	1.072	0.762	0.845	0.93	0.488	0.549
214990	Hs.522373	Gelsolin (amyloidosis, Finnish type)	GSN	0.874	1.419	1.814	1.067	1.555	1.808	1.464	1.309	2.123	0.842	0.838	1.117	0.827	0.881	1.036	0.565	0.528	0.592	0.605	0.665	0.722	0.686	0.505	0.723	0.719	0.93	1.092	1.143	1.034	1.262		0.706	1.081	1.433	1.079	1.242	1.291	1.193	1.452	1.856	0.777	1.058	0.895	1.367	1.205	1.009
2165126	Hs.37003	V-Ha-ras Harvey rat sarcoma viral oncogene homolog	HRAS	0.997	0.773	2.137	1.737	1.489		1.209	1.9	1.366	1.017	0.869	0.938	0.921	0.984	1.062	0.733	1.036		0.94	0.894	1.116	1.018	0.986	1.392	1.303	0.777	0.906	1.089	1.06	1.546		0.987	1.624	1.877	1.234	1.31	0.995		0.983	1.709	1.389	0.944		0.881	0.895	0.626
2179874	Hs.3530	FUS interacting protein (serine/arginine-rich) 1	FUSIP1	0.547	0.904	1.079	1.049	1.432	0.714	0.778	0.344	0.784	1.263	0.667	0.783	0.638	0.889	1.06	0.875	1.008	1.053	1.3	1.277		0.911	0.891	0.835	1.14	0.901	0.867	1.267	1.004	1.092		0.829	0.447	0.832	0.963	1.303	1.015	1.45	0.866	1.691	0.816	0.963	0.746	1.115	1.112	0.968
2184814	Hs.109655	Sex comb on midleg-like 1 (Drosophila)	SCML1	1.527	1.651	1.919	1.064	1.156						1.198	1.314	1.18	1.813	0.832	0.754	0.901	1.024		1.088		0.701	0.512	0.56	0.693	0.966	1.035	1.4	1.167	0.903		1.014	1.182	1.746	0.735	1.347	0.985	0.982	0.546	0.686		0.888	0.95	1.344	0.935	1.474
2189995	Hs.506748	Hepatoma-derived growth factor (high-mobility group protein 1-like)	HDGF	1.745	1.297	1.851	1.209	1.152	1.957		1.547	1.566		1.013	0.941	0.728	0.998	0.75	1.268	1.157	1.006	1.219	1.097	1.036	0.952	0.817	0.889	1.063	1.061	1.207	1.326	1.307	1.133		0.772		2.014		1.151	0.948	2.447	0.829	1.298		0.927	0.72	1.148	0.941	0.871
219638	Hs.460785	Hypothetical LOC554203		1.279	1.195	1.055	1.05	0.992			0.835	1.267	1.103	1.864	1.074	1.248	1.315	0.927	1.115	1.158	0.851	0.996	1.008	1.164	1.031	1.053	1.371	1.186	0.803	1.118	0.922	1.093	0.943		1.254	0.991	1.197		1.414	0.903	1.609	1.047	1.296	1.503	0.692	1.947	0.906	0.959	1.006
2211651	Hs.155040	Zinc finger protein 217	ZNF217	0.835	1.249	0.974	1.97	0.913	0.616	0.583	0.439	0.576	0.411	1.458	1.203	0.637	1.908	0.657	0.734	0.82	0.576	0.925	0.86	0.863	0.865	0.426	0.752	0.739	0.97	1.425	0.785	1.333	1.144		0.942	1.063	1.298	1.365	1.341	0.964	1.423	0.341	0.943	0.62	1.059	1.012	0.942	1.114	1.358
221295	Hs.180919	Inhibitor of DNA binding 2, dominant negative helix-loop-helix protein	ID2	2.7	2.156	2.601	0.731	0.948	0.651	1.869	1.94	0.866	0.742	1.002	1.404	1.569	1.178	0.567	1.06	0.969	0.944	0.397	0.393	0.931	0.778	0.7	0.326	0.395	0.904	1.167	1.229	0.564	0.563		1.04	2.107	3.669	1.033	0.979	0.978	4.559	4.04	2.064	2.353	1.016	2.395	6.314	0.996	1.02
221773	Hs.399758	LOC317671	LOC317671	0.89	0.586	0.541	1.089	0.557	0.934	1.176	0.702	0.504	0.672	0.363	0.432	0.303	0.313	0.34	0.918	0.913	0.868	1.07	1.103	0.811	0.358	0.459	0.592	0.585	0.618	0.999	0.591	0.93	0.819		1.131	1.146	0.874	0.877	0.999	1.076	1.189	0.755	1.135	1.391	0.695	0.866	0.973	0.662	1.005
2244564	Hs.522484	Olfactomedin 1	OLFM1	2.96	1.392	2.822	2.526	1.088	6.709			5.89		0.788	1.036	1.09	1.337	0.99	1.014	1.715	0.852	0.843	0.871		1.084	1.677	0.75	1.007	0.815	0.793	0.606	0.852	0.585		0.831	2.33	2.298	1.552	0.975	0.48	1.76	0.696	0.72	1.035	0.982			0.684	0.731
2248780	Hs.292078	La ribonucleoprotein domain family, member 1	LARP	1.53	1.567	2.567	2.553	1.053	1.024	0.811	1.211	0.708	0.872	0.774	0.896	0.817	0.79	0.711	1.045	1.002	1.008	0.975	1.048	1.032	0.968	0.58	0.578	0.636	0.98	1.257	1.266	1.436	1.568		1.548	3.314	3.444	1.517	1.523	1.39		0.683	0.874	0.788	0.749	0.804
2249522	Hs.387208	Finkel-Biskis-Reilly murine sarcoma virus (FBR-MuSV) ubiquitously expressed (fox derived); ribosomal protein S30	FAU	0.945	1.248	1.455	1.945	1.692	0.907	1.297	1.549	1.865	0.893		0.701	0.615	0.655	0.562	0.912	0.852	0.86	0.898	0.772	1.028	1.002	1.019	1.087	1.097	1.033	1.121	1.268	1.303	1.361		1.007	1.858	1.748	1.905	2.504	1.225	2.595	1.811	2.615	1.189	0.909	0.733	0.916	1.077	1.139
2267932	Hs.130904	Osmosis responsive factor	OSRF	1.138	1.05	0.925	1.111	0.844	0.947	0.487	0.48	0.436	0.454	0.942	0.779	0.727	1.401	0.746	1.119	0.96	1.029	1.289	1.212						0.858	1.029	1.072	0.91	1.115		0.909	0.534	0.632	1.434	1.017	1.267	1.152	0.364	0.527	1.101	0.77	1.114	0.881	0.668	0.946
22711	Hs.147119	Ribosomal protein S6 kinase, 90kDa, polypeptide 2	RPS6KA2	1.312	1.745	2.383	1.411	1.682	1.431	0.997	1.45	1.206	0.873	0.991	1.423	0.879	0.835	0.911	1.058	1.321	1.079	0.935	0.526		0.886	0.333	0.39	0.496	1.073	1.009	1.192	1.058	0.915		0.834	1.174	1.184	1.329	1.208	0.939	1.071	0.631	0.922	0.558	0.984	0.722	0.842	0.815	0.597
229537	Hs.76847	Glucosidase, alpha; neutral AB	GANAB	1.868	1.282	1.535	1.169	1.421	1.802	1.133	1.309	1.946	0.761	0.799	0.633	1.363	0.771	1.124	1.057	1.08	0.987	1.229	1.187	1.162	0.747	0.493	0.877	0.933	1.157	1.089	0.875	1.246	1.656		0.984	2.071	2.202	1.726	1.768	1.143	1.887	0.855	1.075	0.955	0.855	0.767	1.081	0.838	0.846
229579	Hs.201712	Golgi apparatus protein 1	GLG1	0.945	0.921	0.901	0.702	1.052	1.755	1.211	1.033	1.035	0.919	2.096	1.874	1.481	1.699	1.186	1.304	1.114	1.261	0.969	1.275	1.862	1.226	0.474	0.575	0.503	1.039	0.972	0.963	1.042	1.465		0.96	1.173	1.021	1.129	1.052	1.084	2.046	0.53	0.498	0.787	0.84	0.883	1.036	0.906	0.761
22991	Hs.250429	Suppressor of Ty 6 homolog (S. cerevisiae)	SUPT6H	1.846	1.535	1.911		1.193				1.288	0.897	0.997		1.237	0.832	0.978	1.234	1.423	1.159	1.327	1.333	1.007	0.871	0.693	0.938	0.978	0.794	0.988	1.023	0.892	1.217		1.073	2.742	2.21	1.769	1.644	1.304	2.164	0.777	0.884	1.129	0.899	0.673	0.923	0.893	0.782
23012	Hs.494326	Basic leucine zipper nuclear factor 1 (JEM-1)	BLZF1	0.908	1.549	1.546	1.09	1.341		0.689	0.579	0.747	0.639	1.103	0.851	0.914	1.802	1.07	0.933	1.003	1.231	1.472	1.605		0.918	0.7	1.213	1.242	0.911	1.317	1.493	1.522	1.077		1.02	0.931	0.956	1.084	1.39	1.09	1.266	1.017	1.658	1.158	0.934	1.128	1.384	1.011	1.648
230562	Hs.124490	Apoptotic chromatin condensation inducer 1	ACIN1	0.869	1.197	1.899	0.987	1.158	1.13	0.906	1.284	1.147	0.675	0.958	0.936	0.921	0.945	0.774	0.82	0.923	1.062	1.096	0.977	1.062	0.827	0.923	1.02	0.935	0.936	1.133	1.185	1.162	1.343		1.126	2.413	2.739	1.021	1.215	0.715	1.87	0.855	1.024	0.526	1.172	0.947	1.314	1.098	1.052
2312175	Hs.167017	Gamma-aminobutyric acid (GABA) B receptor, 1	GABBR1	1.059	1.004	1.419	0.766	0.901		0.832	0.608	1.113	0.749	1.162	1.357	1.584	1.097	1.505	0.984	1.031	1.165	0.95	1.196		0.928	0.857	0.831	0.768	0.997	0.911	1.121	0.911	1.709		1.033	1.115	1.133	0.772	1.887	0.569	1.094	1.301	1.496	1.212	1.32	1.055	2.517	1.519	1.851
2314027	Hs.478383	Mitofusin 1	MFN1	1.07	1.151	1.023	1.698	1.199	0.556		0.569		0.899	1.108	0.862	0.893	1.361	1.033	0.861	0.843	1.049	1.304	1.307	0.819	0.706	0.661	0.929	0.825	0.849	0.846	0.883	1.178	1.143		0.893	0.702	1.165	1.437	1.475	0.817	1.201				0.902	1.002	1.24	1.165	1.193
2316305	Hs.9383	Cysteine-rich with EGF-like domains 1	CRELD1	1.191	0.704	0.771	1.163	0.89	0.874	1.054	1.112	1.117	0.971	1.405	1.191	0.888	1.163	1.452	1.125	1.14	1.009	1.13	1.033	1.195	0.949	0.678	1.142	1.098	0.84	0.877	0.837	0.981	1.458		0.986	1.14	1.119	1.017	0.813	0.886	1.93	0.769	1.046	1.155	0.624	0.771	1.279	1.011	1.2
231802	Hs.482038	Poly(A) binding protein interacting protein 1	PAIP1	1.178	1.115	1.151	1.387	0.908	0.495	0.564	1.232	0.781	0.441	1.331	0.827	0.944	1.991	0.663	0.749	0.807	0.941	1.069	1.002	1.276	0.956	0.955	0.994	1.221	0.919	1.11	1.239	1.14	1.156		0.873	1.401	1.853	1.476	1.683	0.854	1.69	0.798	1.061	1.681	0.627	1.066	0.865	0.919	1.076
2325804	Hs.65238	Ring finger protein 40	RNF40						0.616	0.696	1.09	1.013	0.534	0.838	1.145	0.829	1.046	1.006	0.947	1.115	0.985	1.085	1.184						0.84	1.015	1.159	1.371	1.357		1.162	1.435	1.521	1.22	0.889	1.108	1.471	0.836	0.947	1.195	0.832	0.684	0.918	0.817	0.753
2326112	Hs.554762	Myelodysplasia syndrome 1	MDS1	0.575	0.99	1.19	0.931	1.32			1.11	1.051		0.909	0.858	0.923	1.157	0.525	0.701	0.933	0.678	0.827	0.786	0.648	0.521	0.665	0.621	0.605	0.919	1.203	1.097	1.318	0.975		1.053	1.088	1.28	1.394	1.743	0.811	1.934	0.907	1.352	0.882	0.832	0.558	1.039	0.826	0.845
232946	Hs.296323	Serum/glucocorticoid regulated kinase	SGK	0.82	2.315	2.151	1.824	1.182	1.307	1.07	0.501	1.276	0.728	1.162	1.734	1.012	0.825	0.605	1.386	2.106	3.308	2.041	1.138	1.686	2.64	0.976	1.42	0.825	1.319	1.383	1.701				1.067	0.93	0.926	1.746	1.246	1.39	2.446	0.82	1.1	0.62	1.457	1.465	1.776	1.289	0.796
234080	Hs.369557	RAB36, member RAS oncogene family	RAB36	1.257	0.916	1.028	0.83	0.89	0.649	0.815	1.235	0.715	0.872	1.063	1.06	1.025	1.29	1.18	0.972	1.001	0.875	0.864	0.997	1.02	0.899	0.697	0.941	1.266	0.986	0.944	0.981	1.135	1.211		1.329	2.714	2.355	0.793	1.963	0.997	1.246	0.516	0.886	1.187	0.841	0.742	0.786	0.711	0.74
234331	Hs.458499	Ubiquitin specific protease 3	USP3	0.992	0.941	1.289	1.253	1.246	0.81	0.977	0.881	0.855	1.12	1.318	0.909	0.881	1.076	0.979	0.908	0.839	1.03	1.132	1.144		0.521	0.692	0.718	0.492	0.922	0.897	1.123	1.167	1.123		1.065	0.982	0.875	1.054	1.148	0.869	1.056	0.896	0.982	0.713	1.308		1.185	1.336	1.275
234664	Hs.557748	MRNA from chromosome 5q21-22, clone:LI26		0.988	1.167	0.865	0.88	0.751	0.489	0.654	1.058	0.913	0.944	0.657	0.729	0.882	0.96	0.825	1.319	1.21	1.259	1.679	1.219	0.891	0.782	0.821	0.901	0.885	0.993	0.948	1.019	1.178	0.986		0.807	1.115	1.118	0.914	0.909	1.074	1.152	0.91	0.887	0.801	0.799	0.876	1.461	0.907	1.401
235179	Hs.178011	Hypothetical protein FLJ20257	FLJ20257	1.711	1.423	1.214	1.102	0.977		1.08	1.933	1.458	0.93	0.95	1.11	1.388	1.299	1.086	1.148	1.221	1.143		1.268						0.885	0.917	0.904	0.844	1.341		1.082	1.834	1.654	1.104	1.092	1.065	2.762	0.839	0.934	1.112	0.906	0.875	1.436	0.848	1.105
236055				0.648	1.333	0.847	1.102	0.985	0.973	1.28	0.513	0.973	1.525	0.67	0.721	0.674	0.576	0.548	0.974	0.976	1.099	1.346	1.363	0.79	0.906	0.658	0.758	0.817	0.851	0.836	1.17	1.018	1.155		0.819	0.424	0.513	0.734	0.738	1.231	2.075	0.923	1.987	0.242	0.986	0.797	1.16	0.994	0.891
236399	Hs.498992	Spinster	SPINL	1.206	0.853	1.126	0.892	1.019		1.697	2.246	1.298	0.967	0.694	0.808	0.759	0.62	0.667	1.344	1.507	1.394	1.625	1.513	1.446	1.039	0.556	0.858	1.022	0.873	0.875	0.886	1.027	1.171		0.617	1.521	2.548	0.837	0.922	1.677	2.057	0.453	0.967	0.887	1.011	0.647	1.263	0.776	0.954
2371540	Hs.513667	Nucleolar protein 3 (apoptosis repressor with CARD domain)	NOL3	0.866	0.95	1.046	0.652	0.684						0.922	0.847	0.764	0.6	0.894	1.207	1.47	1.082	1.163	1.137	1.031	0.943	0.848	0.917	0.888	1.241	1.535	1.174	1.324	1.06		1.058	1.244	1.493	1.192	1.623	0.883	1.417	0.83	0.832	1.103	1.154	0.581	0.582	0.81	0.581
23794	Hs.531642	RAB11 family interacting protein 3 (class II)	RAB11FIP3	1.082	1.618	1.489	1.122	0.971			1.216	1.297	0.908	0.892	1.228	0.93	1.332	1.171	1.305	1.469	1.574	1.897	1.477	1.436	1.076	0.721	0.981	1.264	0.746	0.749	0.719	0.755	0.99		1.313	1.119	1.352	1.25	0.788	0.918	1.641	1.111	1.402	0.608	1.181	0.797	1.179	1.278	1.052
2381724	Hs.474091	Transcribed locus		1.212	1.39	1.867	1.136	1.263	0.528	0.746	0.999	0.772	0.609	1.571	0.972	1.193	1.623	0.646	0.808	0.634	0.888	1.028	1.146	1.066	0.945	0.693	0.936	0.956	0.963	1.438	1.382	1.257	1.495		0.808	1.496	1.759	1.752	1.94	0.915	0.942	0.731	1.069	2.25	0.832	0.965	1.199	0.903	1.115
238661	Hs.248153	Calpain 5	CAPN5	2.354	1.569	2.342	2.104	1.061	2.333	1.763	1.901	2.176	1.729	1.466	1.092	0.859	1.414	0.789	1.215	1.649	0.85	0.821	0.871	1.144	1.647	1.395	1.217	0.73	0.88	1.12	0.823	0.916	0.729		0.708	1.583	1.744	1.028	0.878	0.993	1.988	0.925	0.724	1.112	0.599	0.473	0.468	0.492	0.612
238886	Hs.109051	SH3 domain binding glutamic acid-rich protein like 3	SH3BGRL3	2.51	1.442	2.442	2.583	1.828	0.987	1.369	2.228	1.227	0.748	0.572	0.624	0.474	0.899	0.711	0.788	1.243	0.816	0.806	0.772	0.923	1.006	0.791	0.99	0.908	0.872	1.133	1.081	1.195	1.573		0.613	5.03	5.91	1.536	1.837	1.058	3.092	0.809	1.672	3.253	0.727	0.643	1.186	0.819	0.996
23932	Hs.159699	F-box protein 21	FBXO21	0.634	0.873	0.847	1.124	1.39	1.635	1.244	1.09	1.159	1.07	1.707	1.569	1.057	1.324	0.91	1.089	1.057	1.678	1.266	1.669	1.65	1.651	1.496	1.382	1.487	1.149	1.001	1.239	1.231	1.244		1.254	1.478	1.065	1.615	1.336	1.063	1.833	0.902	0.802	0.762	1.193	1.258	1.093	1.461	1.282
239714	Hs.9333	Phosphodiesterase 8A	PDE8A	0.837	1.015	1.086	1.997	1.379			0.93	0.677	1.165	0.981	1.079	0.774	1.371	0.89	0.517	0.411	0.648	0.619	0.757		0.653	0.604	1.146	0.716	0.988	1.064	1.107	2.112	1.041		0.936	0.869	0.86	1.15	1.244	1.167	1.149	1.478	1.886	1.435	0.943		1.154	0.816	1.007
239903	Hs.388956	Chromosome 19 open reading frame 22	C19orf22	1.168	1.285	2.53	1.491	1.528			1.395	1.046		0.833	0.9	0.794	1.058	0.88	1.028	1.44	1.093	1.168	1.426	0.925	1.047	0.956	1.173	1.312	1.071	1.316	1.457	1.21	1.871		0.497	1.352	1.553	0.986	1.083	1.189	3.111	0.735	1.672	1.089	1.168	1.026	1.795	1.128	1.429
240651	Hs.522616	Ubiquitously transcribed tetratricopeptide repeat, X chromosome	UTX	0.981	1.081	1.069	1.003	1.367	0.906	0.926	0.881	0.775	0.744	0.971	1.166	0.743	1.856	0.791	0.811	1.108	1.272	1.152	1.168						0.804	0.929	0.743	0.901	0.774		0.977	0.878	0.957	0.8	1.198	1.225	1.474	0.872	1.077	0.669	0.991	1.013	1.556	1.192	1.381
240680	Hs.411848	ADP-ribosylation factor guanine nucleotide-exchange factor 1(brefeldin A-inhibited)	ARFGEF1	0.765	1.331	1.659	1.155	1.015	0.531	0.845	0.906	0.561	0.601	1.163	1.049	0.872	1.644	0.874	0.946	0.68	1.124	1.103	1.268						0.891	0.789	1.143	0.921	1.118		0.895	0.9	1.036	0.835	0.745	1.034	1.425	1.126	1.367	1.075	0.933	1.095	1.419	0.953	1.339
240694	Hs.492859	UDP-N-acteylglucosamine pyrophosphorylase 1	UAP1		1.023	2.079	2.075	1.978	1.012	1.288	0.67	2.367	1.551	0.87	1.095	1.466	1.646	1.121	0.985	1.288	1.756	2.234	1.426	0.828	1.378	1.326	1.514	1.438	1.015	0.911	1.785	1.192	0.889		0.834	0.89	1.041	2.245	2.514	1.224	1.481	1.161	2.718	1.47	1.047	1.328	2.232	2.154	1.477
241677	Hs.417710	Hypothetical protein MGC15416	MGC15416	0.722	0.835	1.027		1.033	1.589	1.282	1.269	2.274	1.021	1.224	1.553	1.434	1.358	1.178	1.201	1.145	1.068	0.972	1.017	1.561	1.352	1.835	1.35	1.515	1.238	1.263	1.246	1.273	1.69		1.571	1.932	1.434	1.45	1.577	0.584	1.715	0.894	0.9	0.767	1.089	0.79		0.886	0.651
2418870	Hs.11417	Rab acceptor 1 (prenylated)	RABAC1	1.099	1.306	1.1	1.028	1.121		0.909	1.414	0.812	0.771	0.777	0.734	0.588	0.758	0.809	0.878	0.97	0.946	0.838	0.792	1.226	1.276	1.079	1.207	1.288	0.851	0.938	1.077	1.138	1.394		0.937	1.5	1.752	1.219	1.053	1.136	1.329	1.402	2.203	0.843	0.925	1.067	1.51	1.245	1.253
241932	Hs.297729	Transcribed locus		2.873	2.071	3.142	2.815	1.1	3.953	1.869	2.234	2.654	1.87	1.424	1.739	1.726	1.643	1.33	1.165	2.236	1.141	1.111	1.221		1.358	1.717	1.155	0.843	0.894	0.841	0.73	0.841	0.547		0.714	1.557	1.682	0.927	0.616	0.553	2.052	0.843	0.762	0.879	1.052	1.073	0.874		1.436
2421421	Hs.507243	Sorting nexin 4	SNX4	1.05	1.135	1.997	2.512	1.122	0.44			0.386			0.736	0.623	0.807	0.448	1.406	0.78	1.159	1.158	1.304						1.021	1.336	2.218	1.56	1.651		0.799	0.756	1.21	0.978	1.573	1.04	0.523	0.826	1.205	1.128	0.805		1.199	0.685	1.255
243294	Hs.288761	Hypothetical protein FLJ21749	FLJ21749	0.862	0.89	1.098	1.553	1.325	1.396	0.888	0.981	1.411	0.84	1.286	1.052	1.094	1.81	1.644	0.773	0.713	0.78	0.611	0.807	1.308	0.957	1.105	1.195	1.252	0.982	1.323	1.074	1.263	1.493		1.025	1.605	1.224	1.572	1.576	1.202	2.228	1.193	1.605	1.605	1.113	1.022	0.907	1.088	0.896
2436784	Hs.193268	Methylthioadenosine phosphorylase	MTAP	0.846	0.97	1.268	2.428	2.183	0.596	0.729	0.535	1.363	1.372	0.909	0.8	0.827	1.545	1.474	1.054	1.103	1.239	2.505	3.123						0.944	0.934	1.207	1.667	1.681		1.025	0.768	0.987	2.198	2.427	1.247	1.292	0.835	2.268	1.098	0.773	0.677	0.891	1.254	1.172
2437098	Hs.531089	Proteasome (prosome, macropain) subunit, alpha type, 3	PSMA3	0.718	1.103	1.017	2.486	1.814		0.863	1.033	0.677	0.879	0.898	0.808	0.723	1.214	0.756	0.822	0.811	0.819	0.919	0.868	0.729	0.705	0.753	0.706	0.742	0.829	0.834	1.09	1.112	1.032		0.973	1.311	1.625	1.699	2.003	0.914	1.118	1.728	3.267	1.074	0.676	0.773	0.84	1.003	1.089
243882	Hs.286073	Protein phosphatase 1D magnesium-dependent, delta isoform	PPM1D	1.33	2.015	0.932	1.304	0.794	0.42	0.984	0.683	0.522	0.795	0.594	0.649	0.494	0.501		0.941	0.751	0.815	0.948	0.847		0.651	0.371	0.465	0.556	0.901	1.244	1.226	1.136	1.32		1.046	1.052	0.971	0.714	0.73	1.197	1.58	0.855	0.911	1.795	1.219	1.007	1.426	0.724	1.154
24392	Hs.440900	HLA-B associated transcript 3	BAT3	1.897	1.763	1.731	1.739	1.049	0.869		1.925	1.566	0.995	0.67	0.781	0.625	0.955	0.771	1.237	1.373	1.154	1.272	1.06	1.115	0.977	0.611	0.874	0.881	0.773	0.954	0.783	0.825	1.155		1.296	1.888	2.453	1.152	0.879	1.183	3.531	0.752	1.494	1.257	0.682	0.749	1.108	0.915	0.874
244147				1.303	1.167	2.55	2.729	1.756	1.345	1.089	0.673	2.156	1.126	0.945	1.079	0.716	0.934	1.136	0.93	1.436	0.932	0.861	0.744	0.928	1.031	0.924	1.154	1.207	0.974	1.311	1.125	1.349	1.576		0.666	1.53	1.296	1.034	1.46	0.895	1.642	0.637	0.936	1.026	0.993	0.749	0.768	0.917	0.665
2448778	Hs.11590	Cathepsin F	CTSF	1.193	1.018	1.516	0.86	1.459	0.392		1.536	0.765		0.685	0.759	0.669	0.991	0.812	1.069	0.959	0.818	1.239	0.905	0.843	0.958	0.641	0.864	0.864	1.063	0.954	1.011	0.908	1.201		0.59	1.37	1.852	0.968	1.157	1.137	1.392	0.73	1.157	1.274	0.903	0.708	1.185	0.935	0.873
245198	Hs.462983	Thyroid hormone receptor associated protein 4	THRAP4	1.155	1.305	1.311	1.261	1.453	1.743	0.846	0.988	1.722	0.868	1.943	2.04	2.236	3.133	2.06	1.158	0.675	1.05	0.706	1.131	1.866	2.021	2.09	2.562	1.935	0.901	0.966	1.047	0.893	1.717		1.351	1.446	1.258	1.38	1.376	0.496	1.834	1.05	0.963	1.4	0.986	1.119	1.225	1.175	1.343
245885	Hs.462663	Hypothetical protein DKFZp434K1421	DKFZP434K1421	1.52	1.266	0.806		1.181	0.608	0.599	0.78	0.884	0.803			1.158	1.646	1.205	1.159	1.104	1.388	1.459	1.415						0.739	1.064	1.017	1.091	0.985		1.344	1.376	1.504	1.583	1.743	0.926	1.359	1.289	1.614	2.033	0.75	0.733	1.296
246449	Hs.350268	Interferon regulatory factor 2 binding protein 2	IRF2BP2	1.048	1.558	2.822	1.601	1.468	1.407	1.217	1.433	0.863	1.212	0.809	0.978	1.058	1.085	0.633	1.044	0.925	1.328	1.626	0.952	1.127	0.984	0.691	1.199	0.822	0.82	0.708	0.892	1.629	0.904		1.132	1.612	2.107	0.915	1.14	2.484	1.989	0.747	0.83	0.549	0.893	0.811	1.764	0.948	1
2466317	Hs.485278	Ring finger protein 8	RNF8	0.594	0.903	1.342	1.236	1.137		0.913	0.971	1.096	1.141	0.869	0.922	0.864	1.208	0.94	0.826	0.901	1.057	1.291	1.336	0.557	0.504	0.462	0.725	0.64	0.936	1.068	1.377	1.546	1.287		0.661	0.565	0.94	0.93	1.062	1.296	1.37	1.42	1.888	0.617	0.99	0.652	1.109	0.998	0.962
246661	Hs.446017	WD repeat and SOCS box-containing 1	WSB1	0.541	1.397	1.093	0.758	0.893	1.119	0.902	0.92	0.748	0.708	1.353	1.7	1.777	1.027	0.894	1.065	1.103	1.301	1.141	0.931	1.143	0.95	0.499	0.433	0.508	0.966	0.839	1.211	0.895	0.68		1.13	0.96	1.056	0.732	1.145	1.516	2.92	0.317	0.325	0.494	1.294	1.222	1.592	0.982	1.026
2466631	Hs.443572	Solute carrier family 22 (organic cation transporter), member 5	SLC22A5	0.506	0.665	0.837	1.374	0.951	0.989	0.809	0.974	0.904	0.575	0.829	0.659	0.637	1.142	0.657	0.911	0.637	0.812	0.802	1.058	0.785	0.827	0.597	0.756	0.84	0.747	0.916	0.855	0.962	1.132		0.48	0.615	0.589	0.51		1.252	0.919	0.978	1.13	0.705	0.822	0.877	1.168	0.707	0.91
246704	Hs.466937	Protein phosphatase 1, regulatory (inhibitor) subunit 13 like	PPP1R13L	1.136	0.977	0.746	0.89	0.871	0.523	0.556	0.566	0.669	0.434	0.729	0.649	0.945	1.394	0.625	0.774	0.715	0.828	0.912	1.014	0.623	0.607	0.437	0.485	0.618	0.831	0.992	1.085	1.252	1.066		0.764	0.873	1.239	1.046	1.403	1.243	1.326	0.337	0.544	1.035	0.926	0.78	1.261	0.736	1.326
247050	Hs.146520	Hypothetical protein MGC20481	MGC20481	1.198	0.909	1.01	1.296	0.803		0.598	0.819	1.031	0.592	1.159	0.909	0.884	1.798	0.719	0.989	1.037	1.077	1.286	1.271	0.947	0.629	0.496	0.622	0.71	0.733	1.09	0.927	1.383	1.082		0.64	0.805	1.227	1.127	1.125	0.896	1.635	0.545	1.083	1.122	0.791	0.928	1.358	0.852	1.263
247081	Hs.200063	Histone deacetylase 7A	HDAC7A	1.43	0.959	1.465	1.148	1.138	0.973	1.133	1.011	0.72	1.013	0.836	0.963	0.952	0.889	1.138	1.022	1.054	1.012	1.122	0.938		1.399		0.968	0.891	1.058	1.069	1.146	1.109	1.017		0.757	0.848	1.085	0.67	0.823	1.029	0.676	1.25	1.289	1.871	2.809	3.135		2.339
247084				1.072	2.008	2.707	1.895	1.676	0.821	1.44	1.792	1.384	0.946	0.984	0.862	1.258	1.95	0.771	0.777	0.852	0.922	1.128	0.939	0.91	0.855	0.668	1.129	1.151	0.811	1.295	1.372	1.521	1.447		0.631	1.085	1.479	0.983	1.032	1.164	1.177	1.176	2.19	0.647	0.7	0.806	1.447	0.883	1.111
247331	Hs.106730	Chromosome 22 open reading frame 3	C22orf3	0.974	0.888	0.588	0.959	0.817		0.607	0.566	0.692	0.54	0.754		0.776	1.242	0.734	0.937	0.967	0.976	1.228	1.503		0.335	0.267	0.379	0.475	0.754	0.804	0.971	0.981	0.986		0.851	0.739	0.851	0.957	1.366	1.081	1.55	0.49	0.643	1.742	0.775	1.062	1.211	0.573	1.417
2477806	Hs.534575	Hypothetical protein MGC2198	MGC2198	1.569	1.027	2.016	2.198	1.641		1.467	1.538	1.042	0.753	0.753	0.719	0.617	0.904	0.655	0.797	0.803	0.755	0.85	0.801	0.979	0.919	0.603	0.781	0.692	1.109	1.099	1.24	1.182	1.417		0.753	2.051	2.056	1.364	1.511	1.165	2.077	1.111	1.917	3.099	0.78	0.771	0.778	0.918	0.822
247872	Hs.445036	MRNA; cDNA DKFZp686D22106 (from clone DKFZp686D22106)		0.641	1.098	1.163	1.138	1.174	0.819	0.583	0.506	0.943	0.707	1.371	1.25	0.955	1.526	0.947	0.976	0.753	0.994	1.004	1.271		0.777	0.636	0.692	0.823	0.941	1.094	1.24	1.005	0.898		1.003	0.896	0.964	1.227	1.518	1.217	1.085	1.336	1.485	0.791	1.041	1.163	1.646	1.11	1.519
2488265	Hs.32981	Sema domain, immunoglobulin domain (Ig), short basic domain, secreted, (semaphorin) 3F	SEMA3F	1.039	0.543	0.942	0.936	0.823	1.227		1.361		1.066	0.828	0.851	0.577	2.209	0.908	0.868	1.333	1.126	0.946	0.684	1.536	1.371	1.132	1.812	1.914							0.921	0.866	0.927	1.098	1.526	0.899	0.941	0.836	1.061	1.695	1.044	0.884	1.211	1.024	0.869
2489436	Hs.477375	Myosin, light polypeptide kinase	MYLK	0.752	1.562	1.178	0.389	0.706				2.041		0.749	1.292	1.2	0.825	0.832	0.941	0.503	0.816	0.895	0.913	1.394	1.204	0.696	0.539	0.554	1.148	0.927	1.133	1.144	1.217		0.633	1.246	1.348	0.909	0.785	1.543	1.068	0.479	0.098		0.769	0.535	0.914	0.55	0.521
2493187	Hs.374503	Mortality factor 4 like 1	MORF4L1	0.739	0.672	1.122	1.498	1.252	0.418		0.44	0.525	0.526	0.86	0.749	0.515	1.332	0.584	0.794	0.742	0.755	0.795	0.843						0.842	0.952	1.162	1.023	0.869		0.789	0.943	1.157	1.488	1.801	0.864	0.853	0.963	1.46	1.342	1.15	1.123	1.075	1.137
2495660	Hs.247280	Chromosome 20 open reading frame 18	C20orf18	1.963	0.823	1.211	1.916	1.177				0.639		1.064	0.812	0.845	1.005	0.747	0.901	0.963	0.878	0.991	0.844	1.307	1.288	1.096	1.46	1.273	0.931	1.206	1.234	1.559	1.605		0.72	1.968	2.3	1.656	1.871	0.828	1.571	1.392	2.023	4.081	0.666	0.749	0.728	0.779	0.686
2495781	Hs.516578	Tissue factor pathway inhibitor (lipoprotein-associated coagulation inhibitor)	TFPI	1.756	0.885	0.874	2.458	2.144	0.291	0.503	0.819	0.253	0.412	1.456	1.078	1.156	2.036	0.61	0.723	0.791	0.796	0.894	0.967	0.9	0.79	0.672	0.896	0.917	0.833	0.968	1.01	0.993	1.214		0.782	1.39	1.985	0.987	1.482	0.821	1.613	0.764	0.932	0.878	0.694	0.944	0.739	0.981	1.114
2497644	Hs.500526	BTAF1 RNA polymerase II, B-TFIID transcription factor-associated, 170kDa (Mot1 homolog, S. cerevisiae)	BTAF1	1.73	1.247	1.427	1.013	0.928	0.549	0.766	0.752	0.863	0.751		1.015	1.006	1.449	0.614	1.005	1.02	1.593	1.974	1.39						0.819	0.923	1.138	1.157	1.021		0.796	0.892	1.347	1.651	1.556	0.976	1.039	0.982	1.403	1.571	0.954		1.392	1.067	1.086
25015	Hs.438760	Clone 25015 mRNA sequence		1.247		1.421	1.525	1.342	0.777	0.965	0.935	0.775		0.727	1.112	0.887	0.717	0.831	0.946	0.788	0.879	0.806	0.881		1.346		1.254	1.341	0.94	1.002	0.994	0.927	1.052		0.884	0.759	0.504	1.118	1.417	1.049	0.63	0.939	1.254	0.928	1.055		1.048	0.811	0.61
2504543	Hs.181552	Zinc finger protein 140 (clone pHZ-39)	ZNF140	0.79	0.603	0.892	1.301	0.944	0.827	0.979	0.533	0.735	0.544	0.819	1.035	0.948		0.646	0.78	0.835	0.934	1.157	0.889						0.82	1.166	1.372	1.215	0.862		1.07	0.625	0.87	1.074	1.322	0.946	1.239	1.079	1.394	1.395	0.92		1.236	1.114	1.116
2506776	Hs.432121	Peroxiredoxin 2	PRDX2	1.215	0.709	0.9	1.467	1.071						0.922	0.808	0.862	0.86	0.733	0.987	0.93	0.934	0.867	0.921	1.166	1.057	0.846	0.986	0.887	0.851	0.9	0.928	0.879	1.012		1.111	1.406	2.267	1.612	1.533	1.011	1.915	0.941	1.236		0.858	0.729	0.807	0.923	0.653
2508273	Hs.472558	Serologically defined breast cancer antigen 84	SDBCAG84	1.537	1.424	1.838	1.186	1.243	1.007	1.442	1.738		0.82	0.735	0.944	0.528	1.02	0.732	0.834	0.99	0.917	0.936	0.878						0.934	1.029	1.105	1.304	1.247		0.707	1.207	1.498	0.877	0.87	1.326	2.614	0.812	1.839	1.491	0.758	0.706	1.23	0.833	0.832
2508563	Hs.211600	Tumor necrosis factor, alpha-induced protein 3	TNFAIP3	1.339	2.189	1.338	2.473	1.138	0.63	0.727	0.629	1.494	1.12	0.732	0.677	0.445	1.16	0.498	0.771	1.031	1.149	2.497	1.604	0.944	1.048	0.36	0.937	0.639	0.808	1.216	0.895	1.823	1.918		0.839	1.204	0.923	1.429	1.595	1.123	1.807	0.945		1.992	1.852	0.781	0.91	2.154	1.603
2509911	Hs.464210	Synaptogyrin 2	SYNGR2	1.173	1.078	0.647	0.978	0.797	0.473	1.05	1.337	1.012	0.536	0.704	0.745	0.615	0.915	0.644	0.841	0.85	0.879	0.942	0.954	1.001	0.854	0.645	1.039	1.075	0.95	1.052	1.125	1.468	1.553		0.567	1.385	1.678	0.836	0.93	1.371	1.585	1.208	1.658	1.43	0.775	0.769	1.2	0.812	0.763
2512070	Hs.283454	BCL2/adenovirus E1B 19kDa interacting protein 2	BNIP2	0.842	1.025	1.569	1.103	1.195			0.749			1.084	0.838	0.803	2.028	1.068	0.822	0.761	1.234	1.238	1.125						0.956	1.178	1.363	1.528	1.255		0.902	0.759	1.369	1.525	1.324	2.364	2.78	1.714	3.009		0.809	0.898	1.688	0.681	1.475
2512080	Hs.123114	Cystatin SN	CST1	1.928	1.44	1.721	0.864	1.101	0.803		1.423	1.193	0.903	0.493	0.532	0.56	0.835	0.498	0.923	1.221		0.766	0.839		1.281	1.143	1.149	1	0.956	1.048	1.029	1.095	1.372		0.772	1.515	2.129	1.049	1.089	0.964	1.228	0.884	1.07		0.725	0.758	1.268	0.893	1.042
2514750	Hs.492120	Inositol(myo)-1(or 4)-monophosphatase 1	IMPA1	0.824	1.33	1.459	1.547	1.241	0.23			0.353		1.383	0.795	0.78	1.313	0.732	0.837	0.776	1.037	1.064	1.104		0.733	0.706	0.819	0.822	1.316	1.229	1.525	1.769	1.49		0.779	0.83	0.907	0.95	1.438	1.171	0.703	1.053	1.337	0.889	0.872	0.916	1.193	0.909	1.526
2515861	Hs.192221	Elongation factor, RNA polymerase II, 2	ELL2		2.67		1.376	1.202	0.825	1.174	1.221	1.25	1.37	0.755	1.004	0.815		0.691	1.001	1.039	1.19	1.126	1.294		0.93	0.821	0.596	0.952	1.309	1.068	1.213	1.119	1.038		0.872	0.634	0.77	1.05	1.044	1.05	1.273	0.811	1.341	0.47	0.88	1.149	1.782	1.051	1.495
2515917	Hs.460988	Core-binding factor, beta subunit	CBFB	0.914	1.01	1.367	1.307	0.851	0.449	0.653	0.757	0.868	0.829	0.762	0.711	1.031	1.845	1.206	1.261	1.188	2.778	4.691	4.043	0.596	0.521	0.927	1.443	1.646	0.914	0.83	1.821	2.666	2.297		0.68	0.708	1.373	2.012	1.652	0.992	1.734	0.773	1.583	0.818	0.729	0.853	2.011	1.374	2.078
252314	Hs.153799	Hypothetical protein LOC158402	LOC158402	0.851	0.608	0.801	1.105	0.944	1.204	0.912	0.966	0.724	0.88	1.21	1.389	1.3	1.122	1.381	0.573	0.81	0.7	0.662	0.879						0.858	1.121	0.931	0.936	0.812		1.096	1.679	1.006	1.065	0.954	0.908	0.995	0.835	0.876	0.983			0.778	0.706	1.06
252412	Hs.485102	Serine/threonine kinase 19	STK19	1.391	1.155	1.16								1.867	1.296	1.273	1.018	1.086	1.309	1.193	1.06	0.953	1.281	1.165	1.046	0.99	1.2	1.001	1.155	1.446	1.117	0.99	1.467		0.799	1.236	1.527	1.191	1.316	0.776	1.315	1.09	1.248	2.272	1.388	0.98	0.984	1.03	0.953
252637	Hs.210367	Splicing factor, arginine/serine-rich 2, interacting protein	SFRS2IP	0.795	0.802	0.885	1.006	1.058	0.436			0.483		0.858		0.57		0.718	0.954	0.895	0.747	0.652	0.722						0.716	0.908	1.301		0.846		1.089	1.15	0.942	1.255	1.38	0.99	0.656	0.796	0.957	1.148	1.153	0.945	0.842	0.705	0.734
252953	Hs.434053	Family with sequence similarity 3, member C	FAM3C	0.603	1.166	1.312	1.217	1.067	0.631	0.712	0.399	0.699	0.909	1.018	0.751	0.616	1.174	0.836	0.737	0.867	1.092	1.157	1.305						0.773	1.095	1.383	0.976	1.119		0.875	0.721	1.094	1.141	1.351	0.813	0.807	1.107	2.557	0.907	0.785	0.863	1.367	0.862	1.671
253534	Hs.482521	Rho-guanine nucleotide exchange factor	RGNEF	0.793	0.548	0.639	0.847	0.786	1.222	0.785	1.097	0.629	0.913	1.126	1.115	0.85	1.119	0.922	0.757	0.958	0.856	0.773	0.898						0.875	1.052	0.987	0.84	0.789		1.05	0.903	0.785	0.604	0.868		0.711	0.791	0.626	0.891	0.709	0.526	0.584	0.454	0.731
253865	Hs.126667	Endothelial differentiation, lysophosphatidic acid G-protein-coupled receptor, 2	EDG2	1.139	1.129	0.74	0.896	0.705		1.468	1.496	1.536		1.166	1.139	1.542	1.479	0.963	1.137	1.187	1.1	0.95	0.881						1.055	1.518	1.104	1.163	1.195		1.033	0.976	0.85	1.079	0.735	0.838	1.145	0.991	1.022	0.936	0.769	0.926	1.444	0.742	1.114
253884	Hs.121520	Adhesion molecule with Ig-like domain 2	AMIGO2	1.175	0.882	1.103	1.023	0.943	0.802	0.779	0.669	0.523		1.233	0.847	0.791	1.96	0.597	0.759	0.755	0.98	1.194	1.508						0.778	1.232	1.431	1.851	1.378		0.871	1.051	0.995	1.421	2.381	1.011	1.125	1.668	2.514	3.409	0.863		0.897		1.287
25389	Hs.473721	Solute carrier family 2 (facilitated glucose transporter), member 1	SLC2A1	0.965	1.18	2.445	1.22	1.494	1.701	1.19	0.888	0.918	0.96	1.157	1.371	1.447	1.419	1.071	1.154	1.026	1.234	1.155	1.145	1.405	0.981	0.57	0.682	0.8	0.918	1.15	1.337	1.047	1.128		0.603	0.845	1.337	1.481	1.914	1.162	2.301	0.785	1.274	0.935	0.946	1.066	1.581	1.08	0.972
2542182	Hs.125113	Chaperonin containing TCP1, subunit 8 (theta)	CCT8	0.621	1.046	1.405	1.585	1.614	0.654	0.732	0.632	1.13	0.919	1.069	0.826	0.659	1.219	0.809	0.795	0.649	0.88	0.99	1.156	0.707	0.813	0.792	0.929	1.115	0.844	1.008	1.389	1.091	1.169		0.796	0.835	1.314	1.541	1.734	1.128	1.664	1.102	2.121	1.093	0.839	0.722	1.116	0.99	1.07
2543348	Hs.223141	DEAD (Asp-Glu-Ala-Asp) box polypeptide 21	DDX21	0.974	1.571	1.556	2.207	0.783	0.513	1.234	1.671	1.71	1.665	1.094	1.078	1.218	2.671	0.939	1.082	1.16	1.859	2.619	2.008	0.751	0.76	0.737	1.279	1.103	0.896	1.586	2.01	2.854	2.42		1.233	1.268	2.215	4.583	3.806	1.098	1.515	4.292	6.767	3.274	0.507	1.155	2.068	1.482	1.71
2543464	Hs.534293	Serine (or cysteine) proteinase inhibitor, clade A (alpha-1 antiproteinase, antitrypsin), member 3	SERPINA3	0.629	0.493	0.613	0.672	0.477	1.13	0.901	0.742	0.652	1.482	0.517	0.481	0.639	0.454	0.411	1.01	1.048	1.08	1.022	1.271	0.514	0.238	0.439	0.321	0.227	0.792	0.495	0.787	0.937	0.609		1.176	1.058	0.756	0.705	0.66	0.669	2.313	1.069	1.043	1.457	1.014	1.026	0.789	0.844	0.655
2544123	Hs.236030	SWI/SNF related, matrix associated, actin dependent regulator of chromatin, subfamily c, member 2	SMARCC2	1.493	1.524	2.696	1.549	1.237	0.981	0.762	1.302		0.85	0.856	0.951	0.715	1.007	0.69	1.019	1.226	1.117	1.086	1.091	1.159	1.055	0.95	1.139	1.101	1.318	1.182	1.436	1.195	1.6		0.781	2.401	2.337	1.055	1.257	1.483	2.382	0.553	1.102	0.745	1.262	0.987	1.347	1.271	0.947
2544165	Hs.499145	YME1-like 1 (S. cerevisiae)	YME1L1	0.596	1.308	0.996	1.378	1.428	0.628	0.881	0.288	0.718	0.866	0.771	0.862	1.014	0.945	0.787	0.971	1.037	1.036	1.297	1.46	1.181	0.909	0.637	0.87	0.937	0.809	0.907	1.236	0.929	0.996		0.829	0.507	1.025	1.537	1.784	0.913	1.411	0.576	0.975	0.527	0.905	0.923	0.997	0.766	0.817
2544309	Hs.435166	Lamin B receptor	LBR	1.331	1.38	1.802	1.935	1.229			0.448	0.451		0.905	0.775	0.945	1.467	0.766	0.977	0.828	1.135	1.256	1.038	0.842	0.78	0.808	0.905	0.636	0.925	1.15	1.479	1.619	1.145		1.201	1.226	1.603	2.19	2.022	0.884	1.305	0.543	0.726	1.292	0.757	0.862	1.202	0.904	1.148
2544529	Hs.303676	Ras-GTPase activating protein SH3 domain-binding protein 2	G3BP2	0.744	1.364	1.733	1.878	1.438		0.633	0.464	0.708	0.644		1.01	1.416	1.725	0.757	0.725	0.829	0.864	1.037	1.031	0.926	0.679	0.677	0.777	0.702	0.835	1.057	1.224	1.366	0.959		0.754	0.931	1.616	1.636	1.515	1.032	1.464	0.484	0.787	0.58	1.008	0.977	1.531	0.902	1.163
2545220	Hs.551518	Rabaptin, RAB GTPase binding effector protein 1	RABEP1	1.179	1.222	1.813	2.351	1.079		0.699	0.746	0.835	0.664	0.909	0.908	0.829	1.139	0.681	0.885	0.815	1.294	1.431	1.296	0.878	0.689	0.683	0.884	0.889	0.792	0.962	0.991	1.376	1.542		0.484	0.561	1.393	0.904	0.969	1.013	1.793	0.757	1.298	0.815	0.722	0.874	1.33	1.099	1.043
2545242	Hs.173464	FK506 binding protein 8, 38kDa	FKBP8	1.406	0.989	1.894	0.859	1.128	1.222	1.295	1.506	1.117	1.318	0.457	0.708	0.551	0.566	0.697	3.779	4.093	1.964	2.621	1.817	1.56	1.286	0.9	1.302	1.572	0.778	0.622	0.871	0.908	1.014		0.99	1.301	2.369	0.916	0.933	1.512	1.645	0.393	0.511	0.874	1.083	0.85	1.16	1.008	0.87
2545414	Hs.153299	Dom-3 homolog Z (C. elegans)	DOM3Z	1.656	1.547	1.907	0.971	1.039	1.114	1.005	1.203	1.045	0.975	0.654		0.675	0.739	0.657	1.455	0.794	0.992	1.032	0.782		0.604	0.499	0.71		1.187	1.204	1.2	1.131	1.478		0.885	0.748	1.307	0.839	0.842	1.025	1.099	1.065	1.516	1.024	0.879	0.74	1.226	0.862	0.835
2556526	Hs.282326	Down syndrome critical region gene 1	DSCR1	0.46	1.128	1.035	1.025	1.104		0.807	0.692	1.168	0.778	0.995	1.064	1.018	1.195	0.858	0.859	0.934	1.013	0.984	0.946	1.146	0.893	0.744	0.896	0.744	1.277	1.492	1.877	1.439	1.181		0.62	0.793	1.22	1.916	2.007	1.057	1.238	0.696	1.33	1.113	0.827	0.957	1.121	0.831	1.093
2556648	Hs.380774	DEAD (Asp-Glu-Ala-Asp) box polypeptide 3, X-linked	DDX3X	0.964	1.481		2.58	1.499	0.398	0.613	1.245	0.794			0.928	0.877	1.41	0.539	0.921	0.778	1.088	1.202	0.964	1.132	1.126	1.044	0.855	1.004	0.879	1.041	1.427	1.136	1		0.825	1.023	1.335	1.337	1.418	1.069	1.037	1.245	1.619	0.613	0.965	0.993	1.214	1.334	1.34
2556742	Hs.469199	Ring finger protein 103	RNF103	0.96	1.741	1.736	1.012	0.983		0.683	0.839	0.518	0.423	1.089	1.085	0.803	1.224	0.613	1.021	0.987	1.035	0.837	1.126		0.453	0.622	0.855	0.521	1.001	1.203	1.167	1.107	0.92		0.609	1.336	2.093	0.864	0.863	1.143	0.848	1.455	1.126	0.749	0.947	0.955	0.542	0.856	1.036
2556956	Hs.460929	Glutamic-oxaloacetic transaminase 2, mitochondrial (aspartate aminotransferase 2)	GOT2	1.678	1.091	1.524	1.505	1.546	0.969	0.998	1.119	1.013	0.795	0.975	0.913	0.605	1.574	0.968	0.965	0.814	1.014	1.057	1.078	0.937	0.838	0.637	0.988	1.044	0.837	1.089	1.032	1.288	1.423		0.784	1.429	1.806	1.342	1.42	0.994	1.999	0.959	1.676	2.223	0.658	0.678	1.042	0.841	0.834
2557117	Hs.129621	KIAA0179	KIAA0179	1.394	1.223	2.532	2.402	1.463	1.033	0.971	1.009	1.071	0.865	0.707	0.898	0.91	1.683	0.718	0.805	0.673	1.099	1.643	1.655	0.645	0.558	0.5	0.613	0.876	0.939	0.988	1.323	1.461	1.529		0.909	1.591	2.181	1.993	1.652	1.033	1.18	0.839	1.373	1.727	0.949	0.81	1.518	1.034	1.469
2557471	Hs.405662	Cellular retinoic acid binding protein 2	CRABP2	2.669	1.384	1.659	1.099	1.437	1.489	1.122	2.593	2.138	1.134	0.877	0.9	0.912	1.006	0.667	0.696	0.719	0.78	0.821	0.623	1.106	0.817	0.73	0.851	0.641	0.852	1.054	1.211	1.054	1.521		1.008	3.474	3.587	1.694	1.609	1.138	1.821	1.07	1.568	2.595	0.807	0.702	1.171	0.894	0.714
2557762	Hs.458332	Pyrroline-5-carboxylate reductase 1	PYCR1	1.801	0.94	1.708	2.096	1.345		1.469	1.356	1.379	1.156	0.823	0.799	0.637	0.895	0.672	1.129	1.133	1.067	0.894	0.97	0.965	0.795	0.782	0.949	1.037	0.832	1.01	0.979	1.127	1.167		1.002	1.279	1.689	1.384	1.642	1.151	1.86	1.068	1.562	2.597	0.748	0.734	0.67	0.653	0.617
2561977	Hs.516075	TIA1 cytotoxic granule-associated RNA binding protein	TIA1	1.724	1.295	0.933	1.321	1.183	0.695	0.592	0.275	0.53	0.572	1.124	0.83	0.693	1.11	0.821	0.831	0.549	0.588	0.74		0.915	0.562	0.371	0.522	0.617	0.968	0.778	0.697	0.818	0.83		0.936	0.514	0.672	0.935	1.246	1.098	1.568	0.396	0.562	0.846	0.796	0.792	0.883	0.832	1.123
2562073	Hs.369125	Proteasome (prosome, macropain) 26S subunit, non-ATPase, 14	PSMD14	0.657	1.189	1.374	1.439	1.686	0.794	0.79	0.6	0.959	1.208	0.732	0.758	0.717	1.271	0.934	0.839	0.836	1.015	1.182	1.298	0.616	0.811	0.78	0.856	1.195	1.058	1.315	1.469	1.478	1.159		0.855	0.714	1.262	1.458	1.626	1.038	1.808	1.582	2.867	1.116	0.795	0.764	1.173	1.044	1.327
25621	Hs.160958	CDC37 cell division cycle 37 homolog (S. cerevisiae)	CDC37	1.393	0.956	1.82	1.129	1.86	1.159	1.613	2.263	1.419	0.967	0.876	0.857	0.963	1.028	0.935	1.012	1.068	1.107	1.254	1.215	1.018	0.975	0.489	0.925	1.003	1.273	1.66	1.847	1.929	2.483		0.558	1.353	1.967	1.553	2.327	1.183	2.653	0.789	2.167	2.376	0.787	0.688	1.198	1.058	1.001
2562740	Hs.205558	HIV-1 rev binding protein 2	HRB2	0.9	1.179	1.278	1.48	1.784			1.106		1.781	3.236	1.147	0.759	1.12	0.854	0.881	0.52	0.492	0.573	0.552	0.483	0.612	0.5	1.14	1.073	1.313	1.158	1.41	0.95	1.174		0.978	0.874	1.049	1.512	1.895	1.086		0.678	1.403	1.159	1.314	1.149	1.022	1.089	0.974
2562939	Hs.532768	Serine (or cysteine) proteinase inhibitor, clade F (alpha-2 antiplasmin, pigment epithelium derived factor), member 1	SERPINF1	1.123	1.037	1.47	2.073	1.243		1.417	1.1	0.931		0.731	1.016	0.651	0.625	0.585	0.87	0.855	0.806	0.936	0.837	0.961	0.858	0.662	0.717	0.84	1.189	1.121	1.473	0.999	1.286		0.75	1.101	1.757	1.454	1.393	0.996	2.564	0.793	1.519	1.222	1.141	0.693	0.763	1	0.69
2563108	Hs.435761	Protein inhibitor of activated STAT, 3	PIAS3	1.169	1.191	1.565	1.047	1.267	0.82	1.363	1.106	0.898	0.963	0.915	1.017	0.84	1.039	1.027	0.917	0.915	0.962	0.872	1.105						0.942	0.831	0.962	1.075	1.319		0.967	1.204	1.765		1.427	1.194	1.333	1.034	1.403	1.697	0.934	0.812	0.988	0.865	0.954
2565316	Hs.471014	Heat shock 60kDa protein 1 (chaperonin)	HSPD1	1.388	1.124	1.303		1.292	0.827	1.035	1.029	1.162	1.653	0.829	0.792	0.755	1.409	0.865	0.857	0.88	1.146	1.532	1.449	1.422	1.19	1.018	1.648	2.024	0.808	1.021	1.155	1.647	1.435		0.847	0.881	1.938	1.783	1.792	0.993	1.408	1.052	1.961	2.005	0.74	0.688	1.146	1.002	1.188
2565909	Hs.514199	Vesicle amine transport protein 1 homolog (T californica)	VAT1	1.006	1.112	1.656	2.024	1.229	0.678			1.158	1.34	0.966	0.935	0.831	0.972	0.734	1.202	1.234	1.076	1.055	0.881	1.344	1.247	0.975	1.176	1.225	0.919	0.951	1.058	1.173	1.138		0.759	2.02	4.497			1.407	1.912	0.767	0.969	0.646	0.849	0.728	0.697	0.967	0.934
256680	Hs.531962	P10-binding protein	Cep70	1.983	1.299	1.598	1.34	1.167	2.041	1.581	1.406	2.024	1.478	1.325	1.191	0.881	1.297	0.691	0.904	1.894	1.021	1.003	0.965	1.134	1.03	0.825	0.991	0.827	1.009	1.758	1.127	1.248	0.899		0.978	1.489	1.375	0.871	1.071	0.806	1.757	0.713	0.766	1.413	0.705	0.9	0.973	0.962	0.787
2566815	Hs.490745	DnaJ (Hsp40) homolog, subfamily B, member 6	DNAJB6	0.759	0.931	1.192	1.44	1.384				0.602	1.395	1.255	1.005	0.664	1.946	0.963	0.848	0.607	0.881	1.006	1.154	1.175	1.067	1.049	1.194	1.523	0.72	1.104	1.363	1.182	1.095		0.923	1.149	1.555	2.225	3.158	1.177	1.475	1.226	2.332	1.913	1.109	1.206	1.344	1.516	1.425
2568119	Hs.240770	Nuclear cap binding protein subunit 2, 20kDa	NCBP2	0.591	0.963	1.429	1.37	1.598			0.838	1.07	0.95	1.025	0.903	0.745	1.454	0.814	0.85	0.669	0.843	0.993	1.131	0.756	0.675	0.592	0.754	0.964	0.895	0.999	1.359	1.157	1.336		0.654	0.749	1.316	1.436	1.584			0.648	1.021	0.657	0.741	0.642	0.931	0.757	0.976
2568350	Hs.514167	Keratin 19	KRT19	1.214	1.122	1.308	1.077	1.346			0.863	1.737		0.742	0.704	0.666	0.639	0.738	0.931	1.116	1.188	1.244	1.313		0.901	0.249	0.319	0.271	1.079	0.796	0.968	1.399	1.228		0.809	0.864	1.072	1.673	2.178	1.047	2.113	1.159	2.352	1.169	0.619	0.589	1.005	0.94	0.775
2568378	Hs.54277	Family with sequence similarity 50, member A	FAM50A	0.908	1.201	1.392	0.911	1.294	1.043	0.917	1.905	0.995	0.836	0.844	0.963	0.713	0.923	0.763	1.03	1.181	1.175	1.144	1.046	1.271	1.048	0.893	1.131	1.036	0.936	0.877	0.965	1.183	1.405		0.812	1.942	2.199	1.475	1.474	1.372	2.499	1.018	2.009	0.711	0.88	0.648	1.078	1.114	0.799
2568436	Hs.300624	TAR DNA binding protein	TARDBP	0.67	1.171	1.58	1.326	1.328		1.101	0.657	1.082	1.295	0.998	0.863	0.671	1.552	1.034	0.833	0.737	0.926	1.055	1.235		0.698	0.601	0.753	0.929	0.986	0.972	1.423	1.394	1.326		0.739	0.527	0.829	0.952	0.97	0.955	1.302	1.345	1.996	1.094	0.851	0.785	1.33	0.98	1.022
2568642	Hs.519930	Chromosome 6 open reading frame 62	C6orf62	0.372	0.847	0.969	0.992	1.901			0.514	0.337	1.276	0.979	0.856	0.581	1.33	0.788		1.118	1.017	1.039	1.244						0.842	0.88	0.969	0.932	0.965		0.9	0.913	1.783	1.735	2.419	0.851	1.322	0.623	0.945		0.739	0.927		0.851	0.946
2577077	Hs.443837	Aminopeptidase puromycin sensitive	NPEPPS	1.416	0.797	1.149	1.774	1.721	1.258	1.609	1.066	0.674	1.403	1.122	1.239	1.021	1.082	0.721	1.145	0.915	1.012	1.014	1.168	1.122	0.859	0.593	0.686	0.662	0.935	0.856	0.997	0.94	0.971		0.893	0.974	1.681	1.529	1.466	0.745	2.495	0.375	0.579	1.08	0.843	0.862	0.741	1.115	0.696
2577105	Hs.502836	ADP-ribosylation factor-like 2	ARL2	0.684	0.553	1.345	1.228	1.292	1.261	1.304	1.307	0.789	0.861	0.758	0.789	0.54	0.819	0.698	0.877	0.928	0.877	0.87	0.819	1.295	1.087	0.887	1.078	1.023	0.863	0.941	1.237	0.916	1.164		0.687	1.383	1.687	1.171	1.338	1.017	2.19	0.467	0.947	0.892	1.072	0.958	1.038	1.091	0.852
2577108	Hs.405144	Splicing factor, arginine/serine-rich 3	SFRS3	0.399	0.83	1.342	1.683	1.46	0.487	0.821	0.677	0.771	1.121	0.815	0.846	0.844	1.594	0.826	0.909	0.796	1.146	1.371	1.336	1.211	1.392	1.282	1.443	1.56	0.77	1.074	1.541	1.417	1.169		0.99	0.787	1.551	1.832	2.683	0.905	1.991	1.149	2.359	1.208	1.015	0.905	1.077	1.322	1.242
2577145	Hs.200600	Secretory carrier membrane protein 3	SCAMP3	1.254	0.747	1.048			0.791		2.136	0.808	0.986	1.013	0.825	0.875	1.182	0.775	1.021	1.119	1.057	0.999	0.886	1.459	1.348	1.077	1.364	1.279	0.983	1.148	1.191	1.132	1.425		0.555	1.206	2.706	1.63	1.46	1.084	1.779	0.873	1.137	1.155	0.886	0.779	0.669	0.938	0.816
2578744	Hs.533059	Tubulin, beta polypeptide	TUBB	0.863	0.711	1.189	1.456	1.252	0.79	1.913	1.129	0.963	1.393	0.869	0.915	1.062	1.609	1.18	1.055	1.204	1.026	1.089	1.139	1.193	0.897	0.664	0.793	0.883	0.941	1.059	1.195	0.926	1.25		0.78	1.06	1.48	2.026	2.627	0.814	3.052	0.546	1.355	1.213	0.795	0.93	1.171	1.081	1.081
2578793	Hs.513490	Aldolase A, fructose-bisphosphate	ALDOA	0.452	0.763	1.624	1.748	1.773	1.32	1.324	1.558	0.689	0.863	0.588	0.679	0.586	0.629	0.667	1.452	1.483	1.344	1.376	1.37	1.426	1.315	0.736	1.04	1.353	0.812	0.815	1.05	0.824	1.021		0.527	1.787	2.435	1.746	2.053	1.107	8.347	0.27	0.766	0.578	1.399	0.731	1.006	1.35	1.152
258966	Hs.510225	Ribosomal protein S6 kinase, 90kDa, polypeptide 5	RPS6KA5	0.692	0.761	0.652	1.077	0.721	0.982	0.908	0.805	0.573	0.825	0.863	0.716	0.49	0.587	0.461	1.001	1.015	1.171	1.314	1.119	0.83	0.501	0.484	0.441	0.445	1.009	1.213	0.983	0.94	0.661		0.246	0.94	0.949	0.761	0.799	1.738	1.538	0.949	0.98	1.197	0.891	0.985	1.183	0.79	1.064
25922	Hs.250712	Calcium channel, voltage-dependent, beta 3 subunit	CACNB3	2.133	1.105	1.495	0.98	1.245		0.901	1.238	1.585	0.749	1.512	1.35	1.845	1.958	1.68	1.073	0.92	1.15	1.096	1.305	2.105	1.95	2.075	2.655	2.149							0.971	1.392	1.29	1.571	1.456	0.898	1.386	1.172	1.202	2.89	0.801	0.815	0.958	0.945
259633	Hs.51891	Hect domain and RLD 4	HERC4	0.977	1.583	2.282	1.313	1.831	0.87	0.621	0.692	1.422	1.091	1.018	0.925	1.147	1.729	1.126	0.798	0.889	1.288	1.332	1.479	0.701	0.643	0.708	0.711	0.868	0.961	0.902	1.208		0.786		1.035	0.672	1.098	1.461	1.853	1.348	1.514	0.571	1.014	0.66	0.849	0.886		1.33	1.601
260216				2	1.318	0.859	0.907	1.033	1	0.939	1.097	1.302	0.914	1.2	1.19	0.988	1.453	1.06	0.933	1.287	1.417	1.451	1.337	0.871	0.77	0.591	0.893	0.729	0.958	1.291	0.91	1.228	0.883		0.955	1.055	1.093	0.931	0.853	1.133	1.47	1.013	1.124	1.246	0.819	1.378	1.219	1.068	1.36
260619	Hs.42400	Ubiquitin specific protease 12	USP12	1.171	1.372	2.249	0.958	1.611		0.972	1.001	1.138	1.216	1.054	1.066	1.443	1.683	0.97	1.194	0.99	2.126	2.254	2.027						0.912	1.096	1.699	1.566	0.993		1.063	1.036	1.007	0.67	0.89	1.329	1.476	0.944	0.922	0.98	0.941	1.109	2.314	1.315	1.642
260628	Hs.508765	Transmembrane emp24 protein transport domain containing 7	TMED7	1.582	1.741	1.657	1.196	1.297	0.573		0.423	0.72	0.641	0.948		0.898	1.684	0.775	1.107	0.872	1.113	1.38	1.55		0.473	0.321	0.442	0.478	0.883	1.033	1.383	1.06	0.905		0.966	0.794	1.318	1.656	2.256	0.736	1.945	0.504	0.6	1.049	1.016	0.762	1.254	0.91	1.008
260696	Hs.205558	HIV-1 rev binding protein 2	HRB2	0.896	1.283	1.39	1.17	2.262	0.627	1.388	0.713	1.052	1.788	1.136		0.888	0.958	0.856	1.25	1.311	1.408	1.738	1.818	1.272	1.602	1.378	1.646	1.233	1.319	1.468	1.964	1.92	1.682		0.969	0.556	0.838	1.117	1.437	1.647	2.284	0.804	1.786	2.62	0.726	0.9	1.431	1.067	1.273
261219	Hs.292509	Solute carrier family 35, member F5	SLC35F5	1.077	1.152	1.161	0.729	0.941	0.56	0.642	0.894	0.879	0.631	0.824	0.682	1.116	1.497	0.919	0.968	0.653	1.165	1.125	1.69	1.77	1.2	0.928	1.098	1.439	0.981	1.034	1.323	1.223	0.814		0.874	0.974	1.832	1.28	1.427	1.32	1.178	0.357	0.591	0.678	0.862	0.855		0.796	1.397
261256	Hs.190086	Myosin regulatory light chain MRCL3	MRCL3	2.752	0.769	0.444	0.602	0.86	3.576	2.079	0.659	0.712	1.193	4.087	1.591	1.16	1.909	1.066	2.682	1.501	0.953	0.806	0.9		1.326	0.805	0.73	0.751	3.212	1.244	0.845	0.919	0.726		2.048	0.801	0.632	1.228	1.431	3.687	1.561	0.432	0.773	1.798	3.622	1.675	0.814	1.337	1.035
261408	Hs.445892	SEC22 vesicle trafficking protein-like 3 (S. cerevisiae)	SEC22L3	1.871	1.541	0.942	0.762	0.927	0.803		0.909	0.944	1.024		0.982	1.199	0.821	0.941	1.33	1.53	0.995	1.233	1.03						1.735	2.279	1.816	1.58	1.66		0.849	0.7	0.784	0.703	0.606	0.95	1.161	1.023	0.986	0.968	1.198	1.345	1.776		1.992
261436	Hs.515016	Melanoma associated antigen (mutated) 1	MUM1	1.469	1.349	0.872	0.634	0.917	0.889	0.993	1.006	1.008	0.885	1.061	1.159	1.009	1.32	1.145	0.928	0.676	0.708	0.726	0.981	1.251	0.801	0.923			0.934	0.924	0.915	1.171	1.359		0.967	1.057	1.074	0.934	0.937	1.027		1.04	1.111	1.642	0.908	1.032
261852	Hs.445365	Transcribed locus, weakly similar to XP_543946.1 PREDICTED: similar to chromosome 10 open reading frame 12 [Canis familiaris]		1.074	1.811	1.586	0.793	0.83						1.494	0.917	0.88		0.844	0.924	0.865	1.266	0.975	1.194	1.749	1.081	0.886	0.997		0.902	1.107	1.289	0.893	0.771		0.852	0.915	1.183	0.965	1.241	0.933	1.265	1.211	1.108	1.238	1.117	1.2	2.214	0.947	1.82
262920	Hs.518265	Hypothetical protein H41	H41	0.478	1.554	1.19	0.883	0.909	1.26		0.732	1.459		1.169	1.119	1.19	1.602	0.826	1.25	1.318	1.669	1.597	1.548		1.055	0.857	0.915	0.981	1.037	1.184	0.878	1.295	1.056		1.151	1.138	1.631	1.503	1.63	1.145	1.787	1.789	2.171	0.519	0.844	0.867	1.242	0.846	0.97
263014	Hs.268573	Glutathione S-transferase theta 1	GSTT1	0.95	1.15	1.308	1.339	1.2	1.74	1.488	1.023	1.181	0.885		0.898	0.774	0.81	0.614	0.883	0.93	0.889	0.982	0.938	1.144	0.936	1.054	1.208	0.892	1.023	1.278	1.188	1.189	1.191		0.918	0.889	1.088	1.053	1.635	1.36	1.476	0.746	1.364	0.724	1.07	0.78	1.123	1.152	0.8
263118	Hs.41683	Cartilage paired-class homeoprotein 1	CART1	0.653	0.914	0.816	0.954	0.889	0.859	0.673	0.73	0.875	1.007	0.493	0.364	0.274		0.296	1.601	0.544	1.141	0.817	0.586		0.512	0.388	0.513	0.454	0.86	0.914	0.987	0.862	0.748		0.645	0.872	0.763	0.662	0.756	1.319	1.139	1.016	1.192	1.386	1.181	0.182	0.216	0.146	0.177
263159	Hs.91566	Placental protein 6	PL6	1.624	1.402	2.083	1.158	1.367	1.158	1.21	1.483	1.338	0.886	0.669	0.752	1.016	1.143	0.954	0.883	1.039	1.01	0.943	0.984	1.269	0.959	0.991	1.625	1.47	1.078	1.256	1.369	1.644	1.751		0.71	1.36	2.074	1.149	0.449	1.128	1.194	0.963	1.236	1.41	0.916	0.606	1.155		0.701
263243	Hs.29857	Chromosome 6 open reading frame 113	C6orf113	1.112	1.138	0.976	1.015	0.93	0.704	0.67	0.553	0.694	0.938						1.442	1.184	1.382	1.661	1.776	0.927	0.729	0.651	0.735	0.864	0.747	0.95	1.036	1.128	0.973		0.901	0.806	1.001	1.566	1.905	1.225	1.138	0.718	1.341	1.139	0.719	0.953	1.193	1.003	1.132
263716	Hs.474053	Collagen, type VI, alpha 1	COL6A1	1.526	1.465				0.85	0.961	1.161	1.325	0.717	1.223	0.944	1.15	1.325	1.213	0.652	0.691	0.701	0.891	0.905		0.953	0.889	1.184	1.241		1.852	1.942	2.098			0.777	1.668	1.067		1.695	1.033	0.762	0.65	1.005	1.694	0.988	0.76	1.162	1.083	1.081
26443	Hs.469331	START domain containing 7	STARD7	1.036	1.088	1.56	1.68	1.818	0.705	0.924	1.008	1.195	0.732	1.235	0.903	0.742	1.487	0.869	0.821	0.706	0.894	0.942	1.058	0.794	0.82	0.607	0.827	1.021	0.812	0.896	0.933	1.126	1.406		0.646	1.107	1.672	1.096	1.294	1.132	1.006	0.966	1.46	1.107	0.809	0.846	1.238	0.785	1.036
265006	Hs.120766	Zinc finger protein 330	ZNF330	1.005	1.589	1.887	1.165	1.443	0.718		0.769	0.796	0.643	1.278	1.211	1.178	1.497	0.717	0.951	0.771	1.293	1.398	1.365		0.708	0.73	0.894	1.129	0.88	1.238	1.6	1.189	0.948		0.852	1.084	1.092	1.105	0.897	1.231	0.935		1.23					1.631	2.301
265874	Hs.170131	Nuclear factor I/C (CCAAT-binding transcription factor)	NFIC	1.23	1.289	0.804	0.997	1.428	2.009	1.162	1.13	1.488	1.315	1.834	1.803	2.245	2.181	1.45	1.637	1.111	1.425	1.034	0.96	1.908	2.062	2.371	1.837	1.419	0.896	0.771	0.757	0.86	1.029		1.384	1.523	1.126	1.775	1.519	0.852	1.357	0.884	0.776	1.062	0.889	0.618	0.663	0.872	0.723
266347	Hs.42771	Cadherin 19, type 2	CDH19	0.741	0.999	0.906	0.817	1.236	0.923	0.88	1.131	1.071	1.062	1.506	1.594	1.59	1.95	1.507	1.297	1.345	1.295	0.906	1.276	1.201	1.499	2.291	1.569	0.948	0.957	0.855	0.947	0.918	1.407		1.391	1.444	1.08	1.615	1.263	1.093	1.665	0.981	1.001	1.056	0.916	0.907	1.013	1.264	1.209
266483	Hs.528305	DEAD (Asp-Glu-Ala-Asp) box polypeptide 17	DDX17	0.857	0.905	0.777	1.474	0.669	0.347			0.61	0.671	1.253	1.033	1.043	1.184	0.969	0.917	0.876	1.219	1.333	1.215	1.16	1.205	0.869			0.882	0.86	0.818	0.972	1.032		0.999	0.576	1.106	0.925	0.634	1.145	1.497	0.769	1.191		0.708	0.786	1.484	0.943	1.123
267151	Hs.369356	Myeloid/lymphoid or mixed-lineage leukemia 5 (trithorax homolog, Drosophila)	MLL5	1.511	1.352	0.726	0.847	0.659	0.913	1.324	1.449	0.356	0.899	0.844	0.732	0.867	1.038	0.856	0.933	0.792	1.062	1.069	1.011						0.992	0.771	0.998	1.32	1.091		0.55	0.82	0.869	0.575	0.613	0.936	1.07	0.502	0.692	0.601	0.786	1.245	1.456	0.843	1.165
267274	Hs.34136	Chromosome 21 open reading frame 6	C21orf6	0.664	0.79	0.806	1.017	1.084	0.84	1.634	0.605	0.649	1.008	0.753	0.628	0.364	0.668	0.475	0.924	0.961	0.877	0.973	1.132	0.818	0.657	0.596	0.703	0.864	0.788	0.828	0.802	1.152	1.036		0.933	0.677	1.06	0.862	0.9	1.097	1.904	0.427	0.8	0.431	0.777	0.632	1.026	0.59	0.66
26736	Hs.16936	Hypothetical gene LOC128439	LOC128439	1.246	0.941	1.479	1.909	0.964	1.888	1.434	1.461	1.385	1.083	1.024	0.89	0.819	1.493	1.181	0.812	1.201	0.644	0.746	0.79	1.334	1.047	0.875	1.23	1.166	0.948	1.836	0.963	1.108	1.009		0.758	1.339	1.587	0.867	0.874	1.105	1.468	1.062	1.467	2.006	1.123	0.945	0.831	1.157	0.869
268354	Hs.179852	Dendritic cell-derived ubiquitin-like protein	DC-UbP	1.024				1.351	0.68	0.698	0.654	0.757	0.643	1.106	0.94	1.031	1.328	0.977	0.946	0.732	1.031	0.908	1.132	0.833	0.992	0.869	0.822	0.891	0.868	0.85	1.227	0.813	0.875		0.724	0.991	1.063	0.767	1.285	1.439	1.523	0.941	0.973	0.83	0.98	0.958	1.437	0.807	0.933
269029	Hs.187772	Guanine nucleotide binding protein (G protein), gamma 2	GNG2	1.796	1.196	2.525	2.254	1.247	2.048	2.043	1.788	2.794	2.045	1.008	0.998	1.017	1.142	0.877	1.031	1.409	0.78	0.815	0.827	0.743	0.684	0.768	0.635	0.589	1.162	1.282	1.007	1.022	0.73		0.755	1.377	1.531	1.18	0.818	0.677	1.511	0.583	0.523	0.943	0.874	0.955	0.854	0.75	0.777
269231	Hs.552734	Hypothetical protein LOC285148	LOC285148	1.582	1.109	1.395	2.242	1.559	1.164	1.231	1.563	1.983	1.284	0.954	1.002	0.915	1.098	0.92	1.143		0.9	1.096	0.953						0.938	1.126	1.043	1.018	0.949		1.012	1.664	2.009	1.285	2.592	0.751	1.759	1.093	1.492	1.768	0.853	1.012	0.889		1.018
270327	Hs.462550	Phosphatidylinositol glycan, class S	PIGS	1.204	1.06	1.267	0.869	0.982	0.636	0.94	0.883	0.999	0.524	0.862	0.845	0.752	0.927	0.742	0.712	1.024	0.86	0.782	0.875	0.616	0.621	0.404	0.586	0.67	0.865	1.148	1.179	1.184	1.237		0.653	1.031	1.131	0.97	1.103	1.073	1.26	1.072	1.672	2.66	0.805	0.862	1.289	0.694	0.881
270548	Hs.535862	Homo sapiens, clone IMAGE:3925788, mRNA		0.717	0.974	0.76	1.082	0.852	0.9		1.181	0.656			1.111	1.121	1.059	1.091	1.118	0.876	0.929	0.94	1.05	1.749	1.054	1.443		1.017	0.737	0.649	0.775	0.933	0.785		1.324	1.45	1.385	1.727	1.233	0.871	1.61	0.778	0.831	0.78	0.949	0.928	1.101	1.809	1.297
271568	Hs.433512	ARP3 actin-related protein 3 homolog (yeast)	ACTR3	1.18	1.311	1.188	1.32	0.869	0.222	0.713	0.665	0.903	0.774	1.014	0.77	0.978	1.482	0.655	0.783	0.731	0.996	1.119	1.281	0.796	0.689	0.587	0.717	0.863	0.871	1.168	1.123	1.483	1.567		0.532	0.641	1.025	0.846	1.323	0.988	0.851	0.924	1.806	2.231	0.68	0.916	1.568	0.872	1.536
272694	Hs.204559	Chromosome 1 open reading frame 9	C1orf9	1.108	1.646		1.618	1.503	0.584			1.04	0.993		1.403	1.384	1.718	1.044	0.85	0.823	1.051	1.072	1.223	1.092	0.998	0.886	0.915	1.071	0.825	1.016	1.051	1.034	0.985		1.026	1.264	1.57	1.722	2.285	0.953	1.526	0.896	1.813	1.106	0.988	1.251	1.666	1.205	1.867
277229	Hs.114408	Toll-like receptor 5	TLR5	1.236	1.119	1.19	0.955	1.045	1.062	0.767	0.591	0.885	0.984	0.945	0.717	0.712	1.252	0.664	0.871	0.851	1.003	1.228	1.193	0.712	0.61	0.6	0.664	0.722	0.888	1.01	0.947	1.175	1.105		1.013	0.735	0.998	1.249	1.454	0.927	1.536	1.032	1.798	1.302		0.852	1.119	1.024	1.03
277621	Hs.525088	HSPC048 protein	FLJ23518	1.293	0.808	1.096	0.775	1.019	0.546	0.696	0.628	0.637	0.675	0.881	1.146	0.551	1.033	0.901	0.986	0.74	1.084	1.309	1.139						0.616	1.132	1.155	1.218	1.14		0.833	0.785	0.972	1.058	1.538	1.129	1.477	0.689	1.217	3.156	1.074	1.198	1.811	0.984	1.85
277867	Hs.479342	Transcribed locus		0.504	0.556	0.816	1.07	0.897	0.788		0.751	0.722	1.054		0.619	0.524		0.367	0.927	0.645	1.166	0.753	0.902						0.785	0.847	1.316	0.678	0.993		0.603	0.335	0.603	0.519	0.834	1.326	1.008	1.016	0.904	1.703	1.012		1.389	0.613	1.181
278188	Hs.19385	Abhydrolase domain containing 5	ABHD5	0.654	0.931	1.115			1.194	0.851	1.211	1.093	1.042	1.63	1.564	1.314	1.788	1.01	1.02	0.865	1.43	1.548	1.719	1.398	1.642	2.186	1.777	2.015	0.904	0.8	1.418	1.283	1.239		1.154	1.298	1.107	1.256	1.527	1.062	1.071	0.818	1.086	0.973	0.835	0.882	0.885	1.021	1.107
279152	Hs.221497	PRO0149 protein	PRO0149	0.71	1.524	2.114	0.983	1.233	0.619	0.878	0.998	0.977	1.052	0.867	0.975	1.219	1.085	0.698	0.95	1.147	1.801	1.878	1.261	0.572	0.781	0.765	0.89	0.774	1.011	1.115	1.574	1.512	0.862		0.827	0.813	1.544	1.099	1.517	1.121	1.42	0.745	1.061		0.865	1.028	1.954	0.8	1.399
279354	Hs.485968	Mitogen-activated protein kinase kinase kinase 7	MAP3K7	1.179	1.231	0.983	1.203	0.653	0.314	0.563		0.41		1.245	0.765	0.918	1.759	1.022	0.924	1.011	1.285	1.49	1.51	1.342	1.326	1.007	1.269	1.204	0.653	0.872	0.84	0.995	0.993		1.061	0.742	1.036	1.282	1.101	0.994	1.971	0.759	0.943	1.293	0.558	1.097		1.188	1.901
279392	Hs.311193	Hypothetical protein LOC199800	LOC199800	0.777	0.865	1.121	1.05	0.997		0.784	0.821		0.852	0.88	0.9	0.821	1.162	1.128	1.181	1.381	1.634	1.849	1.318		0.672	0.545	0.642	0.815	1.011	1.281	1	1.264	1.475		0.781	0.992	0.993			0.997	1.065	1.275	1.108	1.233	0.855	1.007		1.347
279800	Hs.476432	Sarcolemma associated protein	SLMAP	1.391	1.401	1.566	0.983	0.919	0.678	1.009	0.768	0.656	0.624	1.168	1.085	0.845	1.716	0.71	0.869	0.776	0.99	1.243	1.268	0.924	0.723	0.501	0.726	0.791	0.802	1.022	1.106	1.269	1.145		0.799	0.96	1.481	0.991	1.158	1.078	0.962	0.648	0.725	1.069	0.798	0.86	1.048	0.76	1.082
279920	Hs.529449	Amyloid beta (A4) precursor protein-binding, family B, member 3	APBB3	1.553	1.022	0.981	1.105	1.032	1.288	0.584	0.883	1.49	1.259	1.49	1.357	1.252	1.469	1.493	1.201	1.171	1.029	0.914	1.099	1.058	1.21	1.046	1.126	0.813	0.601	0.676	0.681	0.62	0.721		1.2	2.788	1.721	1.513	1.71	0.923	0.939	0.969	0.921	2.344	0.975	1.069	1.311	1.093	1.115
280004	Hs.478000	Muscleblind-like (Drosophila)	MBNL1	0.71	1.761	1.506	1.45	1.186	0.8	0.524	0.207	0.489	0.729	0.948	1.083	0.846	1.89	0.807	1.149	1.027	1.389	1.815	1.893		0.803	0.563	0.711	0.913	0.962	0.845	0.975	0.818	0.541		0.976	0.45	0.787	1.53	2.131	1.313	0.898	0.313	0.387	0.142	0.722	0.925	1.101	0.843	1.274
280082	Hs.519474	Chromodomain helicase DNA binding protein 1	CHD1	1.051	0.857	2.642	1.87	1.234	1.08	0.64	1.123	0.529	0.674	1.179	1.653	1.393	2.542	1.145	0.865	1.253	1.206	1.184	1.061	0.753	0.85	0.915	0.878	0.858	0.702	1.283	1.484	0.951	0.963		1.088	1.504	2.251	1.78	2.102	1.008	1.238	0.828	1.213	1.831	0.896	1.009	1.639	0.914	1.141
280154	Hs.434494	Synaptojanin 2	SYNJ2	0.755	0.957	1.493		1.29			1.41	1.225				1.248	1.71	0.7	1.288	1.195	2.416	1.828	1.595	1.654	1.583	1.23	1.604	1.273	0.996	1.2	1.952	1.622	1.177		1.242	1.214	1.381	1.687	1.627	1.071	1.573	1.099	1.332	1.655	0.922		1.774	1.649
280229	Hs.516617	SATB family member 2	SATB2	0.906	1.228	1.094	1.427	1.21	0.853	0.699	0.876	1.211	0.749	1.485	1.222	0.972	2.455	0.923	0.989	0.981	1.176	1.784	1.712	1.07	0.831	0.851	1.345	1.005	1.011	1.168	0.935	1.486	1.5		1.171	1.271	1.148	1.708	1.552	1.049	1.52	0.889	1.343	1.053	0.929	1.437	1.246	1.232	1.559
280291	Hs.306691	GLIS family zinc finger 1	GLIS1	1.338	0.968	1.522	0.762	1.278	1.039	0.998	1.081	1.222	0.936	1.133	0.932	1.091	1.294	1.356	0.972	1.717	1.028	1.104	1.06		1.209			1.858	0.746	1.387	0.873		0.764		0.832	1.066	0.942	0.633	0.819	1.033	1.222	1.027	0.677	1.092	0.953	0.735	0.946	0.991	0.914
280331	Hs.435947	RNA binding motif protein 15	RBM15	0.804	1.112	2.695	1.633	1.384	0.579	0.719	1.055	0.751	0.687	0.971	1.269	1.325	1.481	0.79	0.88	0.753	1.304	1.113	0.94	0.8	1.096	1.282	1.002	0.885	0.925	1.277	1.946	1.044	1.013		0.834	0.991	1.156	1.011	1.006	1.272	1.133	1.144	1.216	1.003	1.392	1.301	2.256	1.018	1.233
280390	Hs.486596	NHS-like 1	NHSL1	1.484	1.656	2.112	1.495	1.169	0.963		1.027	1.251		0.994		1.428	0.931	1.208	1.027	1.498	0.895	0.822	0.804		0.953	1.679	1.065	1.231	1.334	3.356	1.298	1.292	0.909		0.971	1.192	1.585	0.902	1.218	0.761	0.791	1.147	0.93	1.215	0.692				1.233
280444	Hs.500598	TBC1 domain family, member 12	TBC1D12	1.337	1.423	1.462	0.77	0.912			0.698	0.878		1.058	0.919	1.151	1.258	0.724	0.999	0.88	1.019	1.2	1.123	1.012	0.612	0.593	0.785	0.66	0.75	1.058	1.009	0.899	0.843		0.92	1.244	1.609	1.513	1.359	0.835	0.842	0.782	0.845	0.932	0.803	1.061	1.025	0.778	0.872
280478	Hs.406787	F-box protein 3	FBXO3	0.772	0.782	0.995	1.108	0.781	0.678	0.598	0.538	0.895	0.772	0.749	0.629	0.604	0.971	0.902	0.785	0.763	0.983	1.082	1.251	0.957	0.855	0.751	1.034	1.2	0.795	0.846	1.096	1.014	1.139		0.891	0.578	0.687	0.971	0.87	1.177	0.734	0.503	0.824	0.929	0.858	1.155	1.44	0.922	1.409
280527	Hs.373952	Calmodulin binding transcription activator 2	CAMTA2	1.553	0.999	1.583	0.909	1.423	1.266	1.031	1.341	1.244	1.046	0.929	0.872	0.739	0.809	0.925	0.893	0.971	1.01	0.908	0.994	1.051	0.784	0.644	0.939	0.962	0.901	1.085	1.019	1.183	1.013		0.883	1.697	1.777	0.903	1.012	1.255	1.492	0.888	0.948	1.103	0.907	0.812	1.212	0.77	0.739
280750	Hs.59757	Zinc finger protein 281	ZNF281	1.766	3.213	3.163	1.027	1.26	1.159	1.935	1.239	0.709	0.772	1.686	1.913	1.348	2.477	0.727	1.23	1.575	2.275	2.516	1.525		1.549	1.218	1.673	1.3	1.282	1.885	2.162	2.499	1.267		1.077	1.667	2.074	1.396	1.458	1.594	2.126	1.414	1.598	0.878	1.287	1.94	2.786	1.42	1.768
280985	Hs.127126	Cytoplasmic polyadenylation element binding protein 4	CPEB4	1.056	1.681		1.393	0.874	0.494	0.668	1.418	0.916	0.702	1.505	0.996	1.163	1.304	0.538	1.071	1.327	1.648	1.552	1.339	1.209	1.167	1.046	0.96	1.087	1.014	1.855	2.185	1.589	1.587		1.167	1.887	2.283	2.031	2.17	1.256	1.236	1.189	1.613	1.52	0.827	1.624	2.129	1.09	1.581
281100	Hs.370963	Synaptotagmin VI	SYT6	0.946	1.093	1.227	1.373	1.165		2.304	2.357	2.447		1.875	1.552	1.562	2.345	2.233	1.35	3.633	2.171	1.789	2.623		3.155	4.68	3.584	2.482	1.27	1.716	0.699	1.1	0.718		1.249	1.596	1.122	1.232	1.362	0.671	1.532	0.909	0.742	1.025	0.978	1.169	1.012	1.683	1.643
281243	Hs.506216	Protein tyrosine phosphatase, receptor type, f polypeptide (PTPRF), interacting protein (liprin), alpha 2	PPFIA2	1.161	1.022	1.232	1.901	1.328	1.875	1.462	1.624	2.32	1.376	2.077	3.564	2.86	2.639	3.463	2.935	6.024	3.465	2.433	3.534		5.876	7.542	7.25	2.418	1.154	0.973	0.833	0.803	0.719		1.329	1.716	1.078	1.926	1.411	0.635	1.738	0.89	0.836	1.095	2.357	4.108	2.062	3.555	3.562
281845	Hs.134939	Transcribed locus		1.883	1.34	1.947	1.602	0.905		2.068	2.035	2.488	1.733			0.933		1.151	1.361	1.869	0.966	0.922	0.966		0.883	0.838	1.034	1.349	0.893	1.851	1.006	0.96	0.945		0.653	1.277	1.564	1.001	0.838	0.703	0.979	1.147		1.354			0.64	0.72	1.019
282100	Hs.302754	EF-hand calcium binding protein 1	EFCBP1	0.887	1.037	0.821	0.802	0.814		0.754	0.645	1.247	0.879	1.017	0.941	0.65	1.294	0.539	0.93	1.079	1.191	1.234	1.015	0.783	0.569	0.459	0.617	0.838	1.068	1.038	1.175	1.381	1.264		1.196	1.168	0.998	1.225	1.282	1.213	1.782	0.834	1.503	1.082	0.998	1.216	1.522	1.01	1.073
282561	Hs.475208	Zinc finger, BED-type containing 4	ZBED4	0.795	0.719	1.604	1.431	1.6	0.857	1.187	1.539	1.024	0.796	1.632	1.487	0.91	2.153	0.907	0.808	0.808	1.162	1.361	1.185						0.787	1.246	1.298	1.377	1.435		1.201	1.082	1.148	1.667	1.718	0.928	1.234	1.216	1.685	1.479
282599	Hs.333297	Hypothetical protein LOC339745	LOC339745	1.204	1.213	1.018	1.623	0.999	0.445		1.049	1.152	1.031	1.518	1.036	1.016	0.727	0.627	1.208	1.165	1.453	1.88	2.35	1.002	0.756	0.676	0.795	1.041	0.74	0.773	0.941	0.956	1.095		1.127	0.813	0.993	1.381	1.3	0.913	0.839	1.099	1.23	0.365	0.918	0.951	1.446	1.066	1.441
282907	Hs.369250	Ryanodine receptor 3	RYR3	0.977	0.981	1.139	1.261	0.997	0.909	0.935	1.27	1.371		1.213	1.019	1.336	1.333	1.035	0.955	1.004	0.986	1.046	1.142		1.439	1.437	1.296	0.884	1.152	1.228	1.265	1.103	1.092		1.261	1.435	1.524	1.189	1.343	1.004	0.819	0.992		0.998	0.935		1.447		1.148
283340	Hs.446102	KIAA0826	KIAA0826	0.864	1.306	1.548	1.991	1.705	0.524	0.632	0.581	0.572	0.601	0.995	0.883	0.665	1.252	0.874	0.867	0.693	0.85	1.005	1.457						0.872	0.939	1.251	0.939	0.955		0.954	1.043	1.312	1.409	1.609	1.314	0.974	0.924	1.447	0.906	0.831	0.928	0.849	0.806	1.068
283741	Hs.355606	Hypothetical protein MGC23909	MGC23909	0.929	0.748			0.863	1.054	0.748	0.912	0.466	0.8	0.873	0.973	0.912	1.243	1.008	0.856	0.804	0.908	0.993	1.164						0.849	0.659	0.779	0.664	0.634		0.711	0.682	0.623	0.782	1.173	1.115	0.35	0.943	0.929	1.005	1.148	1.145	0.798	0.957
283749	Hs.334873	Carboxypeptidase M	CPM	0.394	0.585	0.369	0.301	0.553	0.974	3.249	0.605	0.46		1.031	1.402	1.185	0.59	0.706	1.076	1.055	1.409	1.02	1.183	1.184	0.979	0.556	0.454	0.544	0.935	1.088	0.847	0.676	0.836		1.009	0.507	1.436	0.388	0.626	0.701	3.029	0.359	0.301		0.918	0.97	1.397	0.527	1.036
283888	Hs.307836	Transcribed locus, weakly similar to XP_514612.1 PREDICTED: similar to Rnpc2 protein [Pan troglodytes]							0.769		0.793	0.515	0.772	1.21	1.309	1.077	2.174	1	0.8	1.001	1.151	1.432	0.917	1.145	0.908	1.009	1.182	1.051	0.8	1.171	1.72	1.723	1.134		0.874	0.767	1.579	1.304	1.278	1.247	2.028	1.015	1.381	0.913	0.905	0.871	1.789	1.029	0.946
283897	Hs.184840	Protein phosphatase 1, regulatory (inhibitor) subunit 2	PPP1R2	0.776	1.348	1.306	0.868	1.28			1.016	0.928	0.71	1.269	1.232	1.331		0.822	0.947	0.845	1.075	1.166	1.271		0.662	0.638	0.857		0.953	1.355	1.411	1.171	1.137		1.003	1.156	1.45	1.84	1.926	1.074	1.086	1.085	1.233		0.775	1.049	1.231	0.95	1.081
28422	Hs.521461	Neurofilament, light polypeptide 68kDa	NEFL	1.347	1.241	1.284	0.858	1.084	1.302	1.171	1.443	1.72	1.106	1.171	1.402	1.557	2.876	1.344	1.017	0.654	0.587	0.704	0.642		1.337	1.262	1.615	1.251	0.92	0.997	0.983	1.066	1.483		1.083	1.441	1.221	1.185	0.982	1.046	2.023	0.979	0.833	0.962	0.835	0.942	1.27	0.884	1.243
285443	Hs.473394	Chromosome 21 open reading frame 34	C21orf34	1.473	1.399	1.857	1.809	1.515	0.866	0.62	0.549	0.471	0.755	1.13	0.903	0.828	1.687	0.8	0.773	0.653	0.952	1.218	1.392		0.583	0.502	0.816	1.031	0.792	0.924	1.235	1.265	1.245		0.91	0.934	1.123	1.249	2.068	1.081	1.352	0.542	1.11	2.054	0.897	0.809	0.866	1.019	1.545
287569	Hs.83313	Chromosome 7 open reading frame 36	C7orf36	0.497	0.593	0.769	1.392	0.907	0.528	0.565		0.571		0.745	0.686	0.524	0.831	0.685	1.043	0.982	1.006	1.406	1.506	1.006	0.891	0.687	0.936	1.015	0.743	0.803	1.053	0.862	0.905		1.005	0.73	0.847	0.717	1.305	1.244	1.075	0.364	0.72	1.12	0.911	0.831	0.759	1.251	1.05
288827	Hs.532296	Chromosome 9 open reading frame 40	C9orf40	1.121	1.033	1.026	0.784	0.808	0.789	0.629	0.512	0.855	0.625	0.684	0.645	0.526	0.938	0.616	0.756	0.916	0.831	1.067	1.091		0.608	0.768	0.739	0.664	1.006	1.248	1.084	1.26	1.564		0.784	1.042	1.043	0.707	0.978	1.515	0.53	1.091	1.243	2.405	0.773	0.851	0.91	0.706	0.954
289457	Hs.471461	Acyl-CoA synthetase long-chain family member 3	ACSL3	0.946	1.756	0.802	0.594	0.852	0.555	0.929	0.736	0.719	0.983		1.242	1.1	1.094	0.778	1.12	0.987	1.439	1.553	1.262	1.198	1.085	0.921	0.801	0.574	1.084	0.784	0.869	0.883	0.558		0.696	0.752	1.143	0.825	0.722	1.287	0.949	0.736	0.902	0.541	0.752	0.891			1.013
289784	Hs.408467	Spermatogenesis associated 6	SPATA6	0.858	1.005	2.782	1.075	1.36	1.308	1.087	0.992	0.847	0.83	1.37	1.895	1.715	1.16	1.386	0.997	0.993	1.799	0.869	0.891		2.204	2.58	1.562	1.827	0.919	1.399	2.435	0.952	1.08		1.301	1.041	0.899	0.818	1.214	1.336	2.031	4.29	1.171	0.833	2.113	3.449	5.347	1.169	1.282
290399	Hs.444569	Transmembrane protein 49	VMP1	0.941	1.236	1.258	0.923	0.921	1.306	1.261	0.795	1.146	0.947	1.199	0.975	0.938	1.567	0.63	1.057	0.835	1.171	1.318	1.243	0.842	0.484	0.464	0.577	0.513	1.377	1.364	1.614	1.624	1.357		1.276	1.048	1.202	1.363	1.41	1.499	1.241	0.974	1.319	1.032	1.108	0.856	1.517	1.164	1.23
291790	Hs.519346	Erbb2 interacting protein	ERBB2IP	0.987	0.804	1.341		1.255	0.82	0.695	0.629	0.419	0.782	1.145	1.142	0.983	1.977	1.188	0.994	0.849	1.31	1.239	0.949						0.887	0.796	1.001	0.699	0.573		1.264	0.728	0.837	1.457	1.488	1.178	1.178	0.634	0.836	0.781	0.969	0.901	1.06	1.05	0.867
291891	Hs.529094	Chromosome 19 open reading frame 12	C19orf12	1.32	1.501	1.208	1.007	0.969	1.494	1.626	1.553	1.667	1.502	1.373	1.658	1.362	1.791	2.077	1.262	1.762	1.612	1.309	1.713	2.586	1.976	1.306	1.767	1.498	0.821	1.129	0.905	1.047	1.321		0.971	1.02	1.007	1.291	0.971	0.794	1.63	0.885	1.204	0.949	0.752	0.896	1.352	0.931	1.184
292515	Hs.492859	UDP-N-acteylglucosamine pyrophosphorylase 1	UAP1	1.026	1.09	3.082	3.392	1.527	0.917	0.986	1.093	2.285	1.154	1.062	1.416	2.153	2.293	0.892	0.877	1.186	1.672	1.778	1.266	0.747	1.023	0.961	1.293	1.056	0.839	1.289	1.922	1.497	1.278		1.131	1.383	2.02	4.785	4.532	1.146	2.836	1.384	3.468	6.367	0.882	1.138	2.595	1.745	1.508
292679	Hs.35828	MAP/microtubule affinity-regulating kinase 3	MARK3	0.844	1.008	0.95	0.721	1.014	0.955	0.924	0.764	0.875	0.784		1.612	1.662	1.637	1.195	1.165	1.055	1.201	1.309	1.315		0.669	0.6	0.72	0.637	1.158	1.059	1.487	1.287	1.282		1.204	1.165	1.2	1.073	1.242	1.08	0.987	1.045	0.914	1.05	0.957		1.082	1.273	0.909
293179	Hs.481836	Myotubularin related protein 12	PIP3AP	0.843	1.354	1.754	1.621	1.529	0.61	0.437	0.545	0.624	0.549	1.095	0.859	0.829	1.517	0.789	0.796	0.863	0.896	0.97	1.222		0.519	0.407	0.578	0.633	0.908	1.167	1.329	1.159	0.904		0.754	0.802	1.225	1.308	1.64	0.883	1.389	0.554	0.732	1.028	0.817		1.357	0.894	1.327
293785	Hs.504096	Cas-Br-M (murine) ecotropic retroviral transforming sequence	CBL	1.579	1.61	2.183	1.696	1.515	2.119	1.406	1.539	2.4	1.618	1.764	1.275	1.706	1.87	1.289	1.179	1.696	1.248	1.201	1.1	1.22	1.411	1.536	1.868	1.535	0.786	0.859	0.788	0.923			1.033	1.539	1.421	1.463	1.115	0.614	2.31	0.868	0.817	0.886	0.78	1.149	1.092	1.043	1.006
293964	Hs.191510	Butyrophilin, subfamily 3, member A1	BTN3A1	1.389	1.625	0.893	0.878	0.711	0.59	0.832	0.633	0.678	0.425	1.173	0.774	0.691	0.945	0.422	0.983	1.339	1.004	1.09	0.983		0.502	0.457	0.648	0.61	1.081	1.766	1.072	1.175	1.167		0.6	0.713	0.856	0.624	0.617	0.567	2.534	0.596	0.723	0.644	0.777	0.778	1.138	0.667	0.678
294464	Hs.516122	Hypothetical protein FLJ12788	FLJ12788	1.426	1.214	1.341		1.118		0.923	0.852	0.705	0.793	0.642	0.701	0.624	0.864	0.543	0.939	0.729	0.896	1.085	1.335	0.791	0.657	0.502	0.81	0.775	0.915	0.874	0.971	1.023	1.14		0.913	0.962	0.956			1.187	1.133	0.85	1.597	2.334	0.935	0.968	2.037	0.849	1.179
294503				1.441	0.808	1.15	0.83	1.26				2.259		0.778	0.965	0.935	0.997	1.235	1.004	1.097	1.083	0.92	1.023	1.085	0.769	0.813	0.834	0.936	0.896	0.964	0.993	0.921	1.484		0.945	1.512	1.878	1.121	1.497			0.688	0.947	1.55	0.918	0.837	1.034	0.965	0.797
294544	Hs.516249	Interleukin 1 receptor, type I	IL1R1	0.797	1.191				0.873	0.773	0.769	1.177	0.74	1.533	1.463	1.273	2.493	1.178	1.057	0.766	1.142	1.086	1.561		0.906	0.981	1.119	1.204	1.077	1.275	1.649	1.731	1.272		0.853	0.793	0.983	1.118	1.18	1.284	1.836	1.193	1.424	0.829	0.883	0.965	1.07	0.991	1.196
294591	Hs.500333	Chromosome 10 open reading frame 58	C10orf58	0.925	1.235	0.905	1.009	0.788		0.607	0.477	0.781	0.556	1.238	1.012	1.074	1.244	0.924	1.009	1.024	1.1	1.229	1.319	0.656	0.662	0.641	0.657	0.711	0.846	0.927	1.057	1.137	0.983		0.76	0.77	1.046	0.846	0.99	1.307	1.15	0.916	1.201	0.702	0.835	0.759	1.222	0.872	1.201
294881	Hs.490874	Metaxin 1	MTX1	1.921	0.852	1.293	1.178	1.419	1.411	1.008	1.652	1.353	0.77	1.523	1.531	1.11	1.991	1.339	0.662	0.677	0.732	0.561	0.426	1.504	1.247	0.844	1.192	1.198	1.042	1.442	1.109	1.009	1.203		0.938	1.947	1.773	1.1	1.257	0.877	1.447	0.655	0.749	1.354	0.9	0.796	0.99	0.755	0.759
295140	Hs.342307	PRP38 pre-mRNA processing factor 38 (yeast) domain containing B	FLJ10330	0.683	0.927	1.093	0.958	1.155	0.657	0.584	0.63	0.733	0.529	0.941	0.909	0.735	1.678	0.84	0.847	0.884	1.129	1.349	1.223	0.527	0.719	0.583	0.858	1.172	0.827	1.014	1.125	1.038	1.171		1.288	1.245	1.294	1.139	1.45	1.043	1.159	0.661	1.05	0.606	0.979	1.034	1.511	1.056	1.553
295818	Hs.262858	Putatative 28 kDa protein	LOC56902	1.283	1.042	1.295	0.94	1.088				0.779	0.482	1.257	1.329	1.153	1.184	0.766	1.022	1.252	1.062	1.032	1.012	1.439	1.349	1.366	1.093	1.038	0.956	1.403	1.05	1.035	1.013		0.783	1.431	1.493	0.798	1.128	0.986	1.36	0.981	0.916		0.985	0.952	1.125	0.727	0.807
295873	Hs.435610	WW domain containing adaptor with coiled-coil	WAC	1.326	1.046	1.211	1.126	0.887	0.88	1.002	0.762	0.782	0.8	1.068	1.34	0.833	1.667	0.857	1.048	0.806	1.27	1.065	1.022						1.202	1.564	1.283	1.728	1.014		0.838	0.937	0.904	0.849	0.993	1.131	1.574	1.319	1.662	1.623	0.948	1.219	1.719	1.307	1.38
295923	Hs.524969	Ubiquitin-fold modifier 1	Ufm1	0.676	1.096	1.023	1.274	1.222	0.222	0.512	0.67	0.739	0.677	1.418	1.199	1.304	2.367	0.989	0.957	0.813	1.025	1.201	1.156	0.986	1.047	0.749	0.904	0.915	0.818	1.122	1.101	0.993	1.177		0.817	1.169	1.385	1.206	2.191	1.305	0.579	1.581	1.775	1.118	0.845	1.207	1.241	1.073	1.331
295985	Hs.119882	Cyclin-dependent kinase 6	CDK6	0.541	0.835	1.173	1.563	1.094	0.692	0.669	0.532	0.861	1.076	1.252	1.162	0.768	0.969	0.725	1.05	0.92	1.023	1.054	1.319	0.862	0.772	0.536	0.655	0.876	0.764	0.916	1.149	0.852	1.06		1.113	1.016	1.191	1.491	1.963	1.309	3.273	1.153	1.598	0.67	0.878		0.907	0.661	0.629
295986	Hs.522636	Emopamil binding protein (sterol isomerase)	EBP	0.747	1.194	0.677	0.824	0.841	0.731	1.155	1.234	1.007	0.883	0.543	0.659	0.659	0.721	0.539	0.926	1.07	0.985	1.057	0.914	0.792	0.886	0.787	0.791	0.684	0.931	0.944	0.914	1.269	0.929		0.712	1.283	1.664	1.064	1.266	1.263	1.953	1.009	1.845	0.483	1.225	0.911	1.293	1.118	1.34
296021	Hs.549324	Hypothetical gene supported by BC014163		0.727	0.941				0.852	0.694	0.628	1.156	0.758	1.024	1.147	0.903	1.706	0.874	1.034	0.838	1.081	1.123	1.32		1.262	0.987	1.198	1.105	1.159	1.053	1.49	1.378	1.05		0.865	0.61	1.258	1.2	1.216	0.966	1.378	0.636	0.657	0.527	0.97			1.408	1.28
296616	Hs.194329	Transcription elongation factor A (SII)-like 4	TCEAL4	1.576	1.38	1.175	1.589	1.105			1.303	0.905		1.252	1.016	0.875	1.738	0.873	1.014	0.939	1.102	1.152	1.02	1.038	0.994	1.095	1.078	0.977	0.887	1.013	0.933	1.025	1.1		1.298	0.804	1.731	0.615	0.54	0.638	1.793	1.353	2.168	0.908	0.899	0.999	1.953	1.155	1.332
297439	Hs.468048	Lysocardiolipin acyltransferase	LYCAT	0.839	1.636	1.487	1.07	1.034		0.865	0.542	0.708	0.588	1.141	1.042	0.812		0.645	0.914	0.768	0.817	0.886	0.924		0.535	0.456	0.634	0.671	0.998	1.139	1.185	1.114	1.057		0.845	0.575	0.775	0.548	0.596	1.013	0.903	1.653	1.843	0.383	0.813	0.903	1.077	0.666	0.848
298384	Hs.15106	Chromosome 14 open reading frame 1	C14orf1	1.092	1.205	0.978		1.035	1.045	1.093	1.692	1.016	0.913	0.774	0.937	0.986	0.948	0.935	0.698	0.829	0.722	0.896	0.781		0.915	0.852	0.84	0.564	1.073	1.041	1.108	1.02	0.917		1.03	1.572	2.02	1.357	1.642	0.929	1.196	0.951	1.604	1.667	0.777	0.563	0.971	0.799	1.02
299162				1.212	1.436	2.13	1.365	1.204	1.559		1.47	1.86	1.724	0.792	1.073	1.061	0.887	0.944	0.876	0.928	0.932	1.11	1.007	1.321	0.835	0.748	1.012	0.988	0.856	1.269	1.243	1.237			1.208	1.762	2.089	1.262	1.784	1.283	2.107	1.063	1.861		0.781	0.655	0.818	0.823	0.707
299360	Hs.269099	Far upstream element (FUSE) binding protein 1	FUBP1	1.056	1.064	0.855	1.159	1.156	0.799	0.894	0.729	1.07	0.883	0.886	0.821	0.849	0.738	0.521	1.137	0.941	1.151	1.524	1.303						0.753	0.676	0.74	0.86	0.982		1.288	0.898	0.945	1.36	1.023	0.918	1.091	1.172	1.263	0.88			1.088	1.16	0.907
300051	Hs.75535	Myosin, light polypeptide 2, regulatory, cardiac, slow	MYL2	1.481	1.667	0.964	1.008	1.286	1.095	1.375	1.376	1.708	1.03	1.495	1.784	1.839	2.31	1.994	1.026	1.258	1.763	1.2	1.555		4.033	5.272	5.696	4.781	0.874	0.949	0.895	0.784	1.413		0.678	1.055	0.974	1.023	0.776	0.726	1.182	1.294	1.162	1.77	0.707	0.883	1.201	1.103	0.947
300276	Hs.282984	Dehydrogenase/reductase (SDR family) member 8	DHRS8	0.911	1.344	1.365	1.084	1.162	0.917	0.753	0.758	0.663	0.454	1.102	0.938	0.775	1.43	0.572	0.685	0.693	0.797	0.857	0.873	0.884	0.757	0.605	0.776	0.754	0.841	1.252	1.165	1.379	1.238		1.077	1.051	1.051	1.257	1.22	1.012	1.785	0.618	0.754	0.536	0.728	0.642	1.213	0.636	0.798
30093	Hs.24763	RAN binding protein 1	RANBP1	0.491	1.115	0.96	0.933	1.157	0.626	0.979	0.739	1.477	1.167	0.741	0.855	0.774	0.705	0.458		0.591	0.849	0.872	0.833	1.285	1.132	0.834	0.975	0.914	0.977	0.955	1.124	1.027	1.032		0.934	0.712	0.876	1.006	1.118	1.019	1.315	1.456	2.086	0.528	1.086	1.033	1.274	1.057	1.045
301309				2.027		1.001	0.855	0.909	1.813	2.34	0.749	0.587	0.755	2.585	1.259	0.318	0.855	0.499	3.723	4.017	1.112	0.89	0.999						3.468	1.94	0.718	0.853			1.076	0.813	0.641	0.865	0.887	3.215	2.021	0.931		1.268	1.798	1.505	1.184	1.183	1.086
301836	Hs.444200	Fetal Alzheimer antigen	FALZ	0.908	0.989	1.555	1.181	0.986	1.146	0.835	0.899	0.614	0.751	1.039	1.257	0.914	1.109	0.979	0.834	0.723	0.81	0.742	0.701	0.955	0.891	0.589	0.585	0.65	0.917	0.947	1.008	0.999	0.969		1.246	1.722	1.607	1.014	1.688	1.44	1.809	0.607	0.757	0.789	0.923	0.863	0.848	0.663	0.732
302310				1.651	1.493	1.676	0.752	0.882						0.903	1.523	1.405	1.161	0.659	0.872	1.635	0.868	0.965	0.896		1.079	1.093	1.166	0.968	0.938	1.665	0.893		0.691		0.763	1.067	1.213	0.71	0.706		1.18	0.754	1.106	1.163	1.163		1.567	1.204
302632	Hs.155586	B7 gene	B7	1.664	1.318	1.112	1.137	0.796	1.638	1.739	1.784	1.503	1.7	0.759	0.718	0.906	0.848	0.911	1.344	1.819	1.036	1.03	1.116						0.979	1.573	1.053	1.321	0.953		1.051	1.019	0.797	0.931	0.639	0.998	1.387	1.014	0.984	1.093	0.967	0.838	1.18	0.771	0.881
305467	Hs.54542	Transcribed locus		1.595	1.417	1.305	1.032	0.77	1.749	1.673	1.551	1.617	1.619	0.923	1.254	1.068	0.835	1.322	1.348	2.253	1.353	1.416	1.337	1.345	1.559		1.707	0.979	0.949	2.37	0.936	1.162	1.041		1	1.052	1.105	1.066	0.929	0.659	0.873	1.182	1.186	1.59	1.035		1.532	1.026	1.743
307094	Hs.54609	Glycine C-acetyltransferase (2-amino-3-ketobutyrate coenzyme A ligase)	GCAT	2.339	1.459	2.194	1.03	0.979	2.482	1.956	1.576	2.198	1.434	0.701	0.797	0.92	0.701	0.741	1.061	1.277	0.793	0.845	0.779	1.214	1.004	0.817	0.867	0.839	0.895	1.133	0.782	0.848	1.001		0.657	1.267	1.635	0.91	0.691	0.763	2.354	0.814	0.924	0.864	0.783	0.668	0.79	0.757	0.648
307917	Hs.306478	Zinc finger protein 564	FLJ38281	0.908	0.729	0.894	0.678	0.86				1.062		0.957	0.876	0.77	0.765	0.899	0.523		0.51	0.825	0.597		0.517	0.44	0.465	0.468	0.969	0.915	0.994	1.103	0.855		0.807	0.585	0.615	0.898	0.828	1.13	0.907	1.047	0.852	0.977	0.735	0.647	1.178	0.871	0.895
308060	Hs.436803	Von Hippel-Lindau binding protein 1	VBP1	1.1	1.291	1.002	1.146	1.052	0.481	1.047	0.492	0.702	0.802	1.06	0.905	0.854	1.298	0.741	1.011	1.205	1.347	1.491	1.391	0.949	0.797	0.586	0.724	0.73	0.879	1.054	0.986	1.236	1.153		1.11	0.621	0.854	0.991	0.953	0.761	1.487	0.57	0.965	0.865	0.808	1.107	1.408		1.421
308588	Hs.173464	FK506 binding protein 8, 38kDa	FKBP8	1.146	1.116	0.815	0.636	0.88	1.096	1.231	1.145	1.326	1.208	1.061	0.91	0.968	0.826	0.854	1.629	1.785	1.408	1.681	1.498	1.841	0.884	0.486	0.761	0.735	0.905	0.872	0.8				1.162	1.076	0.935	0.951	0.773	1.261	0.948	0.523	0.511	0.553	1.095	0.905	1.046	1.078	0.963
309081	Hs.120855	KIAA0960 protein	KIAA0960	1.322	1.577	2.146	0.997	0.809	1.307	1.494	1.533	1.865	1.308	1.131	1.343	1.378	0.991	1.219	0.941	1.287	0.716	0.747	0.973				1.528	1.865	0.901	2.109	1.07	0.94	0.786		0.744	0.761	0.95	0.761	0.649	0.901	0.892	1.062	0.911	1.132	1.097		1.865	1.836	2.448
309486	Hs.506011	Solute carrier family 35, member E3	SLC35E3	1.131	1.177	1.24	1.178	1.198	1.157		0.981	0.993		1.341	1.102	0.972	1.554	0.86	1.047	1.238	0.935		0.969	0.995		0.699		0.759	0.771	1.172	0.922	0.95			0.887	1.888	2.232	1.104	1.329	0.91	1.663	1.091	1.2	1.299	0.782	0.697	0.998	0.824	1.042
310356				1.101	0.807	2.247	1.618	1.235	2.066	1.182	1.994	2.178	1.563	1.031	1.305	1.628	1.364	1.159	0.811	1.739	2.98	2.617	2.234	1.29	2.923	6.364	7.103	7.158	1.078	2.538	3.862	3.773	4.888		0.809	1.483	1.316	1.342	1.589	1.229	2.077	1.898	2.26	1.655	0.746	1.275	4.96	3.387	1.889
310584	Hs.372616	ADP-ribosylation factor-like 1	ARL1	1.43	1.59	1.25	1.387	1.296		0.824	0.415		0.943	0.915	0.841	0.842	1.174	0.88	0.895	0.813	1.05	1.002	1.296	0.453	0.469	0.343	0.44	0.399	0.912	1.1	1.227	1.046	0.95		0.839	0.612	0.97	1.059	1.217	0.854	0.897	0.487	0.953	0.993	0.741	0.854	1.17	0.83
320664	Hs.129051	Homer homolog 1 (Drosophila)	HOMER1	1.067	1.274	1.305	1.02	0.645	0.714	0.778	0.957	0.425	0.884	1.025	0.908	1.032	1.886	0.759	0.747	0.846	2	2.151	1.592	0.742	0.494	0.902	0.621	0.651	0.84	1.271	1.279	2.318	1.702		1.099	0.962	1.043	0.774	1.185	0.849	1.03	1.122	1.718	1.441	0.581	1.045	2.49	1.4	1.469
320871	Hs.280388	Nephronophthisis 1 (juvenile)	NPHP1	1.483	1.055	1.746	1.881	0.91	2.232	1.473	1.01	2.084	1.505			0.953	0.853	1.297	1.038	1.362	0.918	0.8	0.813	0.877	1.802		1.166	1.406	0.83	1.665	1.053	1.151	0.98		0.699	1.276	1.367	0.825	1.32	0.557	0.855	1.005	1.371	1.534	1.434	1.369	1.245	0.824	0.595
321394	Hs.484738	Myosin regulatory light chain interacting protein	MYLIP	0.782	0.781	0.98	0.971	1.115			0.77	0.325		1.036	1.248	0.53	0.868	0.618	0.91	0.769	0.706	0.648	0.565						0.898	0.88	0.877	0.923	0.53		1.14	1.738	1.114	0.947	1.09	1.398	1.234	0.752	0.853	0.668	1.084	1.139	0.571	0.73	0.588
321488	Hs.3903	CDC42 effector protein (Rho GTPase binding) 4	CDC42EP4	0.957	1.224	2.112	1.587	1.305		1.355	2.123	1.384	0.925	1.415	1.76	1.274	1.655	1.04	1.069	0.535	1.025	0.908	1.167	1.228	0.924	1.132	1.079	0.999	1.082	1.092	0.992	1.12	1.223		0.914	1.512	1.691	0.962	1.144	1.163	1.328	1.075	0.956	0.832	0.672	0.559	0.817	0.461	0.497
321492	Hs.482497	Transportin 1	TNPO1	0.694	1.228	1.296	1.917	1.377	0.249	0.409	0.449	0.671	0.458	0.788	0.801	1.06	1.521	0.843	0.92	0.87	1.051	1.242	1.409	0.832	0.827	0.749	0.833	0.99	0.787	1.001	1.066	1.155	1.058		0.777	1.079	1.384		1.343	1.128	1.243	1.31	2.317	1.267	0.974	0.754	0.904	0.726	0.813
321510	Hs.237825	Signal recognition particle 72kDa	SRP72	0.63	0.774	1.194	1.476	1.112	0.597		0.549	1.058	0.686	0.94	0.923	0.727	1.135	0.606	0.937	0.964	0.969	1.121	1.239	0.738	0.763	0.715	0.87	0.93	0.976	1.029	1.204	1.173	1.046		0.974	0.998	1.476	1.598	2.054	1.352	1.631	0.88	1.414	1.311	0.799	0.792	0.935	0.829	0.969
321550	Hs.49582	Protein phosphatase 1, regulatory (inhibitor) subunit 12A	PPP1R12A	0.858	1.494	1.506	1.544	1.156	0.743	0.511	0.454	0.753	0.538	1.199	1.179	1.441	1.683	0.75	1.042	0.857	1.144	1.249	1.191	1.03	0.79	0.629	0.856	0.86	0.817	0.957	1.157	1.166	0.32		1.251	1.194	1.349	2.034	2.144	1.099	1.475	0.83	1.357	1.258	0.747	1.095	1.213	0.897	1.111
32231	Hs.84753	Hypothetical protein FLJ12442	FLJ12442	1.042	1.411	1.754		1.658	0.761	0.767	0.734	0.864	0.641	1.101	1.029	1.335	1.227	1.193	1.177	1.468		1.081	1.322	0.924	1.011	0.79	1.157	1.28	1.091	0.975	1.019	1.059	1.121		1.268	1.275	1.136	1.551	1.214	1.035	1.618	1.032	0.762	0.708	0.978	0.659	0.883	0.84	0.701
322794	Hs.516859	Pantothenate kinase 2 (Hallervorden-Spatz syndrome)	PANK2	0.693	1.151	1.242	0.807	1.111						0.828	0.833	1.17	1.283	0.863	0.931	0.87	1.09	1.293	1.001	1.12	0.971	0.98	1.168	1.232	0.993	1.022	1.322	1.22	1.137		1.148	1.132	1.214	1.345	1.188	1.001	1.591	1.292	1.283	0.803	0.896	0.812	1.23	1.059	1.065
323077				0.86	0.818	1.277	1.487	1.553	0.445	0.828	0.761	0.811	0.878	1.2	1.076	0.969	1.357	0.836	0.833	0.861	0.858	0.896	1.149	1.082	1.06	0.916	1.001	1.052	0.84	1.512	1.305	1.352	1.103		1.887	2.161	3.393	3.091	5.488	1.374	1.086	0.618	0.949	1.266	0.858	0.764	1.026	1.103	1.287
323117	Hs.148845	Chromosome 1 open reading frame 50	MGC955	1.251	1.334	1.282	1.053	1.115			1.034	1.505	1.32	1.017		1.188	1.084	0.943	1.07	0.964	0.865	0.903	0.871	1.096	0.805	0.802	1.018	0.984	0.78	1.045	0.883	0.947	0.925		1.099	1.184	1.301	1.515	1.236	0.843	1.319	1.043	1.54	1.613	0.757	0.673	0.592	0.904	0.734
323577	Hs.433984	Solute carrier family 4, anion exchanger, member 2 (erythrocyte membrane protein band 3-like 1)	SLC4A2	1.565	1.292	1.704	1.332	0.953	1.056	1.645	2.236	1.83	0.995	0.633	0.766	0.582	0.609	0.679	1.238	1.408	1.248	1.445	1.297	1.428	0.748	0.557	0.849	1.108	0.762	0.803	0.871	0.891	1.185		0.911	2.186	2.378	0.855	0.867	1.244	2.443	0.493	0.922	0.797	0.792	0.784	1.06	0.763	0.856
32407	Hs.196177	Phosphorylase kinase, gamma 2 (testis)	PHKG2	0.876	0.828				1.872	1.333	1.282	1.443	1.123	0.782	0.893	0.673	0.706	0.891	0.979	1.216	1.152	1.052	1.073	1.239	1.159	1.116	1.025	1.107	0.969	0.95	1.055	0.997	1.128		1.146	1.622	1.079	1.24	1.385	1.244	1.85	0.597	1.075	1.177	1.083	0.899	0.958	1.018	0.767
324180	Hs.536059	Ecotropic viral integration site 5	EVI5	0.872	0.925	1.051	0.651	0.858	0.824	0.996	1.185	0.475	0.773	0.891	0.886	0.433	0.648	0.479	1.328	1.071	1.228	1.132	0.818	0.997	0.663	0.6	0.575	0.46	0.781	1.035	1.102	1.018	0.927		0.932	1.681	1.954	0.615	0.631	1.298	1.643	0.499	1.026	0.9	1.12	0.762	1.247	0.778	0.853
32443	Hs.515860	Microtubule-associated protein, RP/EB family, member 3	MAPRE3	1.108	1.041	0.965	0.631	0.664	0.907	1.341	1.271	1.285	1.145	0.815		0.753	0.833		1.328	1.735	1.425	1.526	1.3	1.668					1.016	0.995	0.902	0.85	1.306		1.055	1.192	1.17	0.948	0.788	0.997	0.9	0.93	0.894	1.074	0.959	1.344		0.946
324712	Hs.534345	Ribosomal protein S6 kinase, 70kDa, polypeptide 2	RPS6KB2	1.454	1.567	1.588	0.999	1.303	2.356	1.356	1.377	2.559	1.302	0.732	0.933	0.976	0.851	0.933	1.119	1.095	0.842	0.798	0.876	1.304	0.969	0.781	0.806	0.738	0.899	1.35	1.025	1.097	1.158		1.033	1.82	1.933	1.216	1.563	1.1	1.475	0.816	0.725	1.262	0.953	0.729	0.883	1.037	0.766
324861	Hs.488293	Epidermal growth factor receptor (erythroblastic leukemia viral (v-erb-b) oncogene homolog, avian)	EGFR	0.899	1.013	1.304	0.945	1.216	0.992	1.056	0.676	0.892	1.093	0.892	0.795	0.707	0.591	0.625		0.924	1.255	1.328	1.544						0.912	0.863	1.126	0.955			0.636	0.558	0.745	0.866	0.798	0.849	1.011	0.847	0.654	0.737	0.844	1.139	1.402	0.842	1.154
32493	Hs.133397	Integrin, alpha 6	ITGA6	1.175	1.026	1.856	1.702	1.909	0.572	0.599		0.449	0.754	0.996	0.761	0.576	0.901	0.675	0.707	0.65	0.91	0.947	1.217						0.685	0.887	0.874	0.876	0.835		0.95	1.171	1.225	1.735	3.626	1.297	1.413	0.862	1.487	3.419	1.116		0.696	0.822	0.978
325079	Hs.32587	Steroid receptor RNA activator 1	SRA1	1.317	1.462	1.271	1.036	1.272				2.197		0.634	1.07	0.883	0.966	0.876	1.014	1.31	0.936	1.135	0.885						1.065	1.286	1.462	1.539	1.499		1.549	1.86	1.97	2.081	1.83	1.2	1.043	0.956	1.468		0.976	0.858	1.292	1.116	1.164
32516	Hs.486798	Protein phosphatase 1, regulatory (inhibitor) subunit 14C	PPP1R14C	0.677	0.785	0.874	1.182	1.039						1.076	0.941	0.719	1.093	0.729	1.123	0.926	1.027	1.06	1.04	0.525	0.455	1.414	0.477	0.444	1.011	0.85	1.203	1.683	1.916		1.536	0.973	1.32	1.242	1.675	1.408	1.491	1.226	1.951	1.867	0.793		0.817	1.322	1.122
325365	Hs.205558	HIV-1 rev binding protein 2	HRB2	1.255	1.462	1.071	1.109	1.076	0.908	1.126	0.934	0.905	1.18	1.62	2.296	1.765	2.886	1.835	1.601	1.733	2.033	2.196	2.08	2.159	1.459	1.555	3.115	2.593	0.933	1.156	1.014	1.226	1.036		1.229	1.103	1.104	1.325	1.174	0.965	2.068	1.064	1.619	1.672	0.87	1.16	1.436	1.285	1.486
327245	Hs.157401	CGI-121 protein	CGI-121	0.922	0.846	1.392	1.581	1.414	1.106	1.117	0.792	0.841	0.886	0.719	0.542	0.379	0.908	0.489	0.751	0.725	0.748	0.893	0.943	0.88	0.826	0.881	0.989	1.075	0.83	0.989	0.995	1.309	0.993		1.148	1.069	1.409	1.999	2.024	0.997	0.828	0.873	1.619	2.19	0.995	0.822	0.91	0.889	0.923
328542	Hs.170986	UDP-N-acetyl-alpha-D-galactosamine:polypeptide N-acetylgalactosaminyltransferase 3 (GalNAc-T3)	GALNT3	1.33	1.31	0.978	0.681	0.632	0.57	0.928	0.982	0.531	0.846				1.026	0.605	0.993	0.961	1.28	1.443	1.377						0.922	1.001	1.1	1.197	1.085		0.899	1.199	1.051	1.337	1.153	0.742	0.854	1.078	0.887	1.161			1.076	1.002	1.435
32996	Hs.527484	Transcribed locus, moderately similar to NP_005340.2 recombining binding protein suppressor of hairless isoform 1; immunoglobulin kappa J region recombination signal binding protein 1; H-2K binding factor-2 [Homo sapiens]		0.948	1.959	1.905	1.042	2.103	0.767	0.719	0.596	0.6	0.953	1.323	1.302	0.94	1.202	0.868	0.885	0.657	0.994	1.088	1.433	1.034	0.85	0.513	0.589	0.853	0.954	1.01	1.314	1.141	1.158		1.075	0.899	1.039	1.003	1.444	1.11	1.203	1.685	2.289	0.958	0.94	1.119	1.239	0.973	1.427
33616	Hs.517478	Calcineurin binding protein 1	CABIN1	1.026	0.687	1.557	1.33	1.352	1.405	0.881	1.055	1.01	0.942	0.986	1.109	0.967	1.167	1.209	0.929	1.164	1.116	1.255	0.853	1.191	0.932	1.212	1.28	1.22	0.935	0.896	1.192	0.839	0.866		0.938	1.52	1.347	1.135	1.206	1.145	1.018	0.821	1.004	0.851	0.808	0.643	0.809	0.801	0.711
34033	Hs.514132	Suppressor of cytokine signaling 7	SOCS7	1.293	0.962	1.745	1.999	1.171		1.23	1.689	0.718	0.886	2.004	1.376	1.293	1.492	0.975	1.017	1.143	1.14	1.132	0.993	1.041	0.908	0.599	0.542	0.596	0.868	1.039	1.403	1.414	1.614		1.147	1.189	1.495	1.764	1.97	1.125	3.449	1.848	2.603	2.026	0.95	1.766	1.151	1.616	0.963
340734	Hs.81328	Nuclear factor of kappa light polypeptide gene enhancer in B-cells inhibitor, alpha	NFKBIA	1.31	1.651	1.211	1.34	1.43	1.653	1.025	0.83	1.673	0.756	2.217	2.926	1.47	2.538	1.178						1.208	2.055	1.405	1.752	1.536	0.857	1.939	1.157		1.058		1.225	1.252	0.977	1.299	1.039	1.251	2.377	1.273	1.383	1.17	1.048	1.542	1.098	1.011	1.21
34134	Hs.91816	Hypothetical protein FLJ20010	FLJ20010	0.629	0.863	0.768	0.868	0.92	1.209	0.992	1.209	1.355	0.904	1.067	1.004	0.799	1.501	1.074	0.918	1.06	0.917	0.872	1.063	1.22	1.174	1.437	1.314	0.887	1.216	1.008	0.951	1.093	0.765		1.133	1.464	1.233	1.608	1.503	0.718	1.305	0.626	0.762	0.923	0.656	0.911	0.664	1.028	1.055
341654	Hs.507669	Hypothetical protein CG003	13CDNA73	1.877	1.665	1.633	1.395	1.085	1.315			1.383		1.178	1.245	1.221	1.343	1.255	1.108	1.545	0.906	0.945	0.992						0.764	1.153	0.725	0.705	0.491		1.027	1.047	1.059	1.128	0.858	0.643	0.88	0.821	0.818	0.738	1.505	1.299	1.418	0.902	0.974
342814	Hs.494569	FLJ16636 protein	FLJ16636	0.793	1.045	0.961	1.371	1.515	0.809	0.844	0.853	0.737	0.89	0.979	0.927	0.912	1.098	0.791	0.705	1.067	1.129	0.747	0.758		0.974	0.573	0.846	0.812	0.876	0.759	0.811	0.848	0.923		1.104	1.059	0.945	0.999	1.071	1.192	1.482	0.844	0.91	0.989	1.078		0.94	1.001	1.274
34294	Hs.148766	Solute carrier family 36 (proton/amino acid symporter), member 4	SLC36A4	1.155	1.12	0.897	0.841	1.075	0.855			0.836					1.406	0.737	1.046	0.991		1.044	1.139		0.813	0.676	0.744	0.799	0.985	0.972	1.112	1.231	0.855		1.041	0.969	1.016	0.704	1.001	1.075	1.596	0.718	0.839	1.222	0.727	0.774	0.957	0.774	1.072
343661	Hs.57988	Rhomboid family 1 (Drosophila)	RHBDF1	1.002	1.138	1.318	1.298	1.372	1.235	1.194	1.288	0.98	0.787	1.798	1.782	1.561	3.21	2.098	0.929	0.793	1.055	0.815	1.285		2.099	1.877	2.409	2.801	0.949	0.926	1.237	1.138	1.165		1.094	1.204	0.938	1.423	1.262	0.889	1.564	0.935	1.196	1.726	1.124	0.955	1.009	1.029	1.018
344672	Hs.15536	Zinc finger, CCHC domain containing 9	ZCCHC9	0.922	1.059	1.544	1.074	1.74	0.599	0.66	0.651	0.787	0.677	1.148	0.846	0.574	0.974	0.789	0.819	0.758	0.906	1.007	1.182	0.756	0.848	0.706	0.783	1.121	0.794	1.052	1.113	1.077	0.816		0.731	0.946	1.162	0.738	1.088	1.155	0.951	0.918	1.343	0.683	0.804	0.751	0.953	0.767	1.089
345103	Hs.523329	EPH receptor B2	EPHB2	1.536	1.476	1.496		1.236	1.011	1.01	1.409	2.135	1.209	1.208	1.066	1.137	1.718	1.401	0.811	0.749	0.679	0.842	0.772	0.927	0.775	0.522	0.943	0.598	1.044	1.453	0.98	1.408	1.9		0.902	1.401	1.624	1.42	1.482	1.039	0.955	1.071	1.117	1.08	0.787	0.737	1.025	1.283
345751	Hs.7910	RING1 and YY1 binding protein	RYBP	0.773	1.278	1.213	1.053	1.196		1.065	0.892	1.892	1.267	1.36	1.553	1.626	1.743	0.606	0.797	0.929	1.403	1.334	0.926	1.03	0.992	0.746	0.643	0.476	0.95	1.398	1.777	1.897	0.836		1.224	1.131	1.289	1.256	1.205	1.109	1.039	0.525	0.498	0.627	0.871	1.26	1.746	1.021	1.057
345833	Hs.555873	Heterogeneous nuclear ribonucleoprotein A/B	HNRPAB	0.87	1.122	1.778	1.324	1.628	0.726	1.19	1.715	2.304	1.395	1.277	1.066	0.809	2.555	0.945	0.649	0.588	0.977	1.214	1.293	1.115	1.199	1.264	1.504	1.735	0.786	0.864	1.06	1.305	1.658		0.881	1.322	1.683	1.728	1.781	0.972	1.78	2.315	4.559	2.192	0.86	0.942		1.691	1.954
346942	Hs.18079	Phosphatidylinositol glycan, class Q	PIGQ	1.525	1.066	1.443	1.176	1.082	1.642	1.2	1.403	1.726	1.088		1.241	1.115	1.381	1.105	1.25	1.608	0.954	1.013	1.017	1.419	1.224	2.031	1.372	1.101	1.001	1.83	0.78	1.203	0.878		1.275	1.922	1.63	0.891	1.454	0.945	1.437	0.758	1.039	1.367	0.811	0.651	0.69	0.877	0.749
347268	Hs.527971	Nestin	NES	1.923	1.663	2.766	1.292	1.325	1.173	1.395	3.061	1.512	1.212	0.693	0.857	0.805	0.826	0.772	0.895	1.117	0.972	1.296	1.213	0.979	0.876	0.738	1.518	1.425	0.97	0.983	1.21	1.116	1.813		0.781	0.951		0.863	1.338	1.495	1.719	1.008	2.225	1.833	1.125	0.666	1.417	0.987	1.147
347434	Hs.446459	Synaptonemal complex protein SC65	SC65	1.115	1.369			1.603	1.843	1.295	1.115	1.922		2.32	2.188	2.052	2.153	2.394	1.335	0.862	1.291	0.745	1.293		1.482	1.601	2.115	1.656	0.764	0.721	0.708	0.875			1.369	1.4	1.055	1.638	1.366	0.999	1.897		0.784	1.14	0.843	0.697	0.856	0.989	0.931
34778	Hs.73793	Vascular endothelial growth factor	VEGF	1.673	1.974	7.136	2.022	2.359	1.404	1.839	2.496	1.445	1.833	0.712	1.201	1.17	0.915	0.526	0.141	0.125	0.289	0.141	0.154						0.871	1.379	2.8	1.091	1.296		1.033	2.004	2.502	1.395	2.295	1.423	1.543	3.034	2.669	3.281	0.958	1.295	2.554	1.232
34852	Hs.503704	Baculoviral IAP repeat-containing 2	BIRC2	0.963	1.149	1.427	1.163	1.103	0.534	0.939	0.817	0.673	0.686	1.011	1.046	0.85	1.145	0.969	0.791	0.923	1.295	1.209	1.369						0.803	0.876	1.137	1.408	1.196		0.943	0.871	0.865	0.686	0.752	0.961	1.165	1.328	1.847	2.002	0.995	1.132	1.667	1.129	1.544
35077				1.252	1.34	0.641	0.746	0.799	1.059	1.21	1.206	0.998	1.045	1.03	1.192	1.233	1.836	1.656	1.249	1.143	1.075	0.49	0.501	3.637	2.502	2.321	2.595	2.599	0.945	1.049	0.755	0.802	1.111		1.135	1.013	0.955	1.1	0.91	0.823	1.233	0.897	0.91	0.902	1.007	1.086	1.255	0.731	0.928
35236	Hs.475663	RAB5A, member RAS oncogene family	RAB5A	1.079	1.228	1.109	0.853	0.825	0.518	0.862	0.848	1.166	0.87	0.876	0.822	0.97	1.388	0.879	0.943	0.938	1.113	1.263	1.19	0.89	0.698	0.49	0.748	0.752	0.874	1.135	0.928	1.301	1.282		0.813	0.817	1.149	1.037	1.301	0.893	1.306	1.557	1.998	1.748	0.742	1.04	1.58	0.897	1.378
356631	Hs.462606	TAO kinase 1	TAOK1	1.011	1.372	0.79	1.039	0.629	1.811	2.718	1.385	0.898	3.787	1.129	1.301	1.236	2.455	1.005	1.51	1.411	1.63	2.422	2.184						1.234	1.258	1.116	1.383	1.195		1.278	0.339	0.457	0.321	0.269	0.838	0.848	0.213	0.378	0.197	0.929	0.904		0.796	0.987
357117	Hs.269528	Mak3 homolog (S. cerevisiae)	MAK3	1.222	1.144	0.883	1.648	0.939	0.363	0.66	0.457	0.995	0.858	0.974	0.838	0.916	1.079	0.985	1.016	0.981	1.303	1.585	1.782	0.879	0.742	0.611	0.804	1	0.714	0.763	0.842	1.05	1.141		0.706	0.411	0.874	1.118	1.336	0.886	1.635	0.499	0.979	0.606	0.686	0.975	1.535	1.05	1.163
357236	Hs.79953	Transcribed locus		1.103	0.74	0.845	1.283	1.082	0.954	0.773	0.82	1.26	0.958	1.395				0.926	1.346	2.099	1.032	1.049	1.164		1.254	0.859	0.974	0.715	1.296	1.464	1.093	1.065	0.876		1.221		1.266	0.622	0.816	1.416	1.237	0.732	1.041	1.42	1.133		1.034	0.848	0.893
359539	Hs.500874	CUE domain containing 2	CUEDC2	2.178	1.221	2.605	1.64	1.076	1.703	1.49	1.109	1.669	1.093	0.88	0.946	0.919	1.12	0.883	0.885	0.908	0.688	0.752	0.683	1.111	1.158	1.148	1.28	1.149	0.82	1.145	1.276	1.051	1.185		0.794	1.431	2.002	1.16	0.837	1.01	1.521	0.72	0.854	1.908	0.999	0.601	0.776	0.843	0.717
359723	Hs.518355	G elongation factor, mitochondrial 1	GFM1	0.912	1.537	1.393	1.003	1.367	0.681	0.963	0.893	1.047	0.989	0.769	0.67	0.538	0.905	0.77	0.87	0.905	1.111	1.403	1.529	0.863	0.793	0.663	0.978	1.166	1.046	1.204	1.368	1.538	1.481		0.998	0.958	1.127	1.303	1.347	1.137	1.413	0.686	1.295	1.623	0.796	0.823	1.253	0.8	1.343
360079	Hs.527861	Amplified in osteosarcoma	OS-9	0.775	0.957	1.516	1.538	1.365	1.653	1.126	1.3	0.872	1.047	1.65	1.491	1.119	1.964	1.706	0.966	0.941	1.207	0.955	1.182		1.703	1.482	1.858	2.057	0.932	1.023	1.301	0.949	1.159		1.298	1.765	1.464	1.776	1.423	0.826	1.386	0.805	0.778	0.864	1.233	0.868	0.954	1.216	1.019
360232	Hs.482873	Transmembrane emp24 protein transport domain containing 5	TMED5	2.099	1.389				1.096	1.058	0.756	1.545	1.131	1.004	1.034	0.981	1.579	0.804	1.009	0.832	1.092	1.463	1.537	0.811	0.599	0.518	0.687	0.765	0.949	1.157	1.506	1.284	1.017		0.728	0.753	1.691	1.656	2.027	1.084	1.418	0.646	1.081	2.797	0.969	1.028	1.368	1.035	1.298
361828	Hs.411391	Hypothetical gene supported by BX647608		0.444	2.262	1.988	1.217	2.059	1.298	3.887	0.969	0.704	4.078	1.15	3.182	2.947	2.426	1.578	0.625	0.685	1.265	1.25	1.043	1.066	0.896	0.773	0.562	0.682	0.884	1.085	2.111	1.558	1.081		0.645	0.326	0.755	0.717	1.338	1.165	1.828	0.184	0.333	0.303	0.835	1.465	4.365	1.946	1.74
361922	Hs.132642	Zinc metallopeptidase (STE24 homolog, yeast)	ZMPSTE24	0.907	1.065	1.394		1.33						1.119	0.934	0.863	1.558	0.826	0.85	0.923	0.797	0.927	0.981	0.914	0.851	0.737	0.881	1.059	0.891	1.189	1.201	1.104	0.989		0.777				1.026	0.977	1.089	0.511	1.027		0.85	0.747	1.067	0.818	1.091
362181	Hs.458986	Zinc finger protein 291	ZNF291	0.421	0.853	0.854	0.767	0.889		0.918	0.456	0.534		0.679	0.742	0.585	1.183	0.39	0.893	0.753	0.771	0.944	0.933		0.507	0.4	0.555	0.536	0.994	1.032	1.191	1.245	0.875		0.877	0.744	1.003	1.466	1.428	0.549	1.217	1.366		1.001	0.839	1.07	1.098	0.754	1.063
362552	Hs.107845	Hypothetical protein FLJ10996	FLJ10996	0.982	1.364	1.287	0.897	0.925	0.852	1.883	0.873	0.548	1.133	1.314	2.02	1.177	1.186	0.76	0.621	0.721	0.923	0.68	0.719	0.637	0.619	0.41	0.216	0.496	0.852	1.411	1.161	0.931	0.787		0.771	0.772	0.919	0.434	0.863	1.337	1.59	1.795	1.606	0.389	1.356	0.853	1.4	0.702	0.791
362716	Hs.458917	Secretory carrier membrane protein 2	SCAMP2	1.425	1.068	1.915	1.826	1.905	1.015	1.365	1.213		0.818	0.962	0.988	0.68	1.308	0.957	1.024	1.082	0.961	0.941	1.011	1.066	1.138	0.734	0.959	1.149	0.812	0.978	1.29	0.986	1.243		0.664	1.512	1.604	1.192	1.611	1.528	3.071	0.579	1.193	1.753	1.04	0.787	0.879	1.033	0.883
362770	Hs.355177	Chromosome 5 open reading frame 15	C5orf15	0.693	0.925	1.006	0.924	1.07	0.55	0.57	0.568	0.85	0.555	0.862	0.702	0.647	1.193	0.588	0.907	0.782	0.982	1.015	0.936	0.775	0.627	0.518	0.692	0.753	0.738	0.872	0.868	1.022	0.898		0.827	0.632	0.97	1.109	1.306	1.057	1.567	1.033	1.698	0.38	0.742	0.816	1.09	0.828	0.869
362906	Hs.122523	Staphylococcal nuclease domain containing 1	SND1	0.873	0.98	1.061	2.046	0.987	0.465		0.641	0.464	0.62		1.255	1.205	1.441	0.865	0.934	0.541	0.968	1.052	1.069	1.188	1.202	1.184	1.024	1.011	0.663	0.622	0.992	0.961	0.826		1.027		1.004	0.893	1.32	1.365	0.703	0.815	1.418	0.979	1.304	1.445	1.491	1.853	1.28
363087	Hs.525093	Nedd4 family interacting protein 2	NDFIP2	2.084	1.274	2.045	1.367	1.12	0.558	0.821	0.672	1.011	0.562	0.977	0.737	0.638	1.509	0.515	0.916	0.836	1.091	1.106	1.011	0.836	0.821	0.672	0.709	0.906	0.787	0.974	1.206	1.218	1.093		0.717	0.675	1.315	0.919	0.972	1.026	1.047	0.626	1.172	1.354	0.785	0.94	1.564	1.033	1.279
363597	Hs.289795	Chromosome 11 open reading frame 8	C11orf8	0.94	1.046	1.074	1.366	1.19	1.418	1.049	1.305	1.575	1.078	2.101	2.142	1.685	2.045	1.463	0.974	0.983	1.471	0.914	1.707	1.474	1.889	2.127	2.202	1.801	0.826	0.756	0.848	0.987	1.081		1.348	1.548	1.126	1.784	1.597	0.93	2.161	1.003	0.953	1.042	0.759	1.087	0.946	1.261	1.14
363916	Hs.448979	Solute carrier family 35 (UDP-N-acetylglucosamine (UDP-GlcNAc) transporter), member A3	SLC35A3	0.575	0.853				0.852		0.576	0.839	0.815				1.272	0.845		1.005	1.193	1.533	1.597		0.747	0.872	0.728	0.996	0.722	0.717	1.017	0.871	0.77		0.614	0.838	0.505	1.337	1.796	1.427	1.041	0.675	0.919	0.635	0.822	0.881		0.694	0.945
364173	Hs.231295	Phosphatidylinositol transfer protein, cytoplasmic 1	PITPNC1	0.679	1.087	2.974	1.244	1.128						1.192	1.132	1.531	1.696	0.625	0.923	0.835	2.067	1.597	1.148	0.891	0.889	1.217	0.977	0.95	0.759	1.18	2.346	1.432	1.008		1.158					0.887	1.826	1.436	1.382	1.07	0.928	1.397		1.231	1.442
364194	Hs.536655	Transcribed locus, weakly similar to XP_510104.1 PREDICTED: similar to hypothetical protein FLJ25224 [Pan troglodytes]		0.535	1.226	3.116	1.007	1.107		1.037	1.504		1.221	1.261	1.38	2.756	2.108	0.984	0.922	1.021	2.604	1.902	0.919	0.958	1.245	2.423	1.282	1.095	0.911	1.699	3.925	2.167	0.888		1.047	0.928	2.851	1.64	3.184	0.851	2.17	2.29	1.562	0.964	0.834	1.892	5.022	1.713	1.529
365883	Hs.413482	Chromosome 21 open reading frame 33	C21orf33	0.653	0.949	1.226	1.513	1.279	0.681	1.07	0.95	1.123	0.546	1.277	0.899	0.744	0.797	0.584	0.803	0.796	0.772	0.71	0.733	0.824	0.873	0.757	0.846	0.814	0.945	1.343	1.152	1.194	1.141		0.635	1.272	1.658	1.18	1.5	1.467	3.268	0.886	1.526	0.763	0.652	0.586	1.037	0.619	0.614
366042	Hs.505806	Pre-B-cell leukemia transcription factor interacting protein 1	PBXIP1	1.202	1.287	1.914	1.109	1.481	1.477	1.05	1.477	1.464	0.848		0.704	0.662	0.557	0.925	0.662	0.943	0.597	0.567	0.878	0.928	0.965	0.823	0.976	0.945	0.919	1.582	1.149	1.329	0.96		0.661	1.303	1.513	1.087	1.016	1.037	1.322	0.708	0.8	0.349	1.02	1.158	1.34	1.32	1.05
366132	Hs.444472	Succinate dehydrogenase complex, subunit C, integral membrane protein, 15kDa	SDHC	0.715	1.326	1.092		1.138		1.048	0.709	1.223	0.922	0.961	0.84	0.914	0.952	0.766	0.847	0.809	0.792	0.903	0.844	0.974	0.743	0.635	0.784	0.697	0.894	1.425	1.271	1.174	1.274		0.743	0.788	1.192	0.94	1.103	1.198	1.626	0.68	1.539	0.301	0.738	0.692	0.988	0.735	0.705
366167	Hs.516994	Tumor protein p53 inducible nuclear protein 2	TP53INP2	0.915	1.679	1.797	1.197	0.995	1.115	1.176	1.259	1.813	1.446	0.77	1.241	1.195	0.8	1	0.884	2.106	1.253	1.455	1.35		0.75	0.533	0.895	0.71	0.861	0.825	0.925	0.817	0.769		1.089	0.927	1.07	0.954	1.207	1.331	1.468	0.883	0.703	0.6	1.211	0.821	1.537	1.195	1.323
366815	Hs.357901	SRY (sex determining region Y)-box 4	SOX4	0.415	0.619	0.931	1.882	1.04	0.986	0.867	0.811	1.251	1.222	2.15	0.8	0.691	2.047	0.541	0.801	0.7	0.553	1.114	1.038	0.704	0.756	0.651	1.09	0.651	1.085	0.916	1.337	1.552	1.419		1.073	1.149	1.409	2.038	1.376	1.087	1.673	1.697	4.118	0.537	0.449	0.378	0.668	0.975	0.498
37234	Hs.534341	Mitogen-activated protein kinase kinase kinase kinase 2	MAP4K2	1.02	1.237	1.008	0.9	1.173	1.315	1.119	1.238	1.391	1.002	1.506	1.202	1.249	1.514	1.356	0.871	0.839	0.831	1.145	1.35	1.766	1.605	1.273	2.015	1.698	1.119	1.203	1.265	1.418	1.664		1.119	1.159	0.771	1.049	0.832	0.96	1.721	0.982	0.978	0.753	0.927	0.881	1.292	1.144	1.104
376452	Hs.504136	Leucine rich repeat containing 35	MGC10233	1.087	1.441	1.193	1.003	0.841	0.39	0.74	0.691	0.937		0.949	0.883	1.132	1.507	0.896	0.873	0.858	0.9	1.14	1.155		0.601	0.609	0.785	0.694	0.681	1.014	0.935	1.078	0.787		1.058	0.879	1.181	1.207	1.481	1.162	0.978	0.803		1.076	0.772	0.789	0.731	0.785	1.128
376664	Hs.61441	RNA binding motif protein 27	RBM27	0.844	0.776	1.037	1.401	1.218	0.926	0.671	0.682	1.176	0.899	1.06	1.265	0.959	1.522	1.071	1.036	0.804	0.959	1.153	1.689		1.154	1.061	1.328	1.309	0.917	0.953	0.986	1.042	1.098		0.866	1.066	0.7	1.014	1.277	1.593	1.702	0.964	0.961	0.928	1.826	0.906	0.811	1.17	1.138
376771	Hs.425510	Transcribed locus		2.262	1.782	2.379	1.337	0.792		1.92	2.254	2.861	1.842			1.413	0.959	1.348	1.145	1.791	0.904	0.963	0.854						0.826	1.723	0.787	1.106	0.603		0.617	0.83	1.198	0.61	0.478		1.248	1.169	0.864	1.093	0.977	1.035	1.536	1.129	1.111
378243	Hs.524138	Brain-specific angiogenesis inhibitor 2	BAI2	2.761	1.816	1.688	1.243	0.801	1.53	1.729	1.592	2.006	1.766	1.389	1.148	1.046	1.02	1.166	1.546	2.09	1.184	1.282	1.11		2.426	2.253	2.4	1.958	0.977	1.888	0.897	1.132	0.717		0.692	0.999	1.349	0.693	0.497	0.791	1.416	1.03	0.897	1.106	0.844	0.867	1.267		0.895
378488	Hs.8867	Cysteine-rich, angiogenic inducer, 61	CYR61	2.893	3.931	1.935	1.917	1.548	3.159	3.024	0.421	1.564	0.72	2.561	2.42	0.555	1.3	0.919	1.772	2.322	0.973	0.711	0.723	2.03	3.144	0.553	0.905	0.954							1.339	1.352	0.794	1.98	1.872	1.496	1.702	1.59	2.985	2.445	2.285	2.673	1.023	1.096	1.231
378516	Hs.503389	Hypothetical protein FLJ23441	FLJ23441	1.399	1.273	1.048	0.851	0.738	0.755			0.973		0.656	0.801	0.772	0.829	0.392	0.898	0.741	0.866	0.879	0.972		0.616	0.423	0.49	0.429	0.881	0.92	0.889	0.88	0.986		1.239	1.17	1.095	0.948	0.955	1.063	1.174	0.755	0.909	1.199	0.899	0.912	1.097	0.684	0.704
379868	Hs.445272	General transcription factor IIE, polypeptide 1, alpha 56kDa	GTF2E1	1.028	0.727	0.685	1.461	1.314	1.016	0.596	0.501	0.944	0.705	0.894	1.048	0.467	1.633	1.032	1.008	0.694	0.791	1.198	1.517	0.723	0.512	0.498	0.659	0.821	0.815	1.081	1.062	1.027	1.042		0.847	0.849	0.809	1.411	1.442	1.674		0.803	1.97		0.979	0.837	0.737	1.146	1.251
379941	Hs.557405	5'-nucleotidase, cytosolic III	NT5C3	0.556	0.873	1.151		1.223	1.017	1.21	0.969	0.653	1.084	1.001	0.953	0.665	1.125	0.704	0.838	0.71	0.874	1.156	1.289	0.783	0.797	0.753	0.954	1.078	0.929	0.984	1.322	1.56	1.322		0.813	1.02	1.245	0.974	1.319	1.207	2.229	0.9	1.229	1.142	0.764	0.79	0.849	0.621	0.833
380884	Hs.483512	Transmembrane protein 56	FLJ31842	0.536	0.389	0.736	1.277	0.896	0.955	0.856	0.741	0.969	1.011	0.287	0.35	0.415		0.408	1.894	1.234	1.517	1.99	1.87						0.832	0.942	0.949	0.821	1.397		0.9	0.813	0.715	0.781	0.778	1.48	1.08	0.684	0.934		0.826	1.028	0.805	0.811	0.441
380898	Hs.306329	Zinc finger, A20 domain containing 3	ZA20D3						0.402	0.533	0.605	0.626	0.484	0.972	0.836	0.765	1.384	0.72	0.714	0.653	0.842	0.999	1.037	0.709	0.766	0.75	0.765	0.89	0.792	1.053	1.105	1.051	0.998		0.778	0.927	1.305	1.236	1.438	1.147	1.004	1.442	2.171	0.981	1.031	0.924	1.228	0.976	1.064
381067	Hs.24422	Regulatory factor X-associated protein	RFXAP	0.765	0.674	1.078	1.062	0.946	1.033	0.636	0.605	0.278	0.437	0.886	0.629	0.647	0.897	0.426	0.694	0.591	0.655	0.66	0.864						0.893	1.167	1.221	1.167	0.878		0.55	0.513	0.652			1.197	1.575	0.785	0.759	0.989	0.988	1.125	0.82	0.622	0.892
382643	Hs.87889	Dicer1, Dcr-1 homolog (Drosophila)	DICER1	0.638	0.791	0.808	1.061	0.802	0.967	0.96	0.56	0.518	1.341	1.018	1.707	0.622	1.794	1.01	1.049	0.789	1.102	1.43	1.802	0.854	0.601	0.288	0.359	0.468	0.875	0.982	1.212	1.406	1.222		0.957	0.673	0.837	0.537	0.786	1.575	1.168	0.145	0.254	0.28	0.939	0.823	1.123	0.887	1.298
382773	Hs.187199	Metastasis associated lung adenocarcinoma transcript 1 (non-coding RNA)	MALAT1	0.292	0.482	0.326	0.471	0.667	2.321	2.409	2.378	0.494	3.433	1.933	2.928	3.177	2.888	0.953	1.855	1.378	1.99	1.921	1.428	1.127	0.997	0.72	0.483	0.45	1.007	0.841	0.754	0.875	0.56		1.069	1.077	1.132	0.179	0.472	1.566	3.572	0.083	0.146	0.098	1.224	0.857	1.673	1.654	1.341
383961	Hs.495128	Protein phosphatase 6, catalytic subunit	PPP6C	1.161	1.079	0.892	0.557		0.804	0.969	0.963	0.914	1.139	1.006	0.683	0.997	1.617	0.871	0.981	1.358	1.231	1.499	1.189		0.458	0.576	0.69	0.923	1.366	1.44	1.478	1.994	1.889		1.146	1.188	1.051	1.305	1.089	0.975	1.174	0.885	1.155	1.082	0.688	0.969	1.619	0.897	1.292
384018	Hs.411300	WW domain binding protein 4 (formin binding protein 21)	WBP4	1.017	1.29	1.562	0.98	1.33	0.607	0.97	0.951	1.052	0.687		0.856	0.831	1.04	0.809	0.833	0.882	1.063	1.007	0.894		0.917	0.74	0.953	1.083	0.901	1.196	1.251	1.204	0.969		0.602	0.97	1.392	1.263	1.511	1.096	1.031	1.21	1.304		0.994	0.833	1.076	0.881
392589	Hs.502208	Hypothetical protein FLJ38968	FLJ38968	0.957	1.122	1.306	1.107	1.735	0.497	0.7	0.552	0.688	0.633	1.058	1.02	0.827	1.69	0.824	0.816	0.753	0.909	1.05	1.214	0.553	0.719	0.62	0.701	0.862	0.822	0.891	1.093	1.288	1.084		0.775	0.612	0.79	0.752	0.721	1.124	1.231	0.726	1.083	0.698	0.866	0.841	1.139	0.801	1.136
392678	Hs.517145	Enolase 1, (alpha)	ENO1	1.164	1.168	2.542	1.676	1.761	1.024	1.364	1.126	1.257	0.975	0.693	0.874	0.793	1.003	0.814	0.935	0.767	1.094	0.988	1.174	1.21	1.22	0.855	1.252	1.366	0.821	1.086	1.224	1.197	1.379		0.509	1.016	1.566	1.248	1.852	1.132	2.861	1.235	2.605	2.28	0.764	0.682	1.11	0.922	0.898
395972	Hs.26870	Ecotropic viral integration site 5-like	EVI5L	1.57	1.075	0.945	0.548	0.765	1.173	1.427	1.57	1.027	1.068		1.267	1.1	1.321	1.2	1.134	1.037	0.984	1.009	1.041						1.181	1.188	0.607	1.123	1.665		1.08	1.185	0.996	0.904	1.021	0.839	1.215	0.922	1.059	1.471	0.817	0.742	1.01	0.629	0.795
396350	Hs.201379	Phosphorylase kinase, alpha 1 (muscle)	PHKA1	0.76	0.517	0.673	0.909	0.796	0.606	0.762	0.774	0.748	0.754	0.849	0.67	0.447	0.681	0.793	0.882	0.782	0.925	1.227	1.321	0.955	0.813	0.67	1.025	1.362	0.806	1.116	1.083	1.181	1.163		0.745	0.79	0.854	0.827	0.839	1.911	1.648	1.181	1.821	2.69	0.863	0.974	1.318	0.93	1.129
397432	Hs.549245	Similar to CDNA sequence BC021608	LOC143941	2.251	1.695	1.768	0.902	0.731	0.799	0.889	1.142	0.779	0.565	1.194	1.25	1.092	0.946	1.084	1.27	1.348	1.147	1.016	1.03	0.932	1.004	0.647	0.524	0.627	0.964	1.207	1.041	1.079	1.408		0.817	1.633	1.706	0.922	1.269	0.896	2.729	1.231	1.474	1.794	0.823	0.801	1.296	0.662	0.831
397635	Hs.130491	Mitogen-activated protein kinase kinase kinase kinase 5	MAP4K5	1.324	1.723	1.706	1.444	1.133	0.502	0.683	0.664	0.839	0.596	1.374	1.207	1.08	1.668	0.817	1.008	0.698	0.961	1.148	1.036		1.087	0.936	1.045	1.24	1.15	1.486	1.798	1.392	1.25		0.935	0.787	1.137	1.144	1.179	1.024	0.944	0.557	0.949	1.212	0.926	0.879	1.685	0.869	1.503
399050	Hs.447458	Chromosome 10 open reading frame 6	C10orf6		0.763	1.088	1.241	1.04	1.052	1.499	1.048	1.548	0.855	0.962	1.139	0.929	1.014	0.878	0.956	0.903	0.788	0.775	0.844	1.192	1.042	0.858	0.918	0.782	1.053	1.153	1.11	1.056	1.146		1.265	1.089	1.313	1.225	1.134	1.086	1.503	0.974	1.002	1.385	0.675	0.741	0.68	0.763	0.616
399054	Hs.477537	WD repeat domain 10	WDR10	1.711	0.784	1.024	0.946	0.843		1.369	1.302	1.228	1.131	0.99	0.986	0.907	0.913	1.046	0.943	0.988	0.853	0.722	0.752	1.167	0.957	0.843	0.776	0.818	0.65	0.8	0.78	0.649	0.805		0.701	1.029	1.192	0.655	1.09	1.115	1.923	0.929	1.373	1.915	0.737	0.83	0.721		0.677
399516	Hs.313905	Hypothetical protein FLJ22175	FLJ22175	2.348	1.283	0.704	1.255	0.858		0.938	1.7	1.738	0.953	1.119	1.156	1.03	1.786	1.383	0.929	0.938	1.059	1.367	1.175	1.024	0.865	0.577	1.059	1.144	0.731	0.713	0.695	1.106	1.491		0.665	0.916	0.938	0.994	0.591	1.138	2.196	1.086	1.827	4.139	0.585	0.788	1.264	1.191	1.17
40023	Hs.468125	Hypothetical protein FLJ20272	FLJ20272	0.591	1.138	1.28	1.32	1.454	1.143	0.946	0.913	1.356	1.047	0.831	0.787	0.656	0.886	0.792	0.843	0.855	0.988	1.034	1.284	0.869	0.768	0.82	0.933	1.235	0.901	0.974	1.25	1.233	1.233		0.935	0.803	0.961	1.192	1.601	1.521	1.007	1.126	1.553	0.714	0.995	1.008	0.994	0.942	0.843
40042				1.105	1.274	1.85	1.756	1.548	1.866	1.079	1.216	1.521	1.089	1.324	1.46	1.544	1.504	1.142	1.045	1.219	0.971	0.85	1.184		1.077	1.218	1.627	1.17							1.288	1.784	1.569	1.449	1.393	0.802	1.811	0.865	0.89	0.875	0.947	0.907	1.354	1.08	1.04
40056	Hs.513044	Chondroitin sulfate proteoglycan 4 (melanoma-associated)	CSPG4	0.839	0.882	1.437	1.709	1.362	1.397	1.085	1.469	1.072	1.199	1.896		1.581	1.339	1.49	0.945	1.051	1.024	1.369	1.351						0.92	0.781	1.088	0.935	1.329		1.353	1.594	1.229	1.403	1.303	1.148	1.732	1.039	1.184	0.852	1.055	0.812	1.15	1.437	1.117
40063	Hs.86043	CDNA FLJ13558 fis, clone PLACE1007743		1.377	1.801	1.835	1.349	1.22	0.902	0.766	0.717	0.877	0.702	0.816	0.952	0.948	1.276	0.691	0.842	0.752	0.859	0.951	1.03	0.557	0.53	0.364	0.496	0.549	0.87	1.08	1.232	1.142	0.949		0.97	0.91	1.157	0.782	1.096	1.469	1.679	1.086	1.267	0.822	0.843	0.673	1.184	0.915	1.091
40155	Hs.334684	Hypothetical protein MGC10485	MGC10485	0.918	1.05	1.059	1.44	1.174		0.866	1.265	1.373			1.107	1.113	1.374	0.846	1.076	1.285	1	1.22	1.351	0.961	0.763	0.664	0.964	1.055	1.093	1.354	1.241	1.488	1.494		1.163	1.296	1.2	1.313	1.294	1.059	1.929	1.028	1.333	1.217	0.779	0.88	0.915	0.682	0.734
40173	Hs.319481	Microtubule associated serine/threonine kinase 2	MAST2	1.647	0.707	1.09	0.867	0.913	1.224	1.216	1.139	0.927	1.13	1.019	1.088	0.784	1.355	1.091	1.216	1.265	1.29	1.434	1.258						0.833	0.978	0.716	0.771	1.121		0.885	0.72	0.8	1.017	0.92	1.097	1.45	0.957	0.965	1.206	0.964	0.994	1.167	0.981	1.018
40296				1.455	1.193	0.925	2.131	0.962	1.139	4.406	1.983	0.591		0.951	0.697	0.478	0.691	0.503	1.024	0.649	0.642	0.987	0.86	0.954	0.686	0.991	1.017	0.902		0.587	0.794	0.736	0.517		0.463	0.57	0.76	0.388	0.306	1.131	1.351	1.012	1.193	1.653	0.39	0.447	0.828	0.371	0.374
40303	Hs.433795	SHC (Src homology 2 domain containing) transforming protein 1	SHC1	0.832	0.586	1.149	1.652	1.325	1.464	1.238	0.989	1.324	1.078	1.096	1.09	0.732	1.579	1.053	0.823	0.419	0.795	0.919	1.35	1.741	1.17	0.942		1.504	1.271	1.215	1.206	0.93	1.447		1.105	1.586	1.046	1.525	1.498	1.017	1.947	0.66	0.756	0.828	1.078	0.935	0.907	1.103	0.799
40643	Hs.509067	Platelet-derived growth factor receptor, beta polypeptide	PDGFRB	1.262	1.267	1.31	1.172	0.841	0.792	0.773	1.105	1.98	1.2	1.371	1.086	1.556	2.139	3.29	0.924	1.072	0.84	0.778	0.697	4.77	2.643	1.717	3.252	1.864	0.876	1.229	0.997	1.091	1.142		0.922	0.967	0.898	1.472	1.043	0.869	0.66	0.426	0.536	0.35	1.115	1.33	1.954	0.55	1.352
40672	Hs.437831	Chromosome 14 open reading frame 32	C14orf32	1.289	1.574	1.492	1.27	0.972		0.773	0.943	0.965	0.781	1.061	1.026	1.049	1.964	0.94	0.911	0.999	1.258	1.526	1.216	0.852	0.757	0.546	0.73	0.745	0.947	1.024	1.13	1.389	1.208		0.879	1.008	1.618	1.512	1.629	1.004	1.379	0.828	1.393	1.065	0.806	1.062	1.701	1.178	1.439
40871	Hs.553512	Putative protein similar to nessy (Drosophila)	C3F	1.057	0.967	1.211	1.1	0.972		1.177	1.027	1.716	0.959	0.67	1.011	1.087	1.012	0.959	0.93	1.176	1.045	1.088	1.066	1.243	0.78	1.044	0.742	0.725	1.138	1.581	1.219	1.13	1.068		0.722	1.016	1.066	0.611	1.079	1.142	2.029	0.751	1.161	0.804	0.908	0.995	0.904	1.338	0.903
41070	Hs.444441	Cleft lip and palate associated transmembrane protein 1	CLPTM1	2.127	1.245	2.407	1.924	1.905	1.081	1.666	1.718	1.416	1.086	0.764	0.959	0.744	1.29	1.112	1.083	1.227	1.095	1.203	1.065	1.6	1.319	0.802	0.966	1.313	0.913	1.139	1.236	1.257	1.819		1.167	1.416	1.481	1.258	1.168	1.336	2.528	0.596	1.012	1.598	0.925	0.667	1.305	0.935	1.114
41072	Hs.43505	Inhibitor of kappa light polypeptide gene enhancer in B-cells, kinase gamma	IKBKG	1.308	0.766	0.854	0.231	0.918		0.653	0.821	1.489	1.019	0.729	0.715	0.733	0.844	1.087	0.923	0.949	1.1	1.347	1.107	1.924	1.339	1.309	1.341	1.209	1.295	1.306	0.999	1.247	0.918		1.17	1.876	1.785	1.46	1.362	1.01	0.568	1.297	1.015	0.775	0.768		0.827	0.962	0.824
413056	Hs.513247	Nuclear prelamin A recognition factor-like	NARFL	1.164	1.198	0.925	0.632	0.74	1.109	1.29	1.757	0.9	1.233		0.696	0.89	0.679	0.89	1.116	1.505	1.065	1.093	1.008						0.914	1.542	0.602	1.208	1.077		0.286	0.975		0.541	0.841	1.192	1.116	1.113	1.415	1.761	1.053	1.302	1.178	1.004	1.179
41333	Hs.145605	Mitogen-activated protein kinase kinase kinase 2	MAP3K2	0.72	0.726	0.943	0.832	0.745	0.968	0.92	0.639	0.668	1.136	0.645		0.526		0.604	1.064	1.11	1.154	1.141	1.352						0.619	1.118	0.886	0.935	0.986		1.074	0.455	0.675	0.942	1.148	0.962	0.89	0.599	0.677	0.73	0.957		1.434	0.975	1.56
41424	Hs.106576	Alanine-glyoxylate aminotransferase 2-like 1	AGXT2L1	0.89	0.737	1.265	0.886	0.95	1.543	0.863	1.175	1.393	0.926	0.917	0.612	0.603	1.239	0.86	0.935	1.119	1.174	1.2	1.298	0.922	0.502	0.579	1.228	0.915	0.843	1.517	1.051	1.113	1.288		0.741	1.414	1.451	0.904	0.984	1.278	2.01	1.074	1.415	1.802	0.603	0.349	1.638	1.382	0.641
415086	Hs.74082	Killer cell lectin-like receptor subfamily C, member 2	KLRC3	1.009	0.761	0.442	1.232	0.761						0.913	0.895	0.408	0.595	0.551	1.102	1.058		1.296	1.211	0.418	0.399	0.322	0.495	0.456	0.525	0.441	0.823				0.698	0.886	0.641	0.542	0.621	1.097		1.479	2.393	2	0.657	1.383	1.23	0.547	0.917
415305	Hs.488835	Transmembrane protein induced by tumor necrosis factor alpha	TMPIT	1.942	1.277	1.613	1.278	1.279	0.664	0.863	1.454	0.97	0.796	0.672	0.751	0.803	1.171	0.898	1.028	1.011	0.775	0.856	0.871	1.323	0.956	0.68	0.854	0.943	0.877	0.987	1.058	0.884	1.42		0.551	1.662	1.814	1.197	1.404	0.976	1.487	0.882	1.866	1.901	1.007	0.898	0.686	1.085	0.96
415435	Hs.175043	Cyclin M4	CNNM4	1.127	1.257	0.777		1.048		0.88	0.612	1.102	1.006	1.319	1.019	0.921	1.387	0.864	0.603	0.745	0.565	0.682	0.609	1.023	0.953	0.632	1.219	1.218	0.932	0.943	1.008	1.401	1.275		1.353	1.355	1.245	1.355	1.163	1.494	1.212	1.156	1.207	1.312	0.873		1.238	0.87	1.222
415525				3.18	1.831	1.822	0.766	1.056	1.253	0.917	2.512	1.3	0.755	1.092	1.108	1.011	1.329	1.315	1.173	1.213	1.183	1.184	1.014	1.331	1.01	0.749	1.122	1.114	0.796	0.965	0.812	0.967	0.639		0.881	3.979	4.865	1.574	1.512	1.238	1.602	0.858	1.322	2.013	0.806	0.811	1.032	0.945	0.809
415786	Hs.183817	Ubiquitin specific protease 31	USP31	0.898	0.891	1.253	1.512	1.177	0.968	0.79	0.832	0.994	0.992	0.778	0.75	0.722	1.058	0.803	0.858	1.013	1.107	1.4	1.504		0.611	0.575	0.534	0.72	0.843	0.824	0.957	1.206	1.018		0.688	0.955	1.342	0.98	1.402	1.214	1.339	1.096	1.583	0.987	0.711	0.798	1.192	0.9	0.961
41595	Hs.271044	KIAA0683 gene product	KIAA0683	1.018	0.785	0.973	1.222	1.1	1.22	0.726	1.064	1.574	0.989	0.981	0.972	0.684	0.747	1.361	0.833	1.023	0.799	0.838	0.855	1.193	0.888	1.248	1.371	1.319	0.988	0.953	1.002	1.067	1.254		0.97	1.352	1.286	1.009	1.465	1.374	2.362	1.004	1.708	1.413	0.941	0.769	0.685	1.133	0.809
416045				1.089	0.66	1.006	0.931	2.467	1.11		0.718	0.664	0.956	1.499	1.976	1.726	1.507	1.784	0.576	0.756	0.847	0.778	0.79	2.273	1.594	0.879	1.336	1.637	1.144	0.899	1.298	0.68	0.714		0.97	0.493	0.503	0.96	1.369	1.342	0.686	0.855	1.283		2.409	1.151	1.375	2.317	1.263
416227	Hs.288798	MUS81 endonuclease homolog (yeast)	MUS81	0.812	1.294	1.342	1.233	1.154	1.862		1.203	1.724	1.29	1.296	1.508	1.304	2.007	1.166	1.104	1.171	1.376	1.195	1.291	1.291	1.06	1.199	1.214	0.99	0.953	1.464	2.34	1.248	2.335		1.266	1.213	1.087	1.18	1.372	0.994	1.647	1.204	1.279	1.012	0.744	0.897		0.84	0.811
416374	Hs.364544	Tetraspanin 13	TM4SF13	0.957	0.735	0.765	1.185	1.325	0.185	0.553	0.634	1.092	0.714	0.802	0.851	0.397	0.778	0.428	0.726	0.697	0.866	0.96	1.148	0.574	0.413	0.409	0.496	0.596	0.664	0.815	0.817	1.056	1.099		0.327	0.323	0.433	0.453	0.496	0.927	0.865	0.917	1.989	2.038	0.764	0.937	1.358	0.964	1.484
417202	Hs.497417	KIAA0317	KIAA0317	1.192	1.21	0.515	0.753	0.95	0.957	0.95	1.09	1.475	1.083	1.435	1.387	1.336	1.841	2.093	1.15	1.312	1.444	1.324	2.058						0.72	0.783	0.757	0.781	0.856		1.142	1.068	1.008	1.239	0.914	0.664	1.438	0.973	0.811	0.799	0.758	1.209	1.317	1.26	1.514
41739	Hs.106432	Hypothetical protein DKFZp761B107	DKFZp761B107	0.853	0.981	1.226	1.018	1.331	0.798	0.609	1.016	1.091		0.873	1.106	1.082	0.711	1.083	1.008	1.315	1.143	0.924	1.244	0.849	0.961	0.847	1.332	1.251	1.142	1.423	1.315	1.395	0.89		0.671	1.025	1.208	0.801	0.982	1.405	0.83	1.156		0.764	0.981	0.596	0.945	0.829	0.603
417803	Hs.184211	Peptidase (mitochondrial processing) beta	PMPCB	0.872	0.924	0.573	0.616	0.692	0.727	0.939		1.151	0.813	0.933	0.917	1.027	0.816	0.579	1.284	0.806	1.096	1.216	1.054		0.687	0.619	0.645	0.721	1.108	0.93	1.069	1.109	0.993		1.354	0.882	0.886	0.916	0.838	1.393	1.593	1.288	1.143	0.782	0.961	1.066	1.092	0.839	0.898
418053	Hs.213198	Paraspeckle component 1	PSPC1	0.484	1.007	1.723	1.905	0.908	0.955	0.826	0.984	2.295	0.891	1.026	1.076	0.862	1.958	0.61	0.731	0.719	0.891	1.229	1.054		0.986	1.021	1.219	1.188	1.054	1.28	1.673	1.372	1.28		0.637	0.656	1.244	1.415	1.191	1.193	1.412	1.075	1.786	0.673	1.137	0.867	1.395	1.445	1.059
418129				1.811	1.181	1.723	1.679	1.18	0.625	0.747	0.723	0.84	0.257	1.676	1.143	0.815	0.629	0.629	0.781	0.883	0.79	0.836	0.756	1.123	0.854	0.593	0.773	0.697	0.925	1.113	1.077	0.994	0.972		0.653	1.657	1.708	0.705	1.008	1.765	2.994	0.686	0.868	0.983	0.892	0.59	0.618	0.551	0.415
41822	Hs.253594	Trichorhinophalangeal syndrome I	TRPS1	1.269	1.021	0.944	1.297	0.805	0.965	1.351	0.917	1.812	0.956	1.091	0.887	0.546	2.548	0.796	0.9	0.771	0.965	1.532	1.47	1.096	0.872	0.643	1.481	1.425	0.762	1.044	0.982	1.764	1.382		1.069	0.878	0.972	1.325	0.694	0.894	1.322	0.6	1.259	0.746	0.868	0.876	1.329	1.928	1.461
428632	Hs.169444	Transcribed locus, weakly similar to NP_689672.2 hypothetical protein MGC45438 [Homo sapiens]		1.528	2.132	3.618	1.416	1.17	1.666	1.258	1.395	2.458	1.916	0.982	0.777	0.672	0.653	0.716	0.914	1.439	0.682	0.745	0.719		1.021	1.347	0.788	0.826	0.921	1.791	0.899	0.908	0.621		0.62	1.13	1.614	0.627	0.404	0.954	0.921	1.213	0.731
42880	Hs.382306	Cyclin-dependent kinase 8	CDK8	0.861	1.115	1.027		1.852	0.914	0.931	0.834	1.206	0.981	1.133	0.893	0.827	2.054	1.269	0.786	0.625	0.786	0.997	1.321		0.889	0.641	0.979	1.183	0.804	1.001	1.114	1.226	1.042		0.867	0.807	0.94	1.189	1.295	1.267	1.081	0.955	1.422	1.011	0.837	0.828	0.915	0.932	1.235
429060	Hs.444441	Cleft lip and palate associated transmembrane protein 1	CLPTM1	3.331	1.921	3.459	3.012	1.471	1.466	2.216	2.163	3.312	1.244	0.884	1	1.003	1.318	1.069	1.215	1.346	0.976	0.907	1.03	1.591	1.095	0.672	0.881	1.171	0.771	1.072	0.891	0.952	1.147		0.724	2.557	2.86	1.427	1.279	0.977	3.824	0.47	0.954	1.697	0.895	0.841	1.052	1.127	1.018
429322	Hs.515081	Dipeptidylpeptidase 9	DPP9	1.726	0.958	1.384	1.439	1.125	1.891		1.966	1.726	0.886						0.769	0.959	0.559	0.662	0.811	1.159	1	0.847	0.97	0.898	0.849	1.257	1.025	1.184	1.459		0.944	2.12	2.114	1.21	1.258	0.883	1.742	0.711	1.301	2.679	0.61	0.51	0.709	0.671	0.645
429727	Hs.119298	Spen homolog, transcriptional regulator (Drosophila)	SPEN	1.381	0.966	1.286	0.918	1.282	1.055	0.836	1.125	1.475	1.247	1.191	1.384	1.469	1.159	1.538	1.296	1.798	1.151	1.17	1.189						0.783	1.012	0.889	0.987			1.237	1.391	1.274	1.497	1.353	0.84	1.168	0.952	0.907	0.903	0.96	1.1	0.824	0.689	1.108
430218	Hs.288178	TROVE domain family, member 2	SSA2	0.378	0.707	0.683	0.951	1	1.318	1.299	0.697	0.402	1.445	0.913	1.024	0.693	0.976	0.812	1.034	1.085	1.357	1.41	1.317												0.902	1.176	0.885	0.893	0.937	1.028	1.013	0.504	1.093	0.853	1.021	0.983	0.945	1.011	0.897
430894	Hs.375001	Talin 1	TLN1	1.433					1.076	1.157	1.352	1.803	1.042	0.818	1.149	0.882	0.839	0.797	1.106	1.545	1.067	1.221	1.201	1.032	0.845	0.649	0.828	0.866	1.092	1.095	1.4	1.241	1.469		1.068	1.346	1.189		1.27	1.589	1.745	0.641	0.675	1.411	0.68	0.598	0.655	0.632	0.621
430928	Hs.54089	BRCA1 associated RING domain 1	BARD1	0.795	1.224	1.253	0.99	0.925	1.219	0.833	1.01	0.803	0.959	0.854	0.971	0.655	0.93	0.839	0.359	0.299	0.373	0.31	0.333						0.767	0.61	0.834	0.916	1.031		1.237	1.036	0.735	0.87	0.768	1.188	1.206	1.198	1.102	0.647	0.721	0.832	1.099	0.891	1.14
431759	Hs.485205	TEA domain family member 3	TEAD3	1.645	1.176	3.683	1.638	1.629			1.435	1.26		1.102	1.07	1.034	1.581	0.908	0.787	1.109	0.904	1.202	1.209						0.829	1.027	1.202	0.919	1.065		0.53	1.388	2.338	1.961	1.983	0.9	0.879	1.029	1.278	0.587	1.082	0.945	1.399	1.098	0.867
432493	Hs.440553	Zinc finger protein 473	ZNF473	1.851	1.139	1.229	0.996	0.972	1.49	1.175	1.335	1.971	1.391	1.135	0.855	0.875	1.14	0.8	1.145	1.683	1.324	1.442	1.596	0.933	0.749	1.298	1.201	1.236	0.68	1.071	0.841	1.033	0.69		1.135	1.228	1.247	1.262	1.237	1.001	2.235	0.972	1.196	1.301	0.488	0.475			0.642
435470	Hs.376032	Platelet-derived growth factor alpha polypeptide	PDGFA	0.589	0.631	3.376	0.925	0.765	1.182		2.866	1.562		1.145	0.856	2.63	1.622	0.6	1.09	1.31	2.26	1.913	1.349	0.631	0.811	1.084	0.729	0.624	0.814	0.992	1.656	1.624			1.027	1.537	3.05	1.52	1.252	0.721	1.777	5.526		0.875	0.574	0.885	4.031	0.932	0.929
435510	Hs.532326	Carbonic anhydrase VB-like	CA5BL	1.643	1.695	1.339	1.711	1.192				1.606	1.01	1.546	1.487	1.048	1.45	0.963	1.287	2.038	1.198	1.222	1.341	1.819	1.162		1.431	1.152	1.027	1.394	0.81	1.075	0.925		1.203	1.148	1.224	1.52	0.971	0.783	1.859	1.047	1.064	1.175	0.815	0.967	1.039	1.124	1.159
435651	Hs.435775	Chromosome 10 open reading frame 47	C10orf47	1.191	1.192	1.15	1.2	1.372	1.39		1.322	0.83	1.179	2.613	2.154	1.763	2.809	1.174	1.886	3.871	2.673	2.302	2.895			4.871			1.233	1.712	1.229	1.376	1.658		1.425	1.598	1.13	1.485	1.169	0.854	1.605	1.002	0.842	1.123	0.468	0.822		0.764	0.714
435824	Hs.289293	Hypothetical protein INM01	INM01	0.886	1.431	1.432		0.989	1.071	0.772	0.858	1.134	0.814	1.17	1.356	1.17	1.469	0.758	1.054	0.91	1.119	0.912	1.01		1.181	1.083	1.236	1.026	1.008	1.114	1.263	1.089	0.713		1.106	1.182	1.244	1.267	1.29	1.211	1.038	1.101	0.917	0.776	1.177	1.084	1.348	0.925	0.886
435845	Hs.556008	Similar to RIKEN cDNA B230118G17 gene	MGC19604	0.647	0.947	0.919	0.753	1.269	1.302	0.804	1.076	1.583	1.102	1.115	1.288	1.338	1.231	1.232	1.068	1.084	1.139	0.879	1.182	1.157	1.037	1.278	0.986	1.09	1.267	0.992	1.113	0.948	1.513		1.105	1.163	0.889	0.891	1.219	1.184	1.284	0.986	0.862	0.768	1.164	0.913	1.033	1.319	1.04
435992	Hs.46578	Dedicator of cytokinesis 10	DOCK10	1.922	1.598	1.65	2.975	1.626	1.213	1.023	0.911	2.151	1.285	1.385	1.103	0.705	2.484	1.563	0.918	0.754	0.945	2.265	1.845	0.846	0.661	0.669	1.476	1.437	0.797	1.056	1.034	1.464	1.295		1.003	0.911	0.952	1.978	1.446	0.963	1.204	1.108	3.774	0.873	1.126	1.088	1.619	2.186	1.659
43826	Hs.86905	ATPase, H+ transporting, lysosomal 42kDa, V1 subunit C, isoform 1	ATP6V1C1	0.534	1.121			1.099	0.857	0.89	0.782	0.938	1.079	1.437	1.425	1.274		0.99	0.803	0.684	1.056	1.367	1.19		1.381	1.365	1.663	1.418	0.969	0.762	1.078	0.901	0.885		1.061	1.008	1.116	1.078	1.153	1.146	1.433	0.776		0.805	0.947	0.799	0.939	0.926	0.936
43878	Hs.79968	Survival motor neuron domain containing 1	SMNDC1	0.662	1.173	1.397	0.988	1.091	0.589		0.572	0.931	0.586		0.772	0.874	1.648	0.748	0.861	0.731	1.059	1.481	1.263	0.759	0.693	0.643	0.812	0.816	0.899	1.05	1.176	1.524	0.824		0.986	1.037	1.33	1.555	1.631	1.101	1.228	1.055	1.378	0.724	0.906	0.881	1.229	0.968	1.187
43884	Hs.381072	Peptidylprolyl isomerase F (cyclophilin F)	PPIF	0.936	1.423	1.827	1.532	1.666	1.656	0.797	1.081	1.53	0.981	2.05	2.269	2.068	2.657	1.392	1.297	1.293	1.532	1.181	1.782	2.059	2.103	1.827	2.94	2.517	0.816	0.995	1.178	1.37	1.277		1.405	1.401	1.287	1.52	1.404	1.084	2.208	1.191	1.166	1.04	1.053	0.937	1.666	1.404	1.653
44443	Hs.480465	Small inducible cytokine subfamily E, member 1 (endothelial monocyte-activating)	SCYE1	0.805	1.153	0.956	0.766	0.908	0.587	0.647		0.865		0.835	0.962	0.793	1.191	0.656	0.978	0.984	1.125	1.519	1.397	0.637	0.655	0.757	0.724	1.044	0.913	1.051	1.127	1.589	1.268		0.957	0.576	0.824	1.053	1.183	1.049		0.78	1.02	0.516	0.855		0.909	0.85	0.884
44477	Hs.109225	Vascular cell adhesion molecule 1	VCAM1	1.593	1.827	5.64	1.84	2.366	1.043	1.99	2.122	0.997	1.216	0.989	0.886	1.71	0.765	0.499	0.828	1.125	1.957	1.156	1.291						1.22	1.816	3.464	1.306			0.963	1.643	2.529	1.363	2.176	1.504	1.089	2.925	2.261	2.833	1.448		2.606
448190	Hs.503704	Baculoviral IAP repeat-containing 2	BIRC2	1.467	1.658	1.143	1.224	0.875	1.342	1.444	0.925	1.17	1.239	0.873	0.755	0.94	0.89	1.049	1.159	1.226	1.388	1.441	1.372	1.367	1.155	1.023	1.327	1.242	1.206	1.289	1.203	1.396	1.446		0.991	0.545	0.926	0.992	0.661	0.781	0.929	0.854	0.901	0.799	0.833	0.896	1.682	0.916	0.994
448575	Hs.124366	Bobby sox homolog (Drosophila)	BBX	1.003	1.573	1.288	1.383	0.776		0.748		0.454		0.866	0.956	0.639		0.704	0.959		1.035	1.004	0.954	0.528	0.505	0.264	0.352	0.371	0.946	1.161	1.159	1.168	1.005		0.832	0.842	0.939	0.56	0.536	1.488	1.496	0.764	0.891	0.423	0.791	0.694	1.091	0.712
449037	Hs.517419	Kelch-like 22 (Drosophila)	KELCHL	1.101	1.209	1.394	1.541	0.748	0.618	0.942	0.911	0.803	0.936	1.003	0.7	0.442	0.859	0.727	0.766	0.73	0.775	0.835	0.867	0.785	0.734	0.449	0.576	0.756	0.791	1.026	1.069	0.957	0.968		0.783	0.759	0.82	0.756	0.78	0.952	1.14	0.65	1.041	0.539	0.988	0.941	1.565	0.746	1.256
449044	Hs.4998	Tropomodulin 3 (ubiquitous)	TMOD3		1.541	1.522	1.629	0.933	0.359	0.607	0.685	0.645	0.613	1.031	0.787	0.671	0.948	0.752	1.03	0.821	0.993	0.955	1.082	0.743	0.776	0.624	0.679	0.857	0.846	1.063	1.178	1.035	1.05		0.721	0.779	0.791	0.687	0.783	1.347	1.253	0.703	1.021	0.548	0.857	1.003	1.623	0.801	1.251
450386	Hs.166204	PHD finger protein 1	PHF1	1.454	1.284	2.124	1.463	1.379	1.242	1.141	1.641	1.755	0.769	1.436	1.213	0.702	0.965	0.866	0.838	1.548	1.033	0.935	0.702	1.332	1.349	1.017	1.118	1.031	0.9	1.07	1.061	1.037	0.995		1.039	2.127	2.035	0.908	1.087	1.007	2.204	0.652	1.108	0.487	0.923	0.752	0.983	0.739	0.603
450661	Hs.438587	Peptidylprolyl isomerase (cyclophilin)-like 2	PPIL2	0.972	1.081	1.246	1.072	1.419	1.33	0.911	1.073	1.378	1.227	1.491	1.929	0.689	1.488	0.932	0.991	1.222	1.282	1.132	1.169	1.062	1.001	0.701	0.981	1.109	0.873	0.981	0.891	0.971	0.936		0.85	1.339	1.536	1.038	1.365	1.324	2.162	0.592	0.987	0.679	0.984	0.8	1.949	1.104	1
451364	Hs.532188	DKFZP586J0619 protein	DKFZP586J0619	1.55	1.022	1.214	0.987	0.925				1.692		0.878	1.185	1.639	1.09	0.995	1.185	1.433	1.092	1.074	1.008	0.719	0.473	0.887	0.655	0.63	0.819	0.744	0.816	0.951	1.02		1.172	1.416	1.305	1.059	1.218	1.123	1.388	0.915	0.837	0.988	0.761	0.568	1.017	0.918	0.721
451416	Hs.483067	Chromosome 5 open reading frame 13	C5orf13	0.362	1.227	0.591	0.554	0.649	1.922	2.496	1.759	0.799	3.237	0.936	1.246	1.909	2.172	1.095	0.955	0.964	1.12	1.259	1.041	0.826	0.417	0.163	0.277	0.253	1.041	0.881	1.186	1.348	1.086		0.818	0.385	0.398	0.328	0.437	1.225	0.616	0.484	0.625	0.414	0.921	1.088	2.081	1.436	0.908
451532	Hs.480837	Inositol polyphosphate-4-phosphatase, type II, 105kDa	INPP4B	0.627	1.284	1.164	0.893	1.379	1.134	1.475	0.824	1.025	1.97		1.969	1.238	1.452	1.423	1.064	1.042	1.257	1.11	1.271		0.685	0.81	0.539	0.568	0.914	0.929	1.029	0.928	0.843		0.933	0.681	0.89	0.835	0.804	1.39	1.415	0.508	0.591	0.438	0.927	0.77	0.864	0.905	0.843
452417	Hs.102471	Phosphatase and actin regulator 2	PHACTR2	0.861					0.775	1.594	0.913	0.541	1.03	0.836	0.612	0.547	0.932		0.911	0.85	0.96	1.003	1.261						0.79	0.901	0.996	0.991	1.267		0.85	0.764	0.865	0.905	0.884	1.167	0.986	0.262	0.48	0.528	1.105	0.742		0.953	0.892
453348	Hs.523370	Tubulin, gamma complex associated protein 2	TUBGCP2	1.392	1.024	0.951	0.666	1.128	1.165		1.12	0.975	1.107	1.01	1.236	1.085	1.36	0.971	0.977	0.996	1.051	1.036	0.964	1.232	0.977	0.815	0.949	0.906	0.918	1.272	1.011	0.881	1.181		1.366	1.156	1.335	1.518	1.063	0.905	1.532	1.111	1.267	1.59	0.608	0.587	0.853	0.739	0.544
45464	Hs.470907	Adenylate kinase 2	AK2	0.921	0.91	1.098	1.414	1.148	1.132	1.367	1.122	1.454	0.937	0.915	0.818	0.781	1.151	0.662	1.12	1.55	1.221	1.32	1.259	0.832	0.827	0.726	0.916	1.068	0.937	1.127	1.347	0.972	1.145		0.757	1.263	1.455	1.409	1.774	0.908	1.971	0.521	1.207	1.123	0.911	0.977	1.17	1.176
454930	Hs.502116	Neuron navigator 2	NAV2	0.829	1.035	1.253	1.005	0.58	0.749			0.481			1.556	1.192	1.214	0.777	1.66	1.954	1.882	1.962	1.528		1.024	0.79	0.8		1.271	0.913	1.083	0.975	1.031		0.98	1.606	1.472	0.376	0.614	1.287	1.443				0.955	0.79	1.109	1.28	0.94
45515				1.086	1.045	1.392	1.012	1.263	0.833	0.867	0.679	0.567	1.011	0.834	0.895	0.617	1.153	0.746	0.893	0.934	1.163	1.493	1.641	0.614	0.673	0.72	1.108	1.343	0.782	1.221	1.107	1.235	1.453		0.905	0.825	1.169	1.329	1.858	1.12	1.101	0.537	0.884	1.441	0.958	0.897	1.788	0.97	1.388
460439	Hs.223617	Ras homolog gene family, member F (in filopodia)	RHOF	1.132	0.807	1.367	1.358	1.063	1.748	1.046	0.876	1.387	1.106	1.218	1.217	0.824	1.062	1.011	1.032	1.522	1.094	0.951	1.061		0.892	0.659	0.859	1.035	0.797	1.071	1.071	0.734	0.747		0.827	1.112	0.881	1.171	1.16	0.884	1.302	0.768	0.917	1.078	1.053	0.883	0.673	0.97	0.632
460752	Hs.507971	Leucine-rich repeats and calponin homology (CH) domain containing 1	LRCH1	0.949	1.377	0.654	0.676	0.8	0.997	1.191	1.019	0.698	1.249		1.048	1.068	0.901	1.143	0.94	1.2	1.446		1.007						1.049	1.328	1.481	1.169	1.167		0.946	0.792	0.709	0.596	0.603	0.865	0.749	0.979	0.829	0.835	0.612	0.906	2.121	1.241	1.093
46131	Hs.518750	OCIA domain containing 1	OCIAD1	0.918	0.987	1.214	0.952	0.966	0.903	0.823	0.887	1.057	0.66	0.92	0.885	0.843	1.547	0.691	0.815	0.803	0.909	0.987	1.009	0.579	0.526	0.479	0.635	0.681	0.793	0.971	1.01	1.378	1.108		0.938	0.847	1.347	1.1	1.183	1.056	1.363	0.754	1.616	1.018	0.688	0.642	1.232	0.742	0.968
46154	Hs.106674	BRCA1 associated protein-1 (ubiquitin carboxy-terminal hydrolase)	BAP1	1.047	1.225	0.927	0.854	1.097	1.365	0.936	1.23	1.429	1.089	1.583	1.646	1.787	1.952	1.449	1.221	1.41	1.438	1.284	1.355	3.195	1.962	2.94	3.03	2.294	0.815	0.826	0.694	0.978	1.279		1.2	1.233	1.098	1.366	1.064	0.948	1.352	1.005	0.942	0.909	0.924	0.948	1.155	1.213	1.353
461769	Hs.534322	Major histocompatibility complex, class II, DR beta 5	HLA-DRB5	1.329	1.221	2.848	1.389	2.043	1.035		1.157	0.865			1.139	0.772	1.009	1.329	0.861	0.751	1	3.021	1.807						0.879	1.081	0.96	1.841	1.252		1.123	1.105	1.297	1.26	1.168	2.094	1.595	1.775	0.982	1.112	0.868		1.269	0.411	1.586
462354	Hs.472285	Chromosome 20 open reading frame 74	KIAA1272	0.819	0.603	0.463	0.95	0.603	0.824	0.943	0.636	0.534	1.063	0.507	0.513	0.298	0.389	0.46	0.921	0.881	0.908	1.06	1.151						0.963	0.971	0.934	1.488	1.438		0.886	0.838	0.625	0.607	0.913	1.164	0.841	0.84	1.024	0.934	0.993	1.23	1.08	0.801	1.097
46286	Hs.413416	Jumonji domain containing 1C	JMJD1C	1.39	1.687	1.528	1.242		0.607	0.652	0.587	0.676	0.501		1.086	0.86	1.17	0.735	0.917	0.868	1.063	0.98	1.248		0.494	0.421	0.477	0.571	0.94	1.25	1.308				1.098	1.007	1.218	1.277	1.678	1.097	2.011	0.758	1.059	1.796	1.227	0.769	1.677	0.993	1.031
46376	Hs.315369	Aquaporin 4	AQP4	1.358	0.99	2.065	1.541	1.099	2.226	1.468	1.349	1.772	1.462	2.316	1.806	1.587	2.533	2.394	1.458	2.402	1.368	1.031	1.484			2.399	1.21	1.364	1.204	2.67	1.308	1.206	1.335		1.07	1.015	1.082	1.194	1.094	0.765	1.419	0.964	1.021	1.308	1.269		0.816
46565	Hs.26814	IKK2 binding protein	T1	2.549	1.497	3.204	2.68	1.063	4.439			3.709	2.759	0.927	0.852	0.81	0.743	0.776	0.916	1.502	0.736	0.684	0.724	1.007	1.211	1.085	0.981	0.643	0.973	1.236	0.92	0.973	0.82		0.559	1.534	1.793	0.855	0.643	0.419	1.752	0.65	0.747	0.981	9.695	9.77	9.933	9.544	9.079
46694	Hs.133421	Leukemia inhibitory factor receptor	LIFR	1.5	1.271	1.078	2.398	1.111	0.312	0.553	0.301	0.493	0.733	1.14	0.842	0.783	1.339	0.449	0.907	0.743	0.835	0.936	0.69	0.906	0.558	0.311	0.357	0.338	0.837	0.88	1.051	0.995	0.669		0.887	0.417	0.658	0.705	0.701	1.458	1.313	0.296	0.631	0.662	0.849	1.276	1.046	0.966	0.986
46836	Hs.444986	Methionyl aminopeptidase 2	METAP2	0.498	0.966	1.369	1.8	1.355	0.598	0.753	0.444	0.775	0.804	0.932	1.042	0.871	1.479	0.757	0.851	0.787	0.981	1.28	1.355	0.61	0.76	0.707	0.839	0.978	0.953	0.98	1.207	1.065	0.941		0.731	0.964	1.456	1.786	1.859	0.948	1.994	0.819	1.647	0.838	0.991		0.932	0.813	0.816
46897	Hs.30954	Phosphomevalonate kinase	PMVK	0.8	1.01	1.008	0.787	1.494	1.227	0.888	0.979	1.486	0.939	1.126	0.98	1.08	1.397	1.147	1.165	1.013	1.147	0.998	1.204		1.41	1.165	1.669	1.642	1.014	0.875	1.088	0.977	1.074		1.205	1.154	0.949	1.445	1.381	1.128	1.89	0.885	0.664	0.72	1.051	1.031	0.971	1.192	0.851
469969	Hs.436873	Integrin, alpha V (vitronectin receptor, alpha polypeptide, antigen CD51)	ITGAV	1.001	1.026	1.395	1.849	1.032		0.727	0.619	0.748		1.126	0.89	0.972	1.921	1.118	1.033	1.359	1.298	1.408	1.525						0.846	1.141	1.235	1.282	1.151		0.941	1.052	1.542	1.25	0.82	0.852	0.89	0.994	1.228	1.741	0.791	1.014	1.315	1.104	1.334
470368	Hs.517731	Hypothetical protein PP2447	PP2447	1.045	1.062	1.238	1.22	1.045						0.992	1.625	1.215	1.936	1.209	0.893	1.334	1.114	1.154	1.103	1.321	0.918	1.197	1.112	0.911	0.912	1.504	0.872	1.312	1.166		1.222	1.636	1.475	1.126	1.577	1.005	1.628	1.296	1.376	1.875	0.81	0.943	1.01	1.05	0.893
471196	Hs.111577	Integral membrane protein 2C	ITM2C	0.834	0.573	1.306	1.327	1.229	1.092	1.038	1.022	0.864	0.676	1.022	1.007	0.936	1.258	0.828	0.93	0.847	0.875	0.91	0.998	1.199	1.161	0.794	1.031	1.046	0.999	1.236	1.432	0.871	1.247		0.528	0.487	1.359	1.197	1.497	0.989	2.937	0.524	0.887	1.044	0.961	0.833	0.894	0.996	0.839
471266	Hs.410965	DiGeorge syndrome critical region gene 6-like	DGCR6L	1.066	0.761	1.354	0.827	1.682	1.157	0.891	1.382	1.324	1.018	1.665	0.946	0.881		1.244	1.195	1.356	1.322	0.89	1.037		1.582		1.746	2.117	0.905	0.968	1.268	0.983	1.182		0.885	1.345	1.202	0.667	0.838	1.019	1.328	0.891	0.9	0.948
471863	Hs.546308	TEA domain family member 1 (SV40 transcriptional enhancer factor)	TEAD1	0.884	1.52	1.182	0.813	0.818		0.668	0.458	0.334	0.579	1.172	0.761	0.85	0.975	0.642	0.862	0.693	0.901	0.953	1.182	0.811	0.763	0.517	0.749	0.87	1.039	1.256	1.25	1.301	1.367		0.635	0.62	0.759	0.504	0.856	1.094	0.879	1.487	1.758	1.24	1.067	1.042	1.688	0.754	1.461
472103	Hs.104315	Soc-2 suppressor of clear homolog (C. elegans)	SHOC2	1.408	1.795	1.466	1.369	0.821	0.549	0.869	1.109	1.02	0.892	0.63	0.702	0.888	0.915	0.576	0.845	0.883	1.202	1.143	0.892		1.58	1.23	1.434	1.707	0.982	1.332	1.547	1.403	1.032		0.735	0.901	1.116	0.754	0.815	0.977	0.39	0.718	0.997	0.685	0.661		1.344	0.773	0.992
47359	Hs.511899	Endothelin 1	EDN1	1.033	2.901	1.508	0.796	0.942	1.847	2.263	0.788	1.086	1.087	1.457	2.307	1.006	0.68	0.907	1.554	2.439	2.223	0.788	0.823	1.818	2.829	1.121	0.95	0.782	1.955	2.942	1.647		0.88		1.435	0.708	0.75	0.424	0.462	2.667	2.493	1.38	0.968	0.642	4.063	4.063	1.631	0.986	1.081
47518	Hs.511739	SUMO-1 activating enzyme subunit 2	UBA2	0.561	1.306	1.448	1.655	1.289	0.823	0.65	0.696	1.262	0.693	0.794	0.878	0.886	1.439	0.656	0.936	0.823	1.19	1.498	1.546	0.868	0.674	0.734	0.785	0.955	0.955	1.057	1.394	1.446	1.091		0.975	1.079	1.322	2.11	2.443	0.943	1.44	1.047	1.758	0.648	0.726	0.769	1.222	1.062	1.071
47795	Hs.463569	Zinc finger protein 161	ZNF161	1.067	1.392	0.32		0.981		0.656	0.543	0.469	0.604	1.06	1.132	0.939	1.121	0.589	1.007	0.762	0.991	0.889	1.039	0.724	0.485	0.383	0.359	0.424	0.803	0.886	0.879	0.726	0.775		0.944	0.937	1.336	0.83	1.078	0.967	1.2	0.596	0.705	0.542	0.84	0.736	0.731	0.442	0.598
48286	Hs.504091	MBD2 (methyl-CpG-binding protein)-interacting zinc finger protein	MIZF	0.74	0.926	0.884	0.702	0.986	0.988	0.954	0.806	1.133	1.323	0.905	1.067	1.1	1.289	1.004	1.073	1.088	1.026	1.031	1.232		0.608	0.498	0.779		0.975	0.861	0.909	0.924	1.138		1.05	1.126	0.962	1.086		1.12	1.592	0.831	0.638	0.684	1.063	0.863	0.878	0.942	0.913
48398	Hs.153752	Cell division cycle 25B	CDC25B	0.886	1.025	1.603	1.572	0.995	1.204	0.987	1.4	1.071	0.899	1.183	1.135	0.965	1.555	1.099	0.929	1.213	0.713	0.946	0.866						0.856	0.881	0.787	0.647	0.954		0.81		1.037	1.059	0.737	0.806	1.323	1.136	1.164	0.74	0.817	0.986	0.959	1.085	0.736
486035	Hs.492859	UDP-N-acteylglucosamine pyrophosphorylase 1	UAP1	1.81	2.091	2.304	2.61	1.101	0.786	1.423	1.241	1.871	1.58	0.49	0.88	1.489	1.533	0.655	0.906	1.203	1.55	1.609	1.156	0.658	0.886	0.874	1.205	0.923	0.822	1.386	1.803	1.585	1.304		0.827	0.835	1.282	3.142	2.566	0.936	2.099	1.438	3.424	4.837	0.815	1.198	3.317	1.963	1.943
486171	Hs.503165	Centaurin, delta 2	CENTD2	3.181	1.667	1.667		0.552	0.733	0.947	1.381	0.6		0.745	0.768	0.799	0.863	0.81	1.242	1.27	1.375	1.45	1.428						0.941	1.077	0.937	1.326	1.498		0.718	0.969	2.198	1.326	1.079	0.93	1.092	0.708	1.243	1.119	0.777	0.723	1.066	0.695	0.713
486214	Hs.372050	Yip1 domain family, member 5	SMAP-5	0.934	0.95	1.495	0.957	1.415						1.23	1.151	1.213	2.356	0.939	0.75	0.629	0.712	0.714	0.762	1.196	0.823	0.645	0.789	0.959	0.879	1.115	1.053	0.888	0.828		0.803	1.634	2.241	1.387	2.012	0.76	0.878	0.409	0.69	1.691	0.72	0.888	1.014	0.84
48626	Hs.7089	Insulin induced gene 2	INSIG2	0.653	0.764	0.952	1.036	0.979	0.614	0.629	0.456	0.395	0.503	1.013	0.884	0.651	0.923	0.828	0.785	0.578	0.752	0.834	1.207		0.442	0.43	0.52	0.863	0.914	0.757	1.095	0.827	0.995		1.116	1.158	1.032	1.065	1.667	1.53	2.134	1.213	1.228	1.704	1.308	0.661	0.956	1.176	1.077
486374	Hs.395306	Pre-mRNA splicing factor-like	MGC4645	0.676	1.074	1.153	0.643	1.241	1.704	1.365	1.406	1.857	1.389	0.629		1.08	1.097	0.841	1.077	1.188	1.176	1.034	1.199	1.518	1.166	1.007	0.885	0.771	0.934	1.042	1				1.506	1.901	1.409	1.771	1.83	1.111	1.818	1.145	1.192	0.999	0.84	0.871	0.941	0.878	0.716
487287	Hs.507866	Response gene to complement 32	RGC32	1.941	2.034	0.792	0.518	0.74	1.072	2.523	2.942	1.801	1.371	1.763	2.286	3.528	2.072	4.684	0.967	1.38	0.984	2.136	2.522		5.916	5.135	11.343	13.745	1.897	1.935	2.159	2.99	1.893		1.091	1.103	1.153	1.154	1.238	1.62	1.725	1.743	1.658	2.192	1.053	0.949	1.412	1.758	1.506
487444	Hs.512908	Cyclic AMP phosphoprotein, 19 kD	ARPP-19	0.885	1.017	1.534	1.265	1.484	0.944	0.662	0.698	0.844	0.966	0.815	0.848	0.59	1.273	0.642	0.807	0.712	0.944	1.133	1.368	0.73	0.682	0.517	0.663	0.832	0.969	1.143	1.339	1.213	0.882		0.818	0.905	0.999	1.173	1.416	1.068	1.157	0.967	1.758	1.28	0.826	0.962	1.008	0.769	1.193
487445	Hs.554910	RNA, U15b small nucleolar	RNU15B	1.362	1.266	1.298	1.049	1.296	0.518	0.424	0.582	0.654	0.5	0.893	0.774	0.802	1.313	0.7	0.878	0.601	0.659	0.897	1.014		0.649	0.418	0.473	0.692	0.844	1.002	1.297	1.007	0.789		0.808	0.825	0.894	0.539	1.056	1.206	0.967	0.666	0.849	1.099	0.872	0.834	1.243	0.753	1.108
487761	Hs.443465	Transcription elongation regulator 1	TCERG1	1.133	1.192	1.341	1.32	1.056	0.621	0.807	0.577	0.854	0.789	0.819	0.614	0.462	1.524	0.515	0.733	0.654	1.061	1.385	1.242	1.046	0.814	0.779	1.012	1.143	0.68	0.849	0.899	1.06	0.964		1.038	0.788	0.923	0.879	1.092	1.128	1.808	1.724	2.246	1.347	1.09	1.141	1.939	1.332	1.967
488624	Hs.303727	Chromosome 10 open reading frame 4	C10orf4	0.777	0.705	0.927	0.934	0.983	0.857		0.792	0.866	0.728	1	1.088	0.825	1.267	0.762	0.874	0.787	0.827	0.871	0.966	1.002	1.047	1.217	1.213	1.151	0.694	0.922	1.042	1.269	1.052		0.819	0.743	0.651	0.991		1	1.09	0.846	1.273	0.917	1.071		0.977	0.843	0.946
488839	Hs.533633	AT rich interactive domain 4B (RBP1- like)	ARID4B	1.015		0.918	1.056	0.884		1.391	0.5	0.355	1.134	0.758	0.937	1.053	0.736	0.773	1.159	1.055	1.212	1.405	1.258		0.815	0.609	0.505	0.692	0.996	0.864	1.202	1.053	0.961		0.858	0.397	0.551	0.63	0.436	1.537	0.834	0.384	0.534	0.456	1.023	0.925	1.691	0.923	1.212
488956	Hs.309288	CUG triplet repeat, RNA binding protein 2	CUGBP2	0.97	1.119	1.129	0.874	0.732	0.437	0.795	1.308	0.578	0.534	1.433	0.761	0.633	1.494	0.556	0.847	0.748	0.919	0.758	0.838	0.834	0.557	0.332	0.296	0.415	0.886	0.91	0.908	1.07	0.822		0.94	1.384	1.433	0.796	0.666	1.071	0.883	0.642	0.978	0.58	0.962	0.956	1.402	0.785	0.789
489290	Hs.406184	FGFR1 oncogene partner 2	FGFR1OP2	0.86	0.885	1.199	1.177	1.15		0.993	0.898	1.606		0.566	0.63	0.859	0.703	0.664	0.953	1.097	1.347	1.399	1.281	0.524	0.71	0.759	0.825	0.799	0.811	0.888	1.131	1.058	0.99		1.019	0.77	0.997	0.947	0.888	1.168	1.013	0.972	1.767	0.953	0.944	0.944	1.443	1.228	1.047
489519	Hs.297324	Tissue inhibitor of metalloproteinase 3 (Sorsby fundus dystrophy, pseudoinflammatory)	TIMP3	1.221	1.183	2.325	1.354	3.348			1.105	1.618	1.711		1.006	1.027		1.198	0.703	0.776	0.947	1.109	1.15						0.908	1.079	1.525	1.022	1.216		0.774	0.778	1.218	1.387	1.756	1.058	1.004	1.083	1.746	0.843
489563	Hs.159161	Rho GDP dissociation inhibitor (GDI) alpha	ARHGDIA						0.837		1.741	1.113	1.68	0.853	0.985	0.91	1.032	0.961	0.787	1.008	0.727	0.8	0.744		0.968	0.896	1.103	1.128	1.132	1.238	1.354	1.382	1.499		0.964	1.956	2.615	1.033	1.317	1.274	1.106	0.829	1.277	1.289	0.742	0.568		0.784	0.789
489606	Hs.186424	BCL6 co-repressor	BCOR	0.956	0.731	3.356	2.206	1.101	0.755	0.819	2.433	0.782	0.731	0.865	0.75	0.705	0.915	0.3	0.856	0.726	1.716	1.298	0.937						0.963	1.302	3.989	2.276	1.498		1.35	1.269	2.126	1.513	1.436	1.261	1.147	2.023	0.996	1.365	0.862	1.309	2.874	0.661	0.861
489623	Hs.308048	Early B-cell factor	EBF	1.428	2.867	5.091	1.184	1.645	0.596	1.028	1.384	0.93	0.888	0.931	1.169	1.91	0.962	0.597	0.749	0.759	0.981	0.818	0.864	1.194	1.463	1.648	1.106	1.185	0.92	1.46	2.09	1.06	0.889		0.831	1.159	1.286	0.984	1.905	0.696	1.253	4.78	2.285	1.067	0.742		2.158	0.707	0.981
489729	Hs.369438	V-ets erythroblastosis virus E26 oncogene homolog 1 (avian)	ETS1	1.879	2.294	2.282	1.356	0.735	0.552	1.233	3.106	1.791	1.062		1.034	1.371	0.819	0.649	1.021	1.328	3.283	2.205	1.119						1.151	1.991	2.449	1.98	1.769		0.758	1.275	1.591	1.305	1.07	1.263	1.457	1.768	2.098	2.758
490102	Hs.500526	BTAF1 RNA polymerase II, B-TFIID transcription factor-associated, 170kDa (Mot1 homolog, S. cerevisiae)	BTAF1	1.826	1.489	1.365	1.144	0.943	0.427	0.833	0.941	0.892	0.683	1.149	0.858	0.768	1.512	0.73	0.834	0.778	1.38	1.395	1.117	0.65	0.452	0.464	0.504	0.57	0.807	1.09	1.386	1.307	1.377		0.784	0.762	1.017	0.875	0.829	0.834	0.713	0.919	1.351	0.718	0.755	0.735	1.34	1.066	1.314
490615	Hs.546366	Tubulin, gamma 2	TUBG2	1.318	1.052	0.893	0.885		1.363	1.394	1.828		1.354	0.723	0.743	0.664	0.775	0.931	1.092	1.135	0.925	1.091	1.205						0.757	0.696	0.905	0.85	1.024		1.084	0.923	0.944	0.872	0.783	0.97	1.122	0.931	0.969		0.824	0.693	0.966	0.77	0.871
490696	Hs.244940	Retinol dehydrogenase 10 (all-trans)	RDH10	1.441	1.208	1.435	1.153	1.026	0.444	0.559	0.335	0.477	0.472	1.065	0.807	0.603	1.339	0.698	0.801	0.716	0.919	0.911	1.005	0.824	0.521	0.524	0.692	0.973	0.698	0.948	1.094	0.899	1.241		0.874	0.664	0.792	0.835	1.212	1.034	0.689	1.212	1.486	1.686	0.802	0.718	1.152	0.712	1.178
490778	Hs.146602	Low molecular mass ubiquinone-binding protein (9.5kD)	QP-C	0.941	1.339	1.032	0.852	0.995	0.895	1.358	1.324	0.98	1.299	0.669	0.595	0.533	0.635	0.432	0.767	0.932	0.76	0.851	0.754	0.944	0.768	0.827	1.102	1.065	1.048	1.079	1.05	1.274	1.23		1.081	0.984	1.153	0.986	0.855	1.38	1.37	2.019	3.284	0.875	1.129	1.032	1.545	1.068	1.178
490805	Hs.522932	Nuclear receptor coactivator 4	NCOA4	0.929	1.217	1.185	1.144	0.888	1.016	0.812	0.765	1.083	0.739	0.966	0.766	0.913	1.33	0.686	0.839	0.788	1.007	1.173	0.995	0.921	0.742	0.6	0.803	0.72	0.849	1.105	1.135	1.168	1.171		1.028	0.807	1.329	1.378	1.431	1.076	1.474	0.764	1.069	0.396	0.625	0.734	1.015	0.733	0.837
490995	Hs.477866	Procollagen-lysine, 2-oxoglutarate 5-dioxygenase 2	PLOD2	1.323	1.312	1.446	1.155	1.376	0.394	0.745	0.545	0.744	0.771	0.769	0.571	0.535	1.071	0.642	0.762	0.736	0.861	0.961	1.254	0.731	0.779	0.615	1.062	1.162	1.021	1.486	1.701	2.068	2.366		0.846	0.855	0.998	0.966	1.393	1.178	1.155	0.696	1.145	1.643	0.726	0.857	1.456	0.813	1.712
491184	Hs.408456	Protein tyrosine phosphatase, receptor type, S	PTPRS	0.663	0.969	1.272	0.888	1.276		1.022	1.698	1.148	0.889		1.166	1.289	1.578	0.734	1.273	1.297	0.987	0.97	1.054		1.294	0.818	1.183	1.159	1.183	1.367	1.123	1.618	1.419		1.237	1.378	1.189	1.224	1.185	0.944	1.458	0.945	1.15	0.441	0.976	0.639	1.162	0.846	0.841
491545	Hs.138207	Hypothetical protein FLJ21839	FLJ21839	0.799	2.754	4.826	2.288	0.971	0.703	0.768	0.84	1.216	0.562	1.193	1.441	1.425	1.811	0.725	0.929	0.872	1.441	1.668	0.971		0.769	0.663	0.794	0.525	1.127	1.668	2.166	2.214	1.124		0.841	0.759	1.412	1.777	1.063	1.333	1.533	1.876	2.046	0.469	1.116	1.273	2.422	1.627	1.178
49162	Hs.213061	Nuclear casein kinase and cyclin-dependent kinase substrate 1	NUCKS	0.593	1.425	1.27	1.505	1.357	1.106	0.907	0.387	0.683	0.829	0.87	0.797	0.699		0.624	1.078	0.931	0.913	1.093	1.315						0.753	0.815	0.969	0.748	0.79		0.908	0.459	0.573	0.824	0.952	1.121	1.235	0.459	0.585	0.36	0.945	1.076	1.348	1.003
49296	Hs.471851	High density lipoprotein binding protein (vigilin)	HDLBP	1.092	0.912	1.674	1.517	1.065	1.636		1.333	2.524	1.421	1.13	1.257	1.128	1.063	1.396	1.312	1.297	1.059	1.093	1.28	1.318	1.561	1.463	1.066	1.169	0.96	1.357	1.237	0.969	0.858		0.613	2.373	1.658	1.771	2.044	0.905	1.38	0.746	0.695	0.693	0.679	0.674	0.666	0.762	0.67
49318	Hs.466791	AXL receptor tyrosine kinase	AXL	1.771	1.513	2.353	0.984	1.1	1.092	1.331	1.009	1.916	1.732	0.59	0.944	1.005	0.636	0.917	0.683	1.106	0.729	0.767	0.766		1.301	0.79	0.969	1.356	0.887	1.028	0.988		0.8		0.848	0.446	0.721	0.621	0.673	1.222	1.39	0.476	0.474	0.492	0.703	0.793	0.879	1.003	0.964
49351	Hs.21432	Plexin A3	PLXNA3						1.269	1.151	1.334	0.967	0.774	1.372	1.231	1.071	1.832		0.933	0.772	0.904	0.978	1.019	1.51	1.043	0.692	1.087	1.185	0.96	1.107	1.067	0.907	1.233		0.867	1.926	2.194	1.437	1.56	1.186	1.397	0.776	1.318	2.333	1.045	0.599	1.08	1.06	1.192
49560	Hs.502842	Calpain 1, (mu/I) large subunit	CAPN1	1.633	1.359	2.26	0.912	1.311	0.949	1.399	1.401	1.236	0.915	0.631	0.776	0.606	0.688	1.016	1.05	1.607	1.156	1.313	1.252		2.909	1.297	2.113	2.22							1.041	1.452	1.581	1.149	1.182	1.09	1.441	0.709	1.2	1.843	0.871	0.797	1.292		1.059
49860	Hs.256667	Pyruvate dehydrogenase kinase, isoenzyme 2	PDK2	1.236	1.315	0.821	0.8	1.083	1.283	1.273	1.41	1.254	1.129	1.172	1.21	1.418	1.738	1.413	1.653	1.22	1.311	1.115	1.008	2.66	1.727	1.442	1.716	1.707	0.813	0.74	0.709	0.689	0.947		1.114	1.05	0.975	1.073	0.864	0.913	1.673	0.848	0.821	0.833	1.087	0.956	1.181	0.812	0.73
49920	Hs.292579	Phosphatidylserine synthase 1	PTDSS1	0.851	0.867	1.364	1.797	1.239	1.495	1.03	1.073	1.881	1.035	3.286	2.419	3.247	3.408	1.82	1.185	1.028	1.237	0.99	1.611	2.184	2.409	2.316	3.329	2.247	0.809	0.985	0.955	1.045	1.541		1.278	1.585	1.172	1.967	1.65	0.996	2.045	0.92	0.951	0.922	1.161	1.304	1.178	1.819	1.279
50175	Hs.515255	LSM4 homolog, U6 small nuclear RNA associated (S. cerevisiae)	LSM4	0.835	0.849	1.463	1.354	1.321	1.546	0.855	1.171	1.01		1	0.997	0.628	1.402	1.159	0.791	0.766	0.772	0.762	0.775	1.254	0.927	0.784	0.975	1.015	0.907	0.928	1.102	0.98	1.248		0.96	1.595	1.499	1.428	1.631	1.23	2.369	1.044	2.143	1.221	0.904	0.818	0.878	0.898	0.675
502151	Hs.500761	Solute carrier family 16 (monocarboxylic acid transporters), member 3	SLC16A3	1.018	0.945	1.326		1.241		1.718	1.153	1.456	1.582	1.261	0.989	1.303	0.87	1.069	1.075	1.131	1.363	1.447	1.292	1.301	0.87	0.606	1.13	1.008	1.051	0.989	1.02	1.366	1.249		0.931	0.931	1.047	1.257	1.322	1.096		0.972	1.092	1.486	0.95	0.939	1.227	1.391	1.114
502242	Hs.124366	Bobby sox homolog (Drosophila)	BBX	0.889	0.952	1.187	1.17	0.816	0.842	0.492	0.514	0.769	0.452	1.346	1.129	0.807	1.112	1.076	0.767	0.648	0.715	0.72	0.727	0.781	0.922	0.793	0.842	0.891	0.94	1.084	1.13	0.912	0.915		1.123	0.897	0.613	1.197	1.212	1.276	1.394	1.21	1.077	0.889	1.118	0.954	1.084	0.675	0.463
502446	Hs.120323	DNA polymerase-transactivated protein 6	DNAPTP6	1.507	1.89	1.593	0.937	1.2	0.878	0.804		1.026	1.267	1.445	1.392	1.358	2.327	1.118	1.023	0.758	0.879	1.264	1.45	1.17	0.775	0.369	0.571	0.624	0.988	1.404	1.122	1.451	0.959		0.966	0.739	1.142	1.204	1.266	1.247	0.995	0.264	0.277	0.344			1.107		1.027
502565	Hs.501735	Stromal interaction molecule 1	STIM1	2.672	1.18	0.924	1.438	0.813		0.945	1.225		0.918	0.833	0.849	0.669	0.871	0.71	1.08	1.258	1.031	1.182	1.226	1.1	0.881	0.617	0.979	1.048							0.84	1.293	1.134	0.628	0.705	0.782	1.689	0.806	1.029		0.767	0.791	1.359	0.877	0.88
502585	Hs.406799	RAB18, member RAS oncogene family	RAB18	2.226	0.991	1.435	1.216	1.083	0.793	1.036	1.339	1.508	0.918	1.204	0.924	1.152	2.972	1.029	0.781	0.959	0.866	0.933	0.927	1.727	1.142	1.002	1.222	1.557	0.909	1.179	1.424	1.049	0.832		0.838	1.044	1.331	1.687	1.394	0.881	1.249	0.663	1.075	1.986	0.801	0.909	1.893	1.079	1.948
502988	Hs.263600	Zinc finger protein 20 (KOX 13)	ZNF20	0.763	0.807	0.831	0.961	1.242	1.15	0.826	0.882	0.891		0.913	0.875	0.753		1.032	0.766	0.887	0.786	1.008	1.232		0.892	0.568	0.805	0.957	0.852	1.021	1.169	1.132	0.963		0.637	0.751	0.89	0.447	0.595	1.536	1.045	0.841	1.393	0.956	0.905	0.625	0.821	1.047	0.939
503691	Hs.124366	Bobby sox homolog (Drosophila)	BBX	1.012	1.651	1.306	1.007	0.872		0.606	0.538	0.767	0.471	0.678	1.21	0.975	1.252	0.758	0.834	0.706	0.829	0.759	0.763	0.987	0.829	0.684	0.704	0.745	0.924	1.239	1.254	0.945	0.934		1.115	0.973	0.947	0.979	1.083	1.225	1.233	1.087	0.856	0.558	1.201	1.053	0.979	0.691	0.663
503914	Hs.61441	RNA binding motif protein 27	RBM27						0.557	0.703	0.663	0.491	0.573	1.177	1.011	0.657	1.738	0.622	0.853	0.832	0.999	0.959	0.996						0.973	1.314	1.713	1.22	1.195		1.012	0.856	0.951	1.253	1.357	1.312	1.686	0.788	1.036	1.469	0.881	0.884	0.946	0.869	1.277
504253	Hs.372050	Yip1 domain family, member 5	SMAP-5	1.334	0.86	1.698	1.756	1.839	1.017	0.816	1.162	1.264	0.915	1.283	0.882	0.862	2.411	1.338	0.7	0.699	0.962	0.806	1.072	1.56	1.068	0.827	1.049	1.28	1.157	1.064	1.15	1.054	1.13		0.961	1.237	1.269	2.214	2.55	0.938	1.247	0.416	0.922	2.338	1.115	0.929	0.884	0.929	1.406
504678	Hs.269909	Chromosome 14 open reading frame 147	C14orf147	0.542	0.616	0.769	0.938	1.151			0.646	0.826	7.063	0.616	0.785	0.658	1.255	0.602	0.583		0.861			0.827	0.746	0.628	0.794	0.77	0.924	0.998	1.011	0.959	0.75		0.761	1.088	1.204	1.244	1.323	1.185	1.641	1.96	1.984		0.825	0.951
50469	Hs.513260	DDHD domain containing 1	DDHD1	0.843				1.018	1.365		0.681	0.953	1.434		0.97	0.971	0.965	1.001	0.986	1.151	1.143	1.858	2.41	0.92	0.965	0.966	0.99	1.242	1.075	1.086	1.363	1.85	1.647		1.047	0.68	0.397	0.695	0.578	1.278	0.719	0.439	0.694	0.46	1.016	1.058	0.829	0.95	0.815
50519	Hs.65734	Aryl hydrocarbon receptor nuclear translocator-like	ARNTL	0.943	1.183	1.046	0.717	1.177							1.115	0.742	1.224	1.462	0.945	0.955	1.24	1.533	1.74	0.961	0.79	0.609	1.022	1.415	0.939	1.179	1.174	1.447	1.671		0.785	0.827	1.083	0.726	1.513	0.965	0.942	0.83	0.947	1.556	0.704			1.137	1.519
505289	Hs.464438	Angiotensin II receptor-associated protein	AGTRAP	1.166	0.895	1.23		1.133	1.101	0.999	1.34	1.047	0.703	0.633	0.81	0.955	0.75	0.916	1.014	1.041	1.088	1.047	1.235	0.966	0.796	0.565	0.699	1.054	1.148	1.146	1.11	1.186	1.643		1.017	1.842	1.959	1.245	1.459	1.266	2.294	0.701	0.847	1.218	0.911	0.911	1.183	1.032	1.055
505835	Hs.276252	Attractin	ATRN	1.592	1.397	1.702	1.389	1.262	1.5	0.952	1.149	1.114	0.905	1.088	1.059	1.309	1.347	0.95	0.829	0.997	0.79	0.852	0.91	0.769	0.611	0.507	0.612	0.828	0.919	1.426	0.995	1.166	0.982		0.763	1.064	1.547	1.297	1.5	1.025	0.919	1.214	1.494		0.716	0.869	0.981	0.772	0.913
505836	Hs.24283	Zinc finger, DHHC-type containing 20	FLJ25952	1.906	1.54	1.085	1.57	0.899	0.255	0.38	0.63	0.588	0.389	1.085	0.771	0.625	1.403	0.822	0.672	0.618	0.88	1.02	1.205						0.67	0.98	1.095	1.061	1.023		0.902	0.81	0.831	0.924	0.987	1.139	1.63	0.984	1.76	2.452	0.895	1.036	1.518	0.852	1.329
505924	Hs.434232	ElaC homolog 2 (E. coli)	ELAC2	1.397	0.962	0.834	0.696	0.794	0.852	1.107	1.181	1.629	1.047	0.681	1.165	0.705	0.994	1.255	1.067	1.006	1.091	1.242	1.372	1.197	0.769	0.792	1.12	1.092	0.934	1.042	0.927	1.558	1.764		1.222	1.335	1.43	1.22	1.29	1.056	2.042	0.925	1.515	1.997	0.735	0.737	0.921	0.739	0.783
505948	Hs.455336	Nasal embryonic LHRH factor	NELF	1.593	1.12	1.062	0.971	0.862	1.262	1.348	1.397	1.74	0.773	0.572	0.758	0.835	0.811	0.833	1.073	1.188	1.156	1.311	1.298	0.78	0.612	0.546	0.859	0.867	0.881	0.98	0.951	1.334	1.569		0.902	1.267	1.458	1.036	0.973	1.367	1.353	0.864	1.052	1.726	0.844	0.706	1.094	0.895	1.002
506033	Hs.37288	Nuclear receptor subfamily 1, group D, member 2	NR1D2	1.371	1.599	1.184	0.865	0.443	0.519	0.847	0.752	0.477	0.291		1.256	1.254	0.88	0.532	1	0.961	0.967	0.718	0.515		1.177	0.944	0.585		1.068	1.42	1.26	1.017	0.633		0.778	0.751	1.019	0.445	0.302	1.214	1.097	0.409	0.461	0.356	1.192		1.639	0.557	0.634
50606	Hs.446850	Chromosome 14 open reading frame 100	C14orf100	1.007	1.017	0.954	0.973	1.187		0.831		1.186			0.807	0.869	1.206	0.696	0.749	0.804	0.952	1.083	0.938		0.648	0.568	0.492	0.708	1.075	1.134	1.259	1.353	1.168		0.868	0.706	1.018	1.074	1.438	0.925	0.994	0.936		1.057	0.823	0.889		0.685	1.177
506483	Hs.120150	Transcribed locus		1.087	1.477	1.284	0.483	0.63							1.374	1.533	1.56	0.917	1.015	0.773	0.846	0.749	0.803		1.329	1.02	0.595	0.649							0.928	1.245	1.126	0.45	0.758	1.217	1	0.829			0.91	1.158
506497	Hs.325650	EH-domain containing 2	EHD2		0.815	1.388	1.107	1.25			1.248	1.302	1.007	0.938	1.029	0.859	1.04	0.819	0.662	0.892	0.72	0.692	0.748												0.901	1.64	1.283	1.231	1.064	1.472	1.715	0.96	1.108	0.567	0.974	0.529	0.803	0.882	0.642
506516	Hs.128856	Scavenger receptor class A, member 3	SCARA3		1.789	1.818		1.062	0.675	0.644	0.634	0.433							0.578	0.611	0.807	0.969	1.054		0.848	0.68	0.739	0.974	0.884	1.265	1.385	1.028	1.037		0.974	1.068	1.397	1.15	1.554	1.502	0.942	0.474	0.639	0.723	0.938		0.811		0.964
50660	Hs.465041	Haloacid dehalogenase-like hydrolase domain containing 2	HDHD2	0.819	0.955	0.723	0.771	1.071	0.997	0.912	0.552	1.471	1.234		1.076	0.9	1.056	0.903	0.949	0.921	0.956	1.273	1.293	0.853	0.887	0.709	0.786	0.903	0.91	0.814	0.979	0.939	0.963		0.712	0.545	0.719	0.937	1.037	1.072	1.098	0.74	1.156	0.927	0.774	0.81	1.046	1.045	1.168
506667	Hs.30385	Myeloid/lymphoid or mixed-lineage leukemia (trithorax homolog, Drosophila); translocated to, 10	MLLT10	0.568	0.755		1.086	1.626	2.094	1.943	0.684	0.521	1.95	1.585	1.385	1.095	1.551	0.938	0.965	0.761	1.029	1.12	1.13	1.008	0.61	0.285	0.39	0.452	0.941	0.811	0.946	1.087	0.962		0.958	0.651	0.862	0.583	0.906	0.97	1.941	0.14	0.263	0.323		0.797	0.574	0.88	0.85
50736	Hs.269592	Coiled-coil and C2 domain containing 1A	FLJ20241	1.291	0.959	1.035	0.8	0.579	1.029	1.257	1.345	1.217	0.985	0.718	1.18	1	0.697	1.045	1.63	1.951		1.33	1.387		0.69	0.523		0.542	1.001	0.844	0.706	1.011	1.185		0.548	1.366	1.327	0.887	0.81	1.503	1.022	0.812	1.129	1.206	0.75	0.693	0.823		0.603
50763	Hs.511952	Chromobox homolog 6	CBX6	1.463	0.63	1.877	1.674	1.32	1.611		1.781		0.816	1.218	1.209	0.94	1.733	1.012	0.75	0.75	0.781	0.859	0.852	1.541	0.875	0.577	0.861	0.9	0.628	0.938	1.077	1.163	1.342		0.917	1.997	1.795	2.022	1.956	0.831	1.518	0.755	1.439	1.887	0.929	0.734	0.718	0.769	0.601
50765	Hs.425104	Activating transcription factor 2	ATF2	0.993	1.387	0.988	1.466	0.642	0.354	0.691	0.659	0.581	0.606	0.836	0.574	0.591	0.729	0.579	0.727	0.76	1.19	1.15	1.114		0.954	0.699	0.94	0.637	1.015	1.287	1.359	1.608	1.295		0.953	0.812	1.069	0.838	0.919	1.213	1.802	0.821	1.191	1.269	0.944	0.992	1.666	1.069	1.63
50794	Hs.472221	Zinc finger protein 133 (clone pHZ-13)	ZNF133	1.217	1.739	2.86	1.004	1.328	0.76	1.11	1.305	1.045	1.046	0.835	0.734	0.821	0.496	0.613	0.628	0.541	0.641	0.49	0.51						1.038	0.953	1.406	1.092	1.183		0.99	0.924	1.101	0.739	1.176	1.629	1.169	2.13	1.644	1.459	1.047			1.695
50805	Hs.372309	Chromosome 10 open reading frame 84	C10orf84	0.863	0.92	0.697	0.624	0.812			0.862	0.816	0.882		0.918	0.961	1.016	0.685	0.678	0.662		1.114	0.966	0.595	0.656	0.631	0.676	0.828	0.919	1.102	1.088		1.241		0.79	0.825	0.948	0.914	0.929	1.049	1.289	0.726	1.201	0.979	1.001	0.892	1.425	1.013	1.248
50888	Hs.523302	Peroxiredoxin 3	PRDX3	0.997	0.912	0.738	1.033	0.71	0.567	0.776	0.474	1.182	0.878	0.923	0.827	0.668	0.979	0.724	0.886	0.868	1.024	1.254	1.149	0.845	0.734	0.629	0.757	0.734	0.745	0.876	0.841	0.904	0.913		0.998	0.642	0.911	1.125	1.524	0.965	1.908	1.282	1.8	1.306	0.761	0.775	1.16	0.858	1.122
50905	Hs.546407	Cullin-associated and neddylation-dissociated 1	TIP120A	1.289	1.316	1.457	1.052	1.053	0.388	0.67	0.575	0.592	0.668	0.855	0.681	0.861	1.19	0.649	0.954	0.847	1.003	1.304	1.225	0.878	0.555	0.524	0.666	0.814	0.91	0.998	1.011	1.104	1.017		0.958	0.809	1.268	1.081	1.413	0.838	1.415	0.551	0.818	1.053	0.688	0.874	1.515	0.89	1.075
509943	Hs.4747	Dyskeratosis congenita 1, dyskerin	DKC1	0.471	0.949	1.421	2.013	1.413	0.556	0.709	1.022	1.745	0.817	0.948	0.808	0.83	1.969	0.928	0.863	0.851	1.047	1.31	1.533	0.768	0.872	0.759	1.288	1.425	0.869	1.075	1.568	1.496	1.612		0.683	1.11	1.506	2.411	2.952	1.372	1.107	1.321	2.595	0.955	0.834	0.798	1.169	1.011	1.34
510032	Hs.514009	Chromosome 17 open reading frame 35	C17orf35	0.825	1.318	1.386	1.081	1.418	1.683	0.941	1.17	1.227	1.025	1.964	2.475	2.808	2.935	1.55	2.3	1.668	2.232	1.964	2.637		3.363	5.663	4.512								1.115	1.272	1.2	1.514	1.355	0.934	1.647	0.992	0.841	0.74	1.136	0.648	1.21	1.176	1.493
510060	Hs.128959	Pre-mRNA cleavage complex II protein Pcf11	PCF11	0.807	1.503	0.929	0.766		0.754	0.947	0.649	0.567	0.784		0.927	0.991	0.574	0.587	1.295	1.491	1.419	0.977	1.079	0.812	0.876	0.58	0.404	0.606	1.064	1.322	1.24	0.797	0.891		0.968	0.832	1.074	0.546	0.854	0.969	1.51	0.645	0.597	0.64	0.986	1.058	1.424	0.589	1.398
51078	Hs.507978	CDNA FLJ34896 fis, clone NT2NE2018180		1.051	1.086	1.687	2.682	1.157			0.789	0.614	0.592	1.183	0.773	0.947	1.658	0.722	0.824	0.763	0.837	0.986	1.103	1.086	0.934	0.712	0.994	1.217	0.958	1.059	1.09	1.072	1.278		0.821	1.093	1.293	1.187	1.713	0.985	0.673	0.882	1.314	1.037	0.852	1.208	1.03	0.798	1.016
51083	Hs.314543	Catenin (cadherin-associated protein), delta 2 (neural plakophilin-related arm-repeat protein)	CTNND2	1.038	1.321	2.005	0.989	1.348	1.313	1.192	1.225	1.37	1.792		0.757	1.444	1.603	1.004	0.886	0.989	0.8	1.004	0.978		0.878		1.277	0.937	0.811	1.117	1.29	1.29	0.955		0.861	0.857	1.299	1.152	0.772	1.052	0.796	0.988	1.292	1.9				1.268	1.687
511218	Hs.118166	Hypothetical protein MGC24039	MGC24039	1.164	1.251	0.799	1.001	0.916			1.009		1.676	1.162	0.786	0.547	0.884	0.71	0.807	0.989	0.968	1.094	0.777	0.943	0.88	0.812	0.966	0.931	0.936	0.892	1.059	1.164	1.109		0.898	0.823	0.982	0.863	0.743	1.043	1.094	1.149	0.859	0.851	0.72	0.892	1.303	0.984	1.193
511820	Hs.276310	Cell death-inducing DFFA-like effector c	CICE	1.026	1.434	1.417		1.254		1.274	1.155	1.41		1.192	1.25	1.148	1.146	0.99	1.003	1.182	0.872	0.938	1.038	0.987	0.793	0.843	0.796	0.743	0.985	1.132	1.025	1.065	1.225		0.928	1.347	1.196	1.215	1.101	0.833	0.948	0.751	0.884	0.995	0.903	1.169	1.187	0.953	1.177
512103	Hs.525084	HECT domain containing 3	FLJ21156	1.442	1.289	1.671	1.127	0.876	0.981	1.231	1.453	1.265	1.111	0.694	0.77	0.66	0.754	0.751	0.835	1.054	0.857	0.957	0.925	0.781	0.713	0.689	0.829	0.782	0.866	1.031	1.059	1.03	1.266		1.102	1.773	1.639	0.94	0.918	1.279	1.585	0.584	0.895	1.111	0.907	0.734	1.12	0.746	0.968
51331	Hs.21213	Myosin VA (heavy polypeptide 12, myoxin)	MYO5A	1.554	1.394	1.418	1.406	1.027	0.35	0.763	0.607	0.627	0.684	0.835	0.842	0.681	1.5	1.055	0.94	0.871	1.135	1.399	1.576	0.579	0.505	0.407	0.433	0.808	1.654	1.159	1.18	0.976	1.029		0.527	0.623	1.18	0.806	1.21	1.083	0.975	0.555	0.756	1.087	0.846	0.861	1.12	0.942	1.347
51783	Hs.515016	Melanoma associated antigen (mutated) 1	MUM1	1.219	0.897	1.311	1.386	1.442	1.304	0.835	0.926	0.649	0.705	1.054	1.358	0.834	1.405	1.382	0.865	0.803	0.864	0.842	1.223	1.45	1.098	0.854	1.28	2.08	0.849	0.9	0.944	1.043	1.411		1.009	1.153	1.081	1.236	1.459	1.037	1.745	0.993	1.109	2.073	1.018	0.924	0.842	0.893	0.895
51800	Hs.531111	YLP motif containing 1	YLPM1	0.934	1.039	1.513	1.591	1.181	0.674	0.69	0.883	1.232	0.608	1.042	0.719	1.222	0.952	0.826	0.749	0.632	0.823	0.955	0.94	0.868	0.831	0.617	1.038	0.813	0.893	1.203	1.081	1.362	1.282		0.865	1.439	1.714	1.464	2.032	1.165	1.19	1.057	1.603	1.13	0.688	0.743	0.901	0.695	0.756
52086	Hs.511952	Chromobox homolog 6	CBX6	1.572	0.937	1.312	0.69	1.165	1.629	1.55	1.848	1.973	0.88	1.025	1.204	1.241	1.737	1.26	1.155	1.057	1.115	1.197	1.106	1.064	0.675	0.308	0.439	0.588	0.816	1.119	1.128	1.76	1.825		0.874	2.312	2.639	1.721	1.588	0.92	1.958	0.779	1.153	1.934	0.744	0.585	1.046		0.746
52670	Hs.43590	Striatin, calmodulin binding protein	STRN	1.083	1.027	1.41	0.821	0.992	0.556	0.582	0.743	0.485	0.529	1.076	0.817	0.771	1.395	0.809	1.036	0.773	1.191	1.366	1.545		0.627	0.531	0.593	0.793							0.887	0.936	0.984	0.701	0.951	1.841	1.238	0.953	1.112	0.982	1.139	0.782	1.32	1.116	1.593
52749	Hs.387336	KIAA0701 protein	KIAA0701	1.071	1.656	1.329	1.011	0.916	0.404	0.815	0.832	0.932	0.742	1.114	1.004	0.967	1.048	0.76	1.062	0.953	1.303	1.331	1.636	0.948	0.789	0.75	0.828	0.984	0.831	1.05	1.234	1.325	1.194		1.026		1.209	1.084	1.153	1.045	1.133	1.003	1.377	0.55	0.821	0.819	1.348	0.977	1.389
529147	Hs.499925	Vacuolar protein sorting 26 (yeast)	VPS26	0.789	0.775	1.114	1.564	0.826	0.47	0.688	0.707	0.742	0.582	0.952	0.77	1.084	1.455	0.681	0.811	0.749	0.941	1.078	1.084	0.936	0.708	0.595	0.653	0.715	0.936	1.129	1.216	1.104	0.913		0.906	1.185	1.779	1.552	0.186	0.877	1.198	0.688	0.895	1.141	0.929	0.953	1.091	0.863	1.067
52960	Hs.520955	Williams-Beuren syndrome chromosome region 16	WBSCR16	1.537	1.217	1.707	1.008	2.207	1.69		1.186	1.586	1.39	1.685	2.016	1.651	2.523	2.081	1.075	0.845	0.837	0.85	0.966						0.853	1.148	0.996		0.825		0.791	1.103	0.994	1.231	1.019	0.998	1.912	1.338	0.942	0.866	0.972	0.936	0.873	1.026	0.853
530282	Hs.534168	NADH dehydrogenase (ubiquinone) 1 alpha subcomplex, 1, 7.5kDa	NDUFA1	1.239	1.475	1.244	1.371	1.605						0.915	0.658	0.554	0.684	0.58	0.72	0.797	0.7	0.802	0.655						0.881	1.004	1.081	1.167	1.176		0.873	1.007	1.082	1.261	1.4	0.925	0.973				0.919	0.717	1.476	1.128	1.198
530598	Hs.460336	Golgi associated, gamma adaptin ear containing, ARF binding protein 2	GGA2	1.417	2.055	2.817	2.27	0.946		1.815	2.45	1.349	1.026	0.571	0.808	0.507	0.539	0.633	1.189	1.775	1.398	1.368	1.289	0.856	0.943	0.659	0.993	1.403	0.925	0.911	0.878	0.906	1.267		1.056	3.035	2.98	0.97	0.984	2.222	4.803	0.703	1.504		0.989	0.618	0.957	0.699	0.551
530952	Hs.271044	KIAA0683 gene product	KIAA0683	1.195	0.896	1.195	0.793	1.095	1.27	1.241	1.049	1.075	1.071	1.276	1.296	0.96	1.081	0.978	1.122	1.182	1.321	1.381	1.29						0.757	0.968	0.835	0.963	0.898		0.918	0.88	0.923	1.073	1.044	0.865	1.847	0.969	1.255	1.347	0.913	0.795	1.258	0.798	0.97
531031	Hs.546407	Cullin-associated and neddylation-dissociated 1	TIP120A	1.183	1.047	1.273	1.25	1.183	1.332	0.752	0.73	0.967	0.715	0.946	0.974	0.676	1.567	0.702	0.808	0.757	0.816	0.947	0.892	0.674	0.632	0.638	0.612	0.811							1.071	1.112	1.412	1.372	1.284	1.156	1.889	0.83	0.985	1.314	0.728	0.716	0.843	0.76	0.785
53203	Hs.445603	Transcribed locus		0.809	0.794	0.988	1.193	1.133		0.866	0.808	0.621	0.847	1.223	1.117	0.977		0.967	0.97	0.761	0.833	0.715	0.91						0.867	0.679	0.934	0.845	0.855		0.936	1.24	1.032	0.716	0.815	0.667	0.918	0.756	0.865	0.831	0.818	0.902	0.753	0.825	0.992
53341	Hs.512029	Hypothetical protein LOC146712	B3GNTL1	1.603	1.483	1.336	1.402	1.599	1.172	1.055	1.506	1.397	1.109	1.719	1.488	1.722	1.809	1.351	1.017	1.116	1.196	0.853	1.039	1.523	1.476	1.124	1.756	1.604	0.785	0.983	0.845	0.932	1.338		1.022	1.607	1.442	1.509	1.326	0.928	1.566	0.88	1.016	0.971	0.84	0.846	1.047	0.954	0.922
545366	Hs.180758	Chondroitin sulfate GalNAcT-2	GALNACT-2	0.605	1.525	3.123	2.262	2.105	1.219		1.086	0.936	1.162	1.404	1.566	1.878	2.948	1.419	0.945	1.104	1.939	2.412	2.175						0.72	1.291	1.803	1.572	1.527		0.977	1.223	1.277	1.466	1.442	1.112	1.15	0.812	1.502	0.941		0.738	1.831	1.651	1.973
547247	Hs.25590	Stanniocalcin 1	STC1	0.918	1.279	1.408	1.091	1.177	0.882	0.792	0.966	1.186	0.855	1.242	1.192	0.983	2.56	0.857	0.803	0.629	0.932	0.98	1.147	1.4	1.012	0.853	0.915	0.991	0.907	0.947	1.185	1.145	0.84		0.869	1.167	1.672	1.052	1.105	1.264	1.077	0.749	0.979	0.873	1.026	1.022	1.525	1.134	1.315
561918	Hs.169474	Eukaryotic translation initiation factor 2B, subunit 4 delta, 67kDa	EIF2B4	0.734	1.053	0.938		1.036	1.078	1.106	0.683	0.801	1.007	0.724	0.854	0.681	0.809	0.815	1.001	0.993	1.017	1.29	1.136	1.058	1.001	0.745	0.811	0.93	0.892	0.753	0.908	0.883	1.025		0.918	0.676	0.825	1.005	0.904	0.945	1.343	0.555	0.866	0.473	0.755	0.628	0.987	0.973	0.929
564597	Hs.95600	Hypothetical protein LOC221711	LOC221711	0.622	0.832	0.748	0.846	0.724	1.087	0.854	0.844	2.095	0.877		0.558	0.825	1.089	0.563	1.079	1.178	1.192	1.347	1.025		0.521	0.537	0.505	0.552	1.011	0.924	1.199	1.2	0.866		0.836	0.546	0.805	0.852	0.783	1.993	1.298	0.754	1.207	0.888	0.563	0.57	0.862	0.674	0.967
566339	Hs.145575	Ubiquitin-like 3	UBL3	0.839	1.763	2.583	1.894	1.927	0.436	0.52	0.425	0.655	0.823		0.898	1.551	1.85		0.926	0.897	1.286	1.637	1.667		0.948	0.934	1.198	0.907		1.226	1.655	1.628	1.221		0.859	0.93	1.793	2.404	3.193	1.021	0.643	0.761	0.951	0.589	0.907	0.93	1.4	1.375	1.422
566597	Hs.274407	Protease, serine, 16 (thymus)	PRSS16	1.226	1.234	1.021	0.862	1.026			1.131	1.778	1.057		1.138	1.534	1.312	0.859	1.931	2.634	1.593	1.586	1.584			1.575	1.051		1.046	1.042	0.968	0.862			1.134	1.505	1.275	1.818	1.573	0.781	1.415	0.892	0.838	1.161	0.718		0.612	0.888	0.91
586731	Hs.187866	Stromal cell derived factor receptor 1	SDFR1	1.396	1.663	2.025	1.724	0.971	0.853	0.953	1.006	1.217	0.885	0.974	0.862	0.652	1.795	0.73	0.76	0.789	0.932	0.993	0.998	0.881	0.782	0.557	0.724	1.045	0.781	1.06	1.163	1.032	0.959		0.685	0.947	1.335	1.29	1.436	1.005	1.262	1.133	2.318	1.539	1.016	0.881	1.785	1.074	1.692
586831	Hs.133321	Trimethyllysine hydroxylase, epsilon	TMLHE	0.656	0.5	0.573	0.82	0.879	1.399	0.801	0.793	1.133	0.959	1.075	1.137	0.805	1.183	1.04	0.96	0.982	0.946	1.004	1.081	0.86	0.862	0.884	0.937	0.941	0.776	0.668	0.763	0.854	0.814		0.932	0.947	0.791	1.46	0.984	1.294	0.978	0.63	0.759	0.763	0.962	0.813	0.95	0.836	0.736
586888	Hs.77100	General transcription factor IIE, polypeptide 2, beta 34kDa	GTF2E2	0.707	1.345	1.501	1.086	1.709	1.043	1.168	1.095	1.705	0.99	0.994	0.771	0.689	1.293	0.879	0.66	0.982	0.764	1.074	1.22	0.764	0.78	0.611	0.781	0.921	0.98	1.156	1.303	1.468	1.346		0.666	0.792	1.311	1	1.584	1.45	1.265	1.665	2.732	0.775	0.753	0.696	1.061	0.958	0.994
589479	Hs.63290	2-hydroxyphytanoyl-CoA lyase	HPCL2	1.082	0.952	0.814	0.6	0.908	0.851		0.987	1.534	1.004	0.852	0.916	0.723	1.109	0.718	0.939	0.988	0.937	1.027	0.97	0.476	0.438	0.474	0.502	0.485	0.922	1.03	1.082	1.229	1.208		0.915	0.877	0.856	0.94	1.08	1.28	1.458	1.051	1.288	1.368	0.727	0.689	0.871	0.806	0.769
589617	Hs.129683	Ubiquitin-conjugating enzyme E2D 1 (UBC4/5 homolog, yeast)	UBE2D1	0.931	1.288	1.379	1.119	1.083	0.557	0.79	0.624	0.702	0.761	0.848	0.83	0.912	1.043	0.5	0.864	0.911	0.908	1.372	1.031	0.668	0.536	0.477	0.568	0.871	0.904	1.04	1.2	1.251	0.997		0.939	0.674	1.188	1.195	1.459	0.928	1.297	0.594	1.189	1.063	0.922	0.688	1.351	0.649	0.862
590145	Hs.516777	SH3-domain binding protein 4	SH3BP4	1.721	1.699	2.608	1.647	1.649	0.978	1.189	1.76	1.015	1.016	0.996	0.981	0.842	1.462	0.778	1.067	1.522	1.152	1.15	0.984						1.291	1.342	1.281	1.252	1.459		1.028	1.515	1.905	1.518	2.227	0.961	1.767	1.694	1.827	1.722	0.811	0.788	1.986	0.75	1
592458	Hs.518611	TBC1 domain family, member 14	TBC1D14	0.882	1.053	1.329	1.069	1.296	1.103	0.799	0.687	0.92	0.505	1.012	1.161	0.776	1.377		1.011	0.888	0.857	0.872	1.067	0.81	0.883	0.615	0.76	0.942	0.988	1.124	1.126	1.052	0.923		0.783	0.964	0.989	0.94	1.109	1.16	2.722	1.123	1.326	0.788	1.01	0.739	0.975	0.734	0.838
592662	Hs.520210	KDEL (Lys-Asp-Glu-Leu) endoplasmic reticulum protein retention receptor 2	KDELR2	1.12	2.749	1.436	1.739	1.085	1.175	1.363	0.955	1.227	0.985	1.763	1.771	1.206	1.621	0.814	1.184	1.225	1.043	1.065	1.13	1.482	1.857	1.018	1.518	1.576	1.029	1.304	0.969	0.828	0.818		1.073	1.082	0.846	0.915	0.844	1.278	1.949	1.631	2.076	1.235	1.352	1.22	1.691	1.392	1.921
592777	Hs.72222	Fer-1-like 4 (C. elegans)	FER1L4	1.015	0.928	1.141	1.128	1.173	0.902	0.708	0.863	1.141	0.536	0.9	1.086	0.706	1.192	0.82	0.982	0.978	0.869	0.947	1.011	1.205	0.955	0.722	0.85	1.109	0.786	0.92	0.929	0.842	0.933		0.879	1.13	1.202	0.883	1.176	1.459	3.197	0.98	1.431	1.075	0.927	0.703	0.816	0.625	0.752
593223	Hs.444569	Transmembrane protein 49	VMP1	0.797	0.861	1.439	1.479	1.287	1.286	1.344	0.753	1.43	1.286	1.029	0.751	0.591	1.249	0.787	0.837	0.928	0.896	0.995	1.029						1.332	1.247	1.48	1.388	1.128		1.214	0.947	1.342	1.698	1.985	1.347	2.072	0.725	1.308	1.433	1.063		0.952	1.025	0.998
594001	Hs.446270	DEAH (Asp-Glu-Ala-His) box polypeptide 36	DHX36	0.575	0.987	0.77	0.661	0.835	1.98		1.351	1.074		1.049	0.832	0.611	1.044	0.454	1.126	1.29	1.368	1.665	1.539	0.58	0.429	0.264	0.349	0.405	0.988	1.046	1.305	1.559	1.078		1.107		1.048	0.89	0.936	0.913	1.885	0.639	1.044	1.032	0.691	0.547	0.886	0.692	0.992
594322	Hs.368610	3'-phosphoadenosine 5'-phosphosulfate synthase 1	PAPSS1	0.891	1.006	0.921	1.946	1.293	0.578	0.582	0.605	0.64	0.854	1.373	1.281	1.247	1.029	0.835	0.735	0.768	0.716	0.884	1.077	0.947	0.702	0.559	0.707	0.726	0.966	0.843	0.982	0.961	1.097		0.918	0.923	1.133	1.212	1.308	0.935	0.903	0.668	0.796	0.634	0.82	1.04	0.763	0.944	0.669
594600	Hs.497279	Hypothetical protein FLJ20054	FLJ20054	0.828	0.732	0.829	1.167	0.848	1.042	0.773	0.643	0.387	0.576	0.736	0.91	0.925	0.862	0.691	0.841	0.948	0.838	0.832	1.039	0.81	0.706	0.59	0.565	0.697	0.829	0.849	1.043	0.889	0.724		1.076	1.245	1.087	0.635	0.86	1.408	1.581	0.475	0.769	0.96	0.947	0.829	0.754	0.649	0.775
595070	Hs.518326	Stress-associated endoplasmic reticulum protein 1	SERP1	1.073	1.039	1.492	1.82	1.666	1.145	0.672	0.961	1.49	0.814	1.243	0.973	0.797	2.074	0.874	0.726	0.689	0.784	0.878	0.954		0.81	0.62	0.829	1.146	0.866	1.256	1.517	1.542	1.528		1.142	1.426	1.408	2.109	2.378	1.228	1.426	0.809	1.304	1.487	0.733	0.729	1.089	0.719	1.407
595109	Hs.503368	Asparagine-linked glycosylation 8 homolog (yeast, alpha-1,3-glucosyltransferase)	ALG8	0.848	1.162	1.216	1.108	1.636	0.391	0.702	0.815	0.976	1.307	0.751	0.692	0.489	0.907	0.564	1.226	0.93	0.908	1.029	1.187	0.815	1.21	0.775	0.772	0.893	0.957	0.919	1.182	0.995	1.121		0.912	0.944	0.612	0.997	1.08	1.38	0.896	0.651	0.969	0.684	0.743	0.733	0.988	0.854	1.038
595328	Hs.485518	CD2-associated protein	CD2AP	1.565	1.09	0.999	1.187	1.001	0.365	0.616	0.502	0.865	0.616	0.966	0.564	0.543	1.099	0.631	0.921	0.857	1.219	1.432	1.523	0.974	0.761	0.681	0.797	1.029	0.733	0.831	0.873	0.987	1.101		0.857	0.874	1.144	0.945	1.291	0.992	1.455	0.598	0.892	1.296	0.692	0.757	1.228	0.799	1.231
609929	Hs.504828	DEAD (Asp-Glu-Ala-Asp) box polypeptide 47	DDX47	1.417	1.194	1.111		1.09	0.952	1.27	1.102	1.337	1.118	1.067	0.931	0.891	1.211	0.74	0.886	0.796	0.899	0.982	0.851	0.884	0.777	0.666	0.832	0.621	0.803	1.009	1.027	1.201	1.168		1.296	1.101	1.172	1.536	1.325	1.047	1.503	1.107	1.827	2.218	0.779	0.662	1.023	0.882	0.797
609980	Hs.188501	Platelet-activating factor acetylhydrolase, isoform Ib, beta subunit 30kDa	PAFAH1B2	0.732	1.005	1.316	1.126	1.063	0.484	1.032	0.742	0.872	0.861	0.904	0.909	0.65	1.35	0.782	0.962	0.945	0.987	1.067	1.144	0.917	0.931	0.634	0.829	0.898	0.775	0.867	0.838	1.274	1.177		0.685	0.904	1.556	1.209	1.315	1.117	1.703	1.288	1.855	0.669	0.755	0.828	1.348	0.846	1.169
610012	Hs.408614	ST8 alpha-N-acetyl-neuraminide alpha-2,8-sialyltransferase 1	SIAT8A	1.256	1.165	0.86	0.729	0.992	1.17	0.781	1.203	1.627	1.069	2.171	1.481	1.194	2.268	1.087	1.101	1.2	1.235	1.484	1.619	1.278	1.033	1.114	1.578	1.343	1.039	1.126	1.163	1.559	1.655		1.398	1.4	1.183	1.485	1.198	0.814	1.324	0.904	1.029	1.475	0.768	0.987	1.308	1.426	1.883
610113	Hs.134822	Sorting nexin 2	SNX2	0.793	1.038	0.686	0.452	0.707	1.338	0.866	0.807	0.907	0.712	3.081	1.01	0.938	0.997	0.59	0.973	0.957	0.983	1.024	0.956	0.904	0.677	0.625	0.615	0.602	0.989	1.045	1.084	1.079	0.862		1.005	0.848	1.171	0.943	0.949	1.184	1.743	0.584	0.617	0.498	0.806	0.754	0.871	0.661	0.669
610374	Hs.512973	Butyrate-induced transcript 1	HSPC121	0.486	0.529	0.578	0.743	0.938	1.897	0.962	1.024	0.819	1.09	1.03	0.938	0.74	1.4	0.707	0.914	0.81	0.933	1.02	1.022	0.811	0.77	0.388	0.503	0.573	1.015	0.892	1.056	1.297	1.041		1.155	0.858	1.193	1.34	0.965	1.134	2.458	0.358	0.33	0.418	1.055	0.695	0.977	0.854	0.742
61044	Hs.204619	Hypothetical protein FLJ37953	FLJ37953	0.98	0.508	0.781	0.922	0.898	1.493	0.753	0.84	1.981	1.127	1.051	0.744	0.65	1.01	0.764	0.997	0.924	0.856	0.808	0.84		0.674	0.654	0.716	0.734	0.823	0.902	0.897	0.888	0.795		1.506	1.229	0.962	0.813	1.811	1.538	0.946	0.693	0.881	1.437	0.312	0.65	0.388	0.928	0.684
611075	Hs.67397	Homeo box A1	HOXA1	0.701	0.992	1.002		1.07	0.567	0.805	0.815	0.902	0.73	0.835	1.05	0.79	1.261	0.631	0.925	0.913	1.038	1.212	1.197						0.873	0.937	1.067	1.283	1.099		1.414	1.247	1.237	1.215	1.28	1.078	1.766	0.807	0.907	0.815	0.764		1.139	0.799	1.052
613113	Hs.3459	KIAA1970 protein	KIAA1970	0.85	0.768	1.29	1.706	1.024	0.882	0.803	0.797	1.182						1.028	1.058	1.311	0.962	0.992	1.069	0.838	0.619	0.883	0.742	0.77	1.084	1.547	0.981	1.331	1.128		1.336	1.586	1.499	1.746	2.19	0.931	1.319	0.683	0.938		0.699	0.718	0.803	0.941	1.065
62232	Hs.373763	Heterogeneous nuclear ribonucleoprotein R	HNRPR	0.664	0.522	0.765	0.77	0.547	0.935	0.705	0.64	1.161	0.784		0.951	0.714	1.127	0.599	1.022	1.1	0.963	0.954	1.08	0.932	0.901	1.184	0.816	0.788	0.699	0.738	1.043	1.055	0.781		1.09	0.601	0.848	1.263	1.048	1.263	1.214	0.548	0.755	1.121	0.766	0.671	0.715	0.921	0.737
624291	Hs.352656	Growth hormone inducible transmembrane protein	GHITM	1.35	1.079	0.816	0.959	0.7	0.53	0.845	0.848	1.286	0.642	1.048	0.71	0.639	1.332	0.695	0.827	0.756	0.998	1.029	0.972	0.813	0.641	0.562	0.636	0.652	0.837	1.114	1.025	1.289	1.217		0.894	1.24	1.881	1.602	1.378	0.861	1.424	1.242	2.026	2.376	0.652	0.733	1.248	0.717	1.187
624754	Hs.460988	Core-binding factor, beta subunit	CBFB	1.274	1.215	2.364	2.73	2.111	0.75	0.783	0.836	1.434	0.803	0.96	0.823	1.349	2.578	1.05	0.941	1.128	1.618	2.505	2.069	0.801	0.702	1.201	2.024	1.991	0.975	1.074	1.767	2.141	1.772		0.866	1.189	2.132	2.742	2.146	0.948	2.404	0.884	1.403	1.625	0.773	0.962	1.856	1.58	1.716
625882	Hs.495219	Prostaglandin E synthase 2	PTGES2	0.741	0.797	1.007	1.014	1.048	0.975		1.323	1.925		1.613	1.114	0.965	1.258	1.209	1.077	1.213	1.316	1.349	1.293	1.172	0.969	0.999	1.012	1.034	0.983	1.005	0.904	1.104	1.147		0.984	1.802	2.38	1.347	1.896	1.065	2.805	0.638	1.063	1.312	0.896	0.737	0.717	0.877	0.837
626070	Hs.127432	DTW domain containing 1	MDS009	1.075	1.013	1.267	1.063	1.476	0.835	0.817	0.6	0.716	0.742	0.983	0.859	0.669	1.254	0.902	0.897	0.944	0.947	1.273	1.216		0.563	0.338	0.612	0.751	0.884	0.909	1.104	1.122	1.061		0.965	0.858	0.871	1.274	1.377	1.331	0.822	0.531	0.694	0.702	0.849	0.815	0.994	1.17	1.604
626385	Hs.553496	Phosphoglucomutase 3	PGM3	0.62	1.165	1.324	1.266	2.245	1.203	1.288	0.469	1.501	2.347	0.706	0.951	1.025	0.82	1.031	0.945	0.922	1.169	1.471	1.71	1.149	1.216	0.783	1.137	1.671	0.91	0.892	1.121	1.138	0.998		0.912	0.434	0.726	1.69	1.69	1.259	1.628	0.647	1.258	0.592	0.795	0.744	1.203	1.097	1.082
626502	Hs.489284	Actin related protein 2/3 complex, subunit 1B, 41kDa	ARPC1B	1.754	1.465	2.345	1.743	1.505	1.307	1.029	1.909	1.759	1.593	0.997	0.912	0.956	1.549	1.193	0.996	1.214	1.06	1.218	0.97	1.146	0.958	0.86	1.135	1.272	0.929	1.163	1.142	1.17	1.763		1.364	2.032	1.997	1.451	1.791	1.295	2.433	1.116	1.26	1.744	0.756	0.652	1.068	0.82	1.243
626555	Hs.511760	Neuropathy target esterase	NTE	1.136	1.142	1.928	1.261	2.013	1.304	1.077	1.638	1.37	0.9	0.623	1.012	0.769	0.996	0.933	1.189	1.841	1.174	1.305	1.211	1.302	1.032	0.736	0.858	1.189	0.847	0.671	0.681	0.726	0.904		1.091	1.229	1.258	1.192	1.068	1.329	2.007	0.504	0.881	0.421	0.746	0.557	0.737	0.718	0.656
626716	Hs.192221	Elongation factor, RNA polymerase II, 2	ELL2	1.063	1.685	1.996	1.28	1.353	0.754		0.994			1.807	1.077	1.014	1.567	1.682	1.507	1.694	1.96	2.056	1.894	1.065	1.42	1.638	1.571	1.853	0.851	0.804	1.069	0.898	0.808		0.999	0.845	1.017	1.503	1.589	1.155	1.427	0.909	1.189		0.808		1.463	1.222	1.456
626848	Hs.306242	RAN binding protein 9	RANBP9	0.768	1.058	1.216	1.284	1.831	1.231	0.778	0.745	1.44	0.824	1.027	0.882	0.634	1.311	0.631	0.741	0.684	0.771	0.857	0.922	0.678	0.772	0.629	0.831	0.817	0.842	1.123	1.221	1.201	1.199		0.848	0.986	1.275	1.441	1.75	1.32	1.741	1.661	2.83	1.667	0.726	0.75	1.081	0.783	0.854
627040	Hs.31016	Metal response element binding transcription factor 2	M96	1.47	0.883	0.463	1.031	0.728		0.968	0.729	0.575	0.985	1.198	0.777	0.408	0.841	0.748	1	1.091	1.051	1.27	1.227	0.697	0.579	0.44	0.409	0.532	1.012	0.971	1.158	1.267	1.209		0.893	0.641	0.752	0.716	0.671	0.987	2.02	0.866	0.863	1.166	0.7	0.834	0.973	0.897	0.987
627118	Hs.101364	HCV NS3-transactivated protein 1	NS3TP1	0.917	1.562	1.309	2.258	1.182	0.295	0.685	0.568	1.13	0.821	1.098	1.043	0.942	1.357	0.789	0.972	0.922	1.053	1.106	1.095	0.952	0.914	0.932	0.917	1.016	0.899	0.956	1.054	1.035	0.98		0.941	0.877	1.162	1.786	1.929	1.149	1.402	1.076	1.514	0.606	0.712	0.858	0.797	1.072	0.921
627211	Hs.194754	Chromosome 1 open reading frame 107	MGC29875	0.491	0.671	0.785	1.071	0.881			0.823	1.9			0.815	0.907	0.986	0.871	1.251	1.111	1.313	2.285	2.187						1.248	1.317	1.599	1.309	1.265		1.07	0.452	0.749	1.337	0.895	1.177	1.122	0.494	0.596		0.982	0.794		1.439	0.837
629916	Hs.30570	Translocase of inner mitochondrial membrane 17 homolog B (yeast)	TIMM17B	0.831	0.555	0.938	1.078	1.212	1.153	1.175	1.372	1.255	1.479	0.637	0.745	0.704	0.843	0.659	1.106	1.231	1.043	0.97	0.93	1.295	0.954	0.921	0.957	1.063	1.114	1.065	1.036	1.135	1.266		1.192	1.67	1.464	1.629	1.491	1.287	2.732	0.481	0.812	1.346	1.057	0.968	1.01	1.046	1.016
646801	Hs.436687	SET translocation (myeloid leukemia-associated)	SET	0.831	1.074	0.929	1.12	0.863	1.147	2.27	1.491	1.312	1.978	1.164	0.919	0.704	1.452	0.655	0.867	1.133	1.151	1.446	1.2	0.887	0.762	0.52	0.663	0.713	0.919	0.997	1.011	1.459	1.481		0.903	0.772	1.043	0.779	0.68	0.994	2.001	0.747	1.278	0.565	0.656	0.76	1.146	0.899	1.326
647420	Hs.326372	Hypothetical protein MGC3731	MGC3731	1.347	1.273				1.473	1.133		1.853	1.578	2.12	1.65	1.015	1.436	1.3	1.105	1.147	0.947	0.833	1.085	2.576	2.206	2.359	2.634	2.643	0.806	0.922	0.844	0.959	0.855		0.94	0.673	1.101	1.587	1.337	0.656	1.599	0.79	0.732	0.848	0.923	0.872	0.861	1.038	1.149
66576	Hs.13034	Chromosome 18 open reading frame 19	C18orf19	0.751	0.661	1.206	1.673	1.168	1.868	0.9	0.876	0.997	1.141	1.04	1.098	0.754	1.141	0.866	0.835	0.784	1.129	1.562	1.229						0.751	0.894	1.17	1.2	0.924		1.16	1.312	1.081	1.741	1.723	0.834	1.487	0.856	1.53	1.473	0.798	0.862	0.856	0.995	1.06
665774	Hs.448865	Full-length cDNA clone CS0DF007YH15 of Fetal brain of Homo sapiens (human)		0.65	0.928	1.191	2.079	1.637	0.478	0.589	0.62	1.368	1.015	1.156	0.897	1.169	1.885	1.181	0.872	0.772	1.059	1.3	1.562	1.004	0.961	0.777	1.08	1.183	0.968	1.177	1.357	1.33	1.547		0.789	0.773	0.9	1.824	2.305	1.004	1.187	0.866	1.376	1.199	0.929	1.025	1.187	1.229	1.362
666425	Hs.472737	Topoisomerase (DNA) I	TOP1	0.942	1.32	1.05	1.064	0.859						1.139	1.02	0.988	1.516	0.693	0.899	0.818	1.177	1.514	1.375	0.799	0.979	0.861	1.246	1.192	1.075	1.34	1.345	2.051	1.895		1.187	1.197	1.148	1.068	1.076	1.387	1.525	0.694	1.087	0.867	0.806	1.05	1.99	1.091	1.499
66774	Hs.515317	Hypothetical protein IMPACT	IMPACT	1.391	1.209	1.316	1.218	1.454	0.916	0.733	0.716	0.904	0.528	0.957	0.697	0.618	1.323	0.622	0.549	0.595	0.608	0.645	0.79	0.663	0.413	0.331	0.474	0.546	0.617	1.037	0.89	0.942	0.963		0.929	1.105	1.432	1.306	1.938	1.22	1.507	0.572	1.078	0.758	0.929	0.9	1.127	0.761	1.204
67055	Hs.13188	CDNA clone IMAGE:6271971, containing frame-shift errors		1.008	0.884	0.616	0.869	0.672	0.947	0.701	0.937	0.955	0.838	0.69	0.655	0.541	0.473	0.462	0.906	0.817	0.839	0.958	0.597	0.501	0.654	0.347	0.269	0.696	0.734	0.611	0.841	0.769	0.928		1.208	1.034	0.904	0.989	0.944	0.789	0.93	0.941	0.937	1.155	0.787	1.368	0.925	0.975
67075	Hs.549422	LOC442100		1.027	1.021	1.226	1.084	1.076	0.812	1.158	0.898	0.841	0.978		1.006	0.786		1	0.412	2.494	0.374	0.401	0.308		0.572	0.532	0.718	0.092	0.815	0.878	0.876	0.981	0.911		0.53	0.621	0.824	0.235		1.339	1.169	0.818	0.936	0.795	0.876	0.73	0.856	1.121	0.847
684644	Hs.507433	Zinc finger protein 198	ZNF198	1.087	1.644	2.155	1.902	1.33	0.587	0.731	0.472	0.548	0.323	1.209	1.108	1.009	1.344	0.762	0.893	0.692	0.862	0.893	0.8		0.699	0.631	0.802	0.711	0.995	1.334	1.541	1.294	1.273		0.932	0.824	1.232	0.992	1.076	1.31	1.402	0.718	1.104	0.809	1.023	1.136	1.444	0.836	1.015
684655	Hs.555889	Proteasome (prosome, macropain) 26S subunit, ATPase, 2	PSMC2	1.175	1.494	1.432	1.093	1.616	1.078	0.95	0.757	1.101		0.9	0.885	0.853	1.25	0.762	0.797	0.791	0.856	1.021	1.071		0.709	0.802	0.733	0.839							0.691	0.921	1.244	1.128	1.365	1.231	1.242	1.607	2.14	1.412	0.814	0.741	1.076	0.812	0.805
684890	Hs.460232	THUMP domain containing 1	THUMPD1	0.567	0.811	0.748	0.953	0.84	0.842	1.063	0.65	0.659	0.801	1.26	1.336	1.185	1.725	0.639	0.971	0.94	0.971	1.24	1.124	0.956	0.856	0.658	0.507	0.635	1.446	1.317	1.504	1.574	1.235		1.045	1.129	1.361	1.264	1.487	1.033	1.945	0.542	0.573	0.823	0.649	0.758		0.737	1.524
685371	Hs.423348	Multiple endocrine neoplasia I	MEN1	1.563	1.495	1.506	1.266	1.579	1.769	1.148	1.43	2.313	1.268	1.197	1.511	1.488	1.725	1.208	1.21	1.774	1.121	0.978	1.199	1.11	0.954	1.135	1.052	1.086	1.004	1.014	0.893	1.036	1.29		1.216	1.702	1.355	1.586	1.201	0.76	2.178	1.001	0.776	1.07	0.933	0.672	0.635	0.605	0.769
686164	Hs.502461	Diacylglycerol kinase, zeta 104kDa	DGKZ	1.118	1.322	1.399	1.149	1.186	0.85	0.927	0.892	1.315	0.764	0.924	1.183	1.033	2.247	1.277	1.227	1.538	1.336	1.441	1.175		1.293	1.566	2.007	1.455	0.95	0.857	0.834	1.113			1.346	0.789	0.987	1.213	1.091	1.075	1.457	1.038	1.322	1.575	0.833	0.791	1.076	1.051	1.161
68894	Hs.111903	Fc fragment of IgG, receptor, transporter, alpha	FCGRT	0.934	0.958	1.167	0.996	1.186						0.986	1.251	0.874	0.905	0.741	0.916	1.046	0.905	0.859	0.851	1.347	1.097	0.882	0.976	1.054	0.9	1.009	1.057	0.867	1.141		0.747	1.047	1.048	1.283	1.119	0.948	1.34	0.722	1.124	0.927	0.728	0.866	1.216	1.118	0.967
69002	Hs.9613	Angiopoietin-like 4	ANGPTL4	0.591	0.881	1.493	1.112	0.762	0.575			1.416		0.97	1.017	1.322	1.333	0.773	0.883	1.267	1.78	1.993	1.904	0.884	1.336	1.917	2.33	2.138	1.177	1.451	2.121	1.941	1.797		1.439	1.457	1.644		1.787	1.17	0.99	0.886	1.194	1.303	0.817	0.813	2.163	1.39	1.362
69184	Hs.445511	RIO kinase 3 (yeast)	RIOK3	0.741	1.256	1.08	1.188	0.837	0.718	0.981	0.632	0.703		0.895	0.828	0.675	0.906	0.731	0.991	0.939	1.37	2.084	1.833	0.996	0.924	0.774	1.143	1.153	0.818	0.89	1.164	1.117	1.123		0.729	0.737	1.001	0.711	0.791	1.335	2.228	0.438	0.669	0.596	0.895	0.859	1.259	0.788
700830	Hs.468099	Yip1 domain family, member 4	MGC11061	0.606	1.317	1.376	0.859	1.455	0.454	0.469	0.364	0.706	0.436	0.827	0.661	0.632	0.849	0.726	0.871	0.745	0.967	1.034	1.057	0.767	0.777	0.639	0.662	0.849	0.954	0.977	1.197	1.07	0.826		0.681	0.65	1.028	0.824	0.884	1.091	1.214	0.75	1.118	0.354	0.883	0.844	1.105	0.82	1.086
701103	Hs.289008	Chromosome 6 open reading frame 68	C6orf68	0.896	1.359	1.341	1.19	1.387		0.747	0.719	1.529	1.213	0.98	0.901	0.996	1.511	0.928	0.99	0.904	1.256	1.585	1.816	0.755	0.618	0.529	0.675	0.848	1.025	1.07	1.115	1.539	1.477		1.034	0.973	1.11	1.471	1.713	1.074	1.263	0.739	1.003	0.669	0.723	0.861	1.273	1.159	1.488
701460	Hs.507336	Checkpoint with forkhead and ring finger domains	CHFR	1.444	0.965	1.588	2.044	1.347	1.184		1.261	1.81	1.086	1.068	1.165	1.044	1.579	0.93	1.006	1.123	0.946	1.119	1.313	1.385	0.803	0.773	0.964	0.979	0.856	1.388	0.987	1.06	1.163		1.218	1.514	1.498	1.749	2.089	0.905	1.522	1.13		1.061	0.818	0.965	1.021	1.44	1.195
701710	Hs.200285	Transcription factor 4	TCF4	1.312	1.399	1.063	1.064	0.991	0.493	0.78	0.35	0.379	0.638	1.326	1.508	0.89	1.031	0.854	1.114	0.979	0.954	1.073	1.839	0.931	0.821	0.667	0.943	1.219	0.827	0.839	0.846	1.116	1.287		0.79	0.652	0.782	0.272	0.805	1.002	0.695	0.358	0.431		1.229	1.148	1.21	0.861	0.682
703550	Hs.369614	COP9 constitutive photomorphogenic homolog subunit 2 (Arabidopsis)	COPS2	0.91	0.933	1.51	1.815	1.15	0.568	0.58	0.747	0.741	0.761	0.862	0.854	0.852	1.792	0.789	0.8	1.077	0.798	0.944	1.092		0.667	0.635	0.779	1.015	0.981	1.445	1.544	1.341	1.143		0.837	1.115	1.228	1.285	1.515	1.214	1.345	0.645	1.147	1.336	0.906	0.973	1.254	1.1	1.357
703569	Hs.14347	Chromosome 15 open reading frame 25	C15orf25	0.689	0.752	1.374	1.329	1.157	0.904	0.566	0.783	1.197	0.926	0.993	0.804	0.764	1.747	0.649	0.922	0.752	0.844	0.942	1.042		0.638	0.598	0.758	0.88	0.873	1.173	1.27	1.312	1.026		1.047	1.183	0.934	1.112	1.204	1.633	1.544	1.737	1.462	1.169	0.809		1.065	0.912	1.257
703732	Hs.446172	Zinc finger protein 406	ZNF406	1.887	1.713	2.606	1.626	1.083	4.525			3.989		1.338	1.722	1.672	1.966	1.303	1.141	1.793	0.908	0.846	0.948	1.209	1.598	1.314	1.501	1.175	1.081	1.219	0.874	0.915	0.661		0.891	1.416	1.686	1.116	0.723	0.731	1.876	1.013	0.707	1.26	0.844	0.73	0.91	0.803	0.914
703800	Hs.369068	Dynein, cytoplasmic, light intermediate polypeptide 2	DNCLI2	0.742	1.098	1.304	1.229	1.291	0.928	0.798	0.675	0.964	0.641	1.025	1.181	0.936	1.207	0.736	0.739	0.68	0.787	0.859	0.912	0.743	0.917	0.853	0.848	0.781	0.818	1.068	1.231	1.116	0.876		0.848	0.99	1.332	1.359	1.859	1.57	1.006	1.457	1.998	1.248	0.795	0.788	1.188	0.884	1.091
703827	Hs.238839	SCY1-like 1 (S. cerevisiae)	SCYL1	1.786	1.458	1.772	1.906	1.518						0.725	0.97	1.009	0.972	0.846	0.958	1.214	1.335	1.251	1.2	1.865	1.392	1.453	2.06	1.339	1.105	0.991	1.093	1.27	1.316		1.148	2.067	2.614	1.722	1.856	1.417	1.993	0.739	1.151	1.741	1.104	0.662	0.974	1.192	1.028
703972	Hs.436939	Bicaudal D homolog 2 (Drosophila)	BICD2	1.368	1.334	2.08	1.765	1.202	0.824	0.681	0.827	1.069	0.566	0.802	0.686	0.627	1.167	0.755	0.833	0.755	1.208	1.838	1.527	0.866	0.756	0.803	1.365	1.59	0.677	0.813	0.955	1.205	1.132		0.886	1.088	1.383	1.606	1.419	1.028	1.332	1.654	2.61	1.294	0.902	0.826	1.533	1.056	1.356
704117	Hs.313247	Hypothetical protein FLJ20487	FLJ20487	0.75	1.092	1.293	1.718	1.313	0.845	0.932	0.941	0.657	0.796	0.817	0.953	0.823	1.006	0.62	0.788	0.917	0.91	1.19	0.969	0.823	1.022	0.975	1.209	1.049	0.925	1.072	1.428	1.527	1.419		0.894	0.801	1.051	1.24	1.311	0.982	2.12	1.359	2.52	1.499	0.896	0.712	0.816	0.895	0.622
70500	Hs.129895	T-box 3 (ulnar mammary syndrome)	TBX3	1.24	1.495	4.895	2.548	2.623	1.355	1.175	1.701	2.624	1.479	1.096	1.378	1.654	1.978	1.097	1.012	0.923	0.92	1.12	0.904	1.034	0.959	0.737	0.993	1.006	1.039	0.896	1.016	1.087	0.972		1.25	1.677	2.708	1.845	2.805	1.588	2.573	0.744	1.459	1.613	1.156	0.961	1.772	1.391	1.211
705274	Hs.471675	Diacylglycerol kinase, delta 130kDa	DGKD	1.464	1.121	1.31	1.354	1.398				1.45	1.065	0.924	0.963	0.808	0.637	0.652	1.135	1.497	1.402	1.17	1.313		0.764	1.712	0.95	1.067	0.84	1.142	0.969	1.182	0.676		1.229	1.266	1.443	1.312	1.481	1.057	1.277	1.318	1.447	1.288	1.093	1.831	1.027	1.207	0.994
70809	Hs.444356	Growth factor receptor-bound protein 2	GRB2	0.819	1.009	0.938		1.027				1.398		0.92	1.057	1.252	1.191	1.012	1.301	1.172	1.111	1.249	1.276	0.931	0.878	1.334	0.935	0.924	1.148	1.446	1.414	1.544	1.399		0.999	1.145	1.059	1.125	1.2	0.913	1.313	0.874	0.748	0.913	0.648	0.646	0.825	0.889	0.723
712622	Hs.422901	CDNA FLJ36630 fis, clone TRACH2018278		0.834	1.185	0.856	1.282	0.919	0.286	0.809	0.482	0.647	0.771	0.841	0.701	0.477	1.289	1.205	0.954	0.896	1.115	1.412	1.412	0.97	0.867	0.702	0.913	1.083	0.931	1.242	1.287	1.525	1.923		0.845	0.779	0.823	1.009	1.02	0.849	1.115	1.209	2.219	1.073	0.877	1.07	1.438	1.122	1.627
712950	Hs.14791	Acyl-Coenzyme A dehydrogenase family, member 8	ACAD8	1.234	1.112	0.929	0.782	0.768	0.888	1.175	1.043	0.816	0.949	1.025	1.161	0.812	1.287	0.865	0.901	1.105	0.923	1.098	1.033						0.874	1.38	0.737	1.145	1.105		0.961	1.034	0.988	0.876	0.937	0.82	1.671	1.007	1.335	1.283	0.928	0.925	1.288	0.796	1.296
713178	Hs.539684	Eukaryotic translation initiation factor 2, subunit 3 gamma, 52kDa	EIF2S3	0.753	0.817	0.949	1.103	0.984	0.314	0.708	0.492	0.934	0.38	0.979	0.802	0.678	1.236	0.617	0.951	0.795	0.761	0.978	1.09	0.987	0.845	0.579	0.687	0.655	0.769	0.965	0.926	0.994	1.156		0.687	0.788	1.41	0.901	0.942	0.664	0.715	0.885	1.268	0.36	0.715	0.839	1.264	0.839	0.893
713205	Hs.472038	UTP11-like, U3 small nucleolar ribonucleoprotein, (yeast)	CGI-94	0.455	0.969	1.021	1.221	1.463	0.595	0.717	0.484	0.996		0.79	0.983	0.959	0.891	0.727	1.069	1.085	1.337	1.683	1.36	0.89	0.917	0.955	1.069	1.013	0.835	0.715	1.114	0.955			0.837	0.807	0.851	1.566	1.599	1.092	1.869	1.045	1.968		1.004	0.922	1.56	1.394	1.054
713271	Hs.144114	Calcium/calmodulin-dependent protein kinase (CaM kinase) II delta	CAMK2D	0.767	1.465	1.916	1.471	1.292	0.753	0.806	0.634	0.912	0.797	1.045	1.276	1.06	1.306	0.748	1.012	0.866	1.113	1.107	1.421	0.925	0.862	0.634	0.835	0.789	0.985	1.032	1.112	1.047	0.9		0.818	0.746	1.229	1.037	1.106	0.991	1.261	0.455	0.673	0.463	0.932	0.873	0.97	0.785	0.754
713782	Hs.312098	A disintegrin and metalloproteinase domain 15 (metargidin)	ADAM15	1.467	0.633	1.482	1.151	1.024	1.851	1.05	1.108	2.054	0.864	0.89	0.964	0.894	0.893	0.861	0.825	0.889	0.759	0.786	0.724		0.923	0.932	0.929	0.879	0.997	1.033	1.106	1.01	0.93		0.593	1.712	1.803	1.642	1.798	1.323	1.902	1.234	1.346	2.016	0.996		0.914	0.902	0.741
714159	Hs.513313	LOC124402	LOC124402	0.991	1.059	1.328	0.916	1.119	1.382			1.621		1.032	1.424	1.451	1.497	1.297	1.397	1.453	1.586	1.502	1.355	1.201	0.815	1.44	1.134	0.844	0.859	1.079	0.876	0.977	1.397		1.423	1.643	1.209	1.518	1.32	1.025	1.31	0.967	0.731	1.155	0.84	0.951	1.272	1.095	0.882
71557	Hs.512908	Cyclic AMP phosphoprotein, 19 kD	ARPP-19	1.122	1.649	1.769	1.193	1.661	0.754		0.858	0.837	0.688	0.797	0.846	0.658	1.171	0.519	0.851	0.673	0.895	0.897	1.031		0.695	0.508	0.664	0.705	0.852	1.203	1.401	1.262	1.119		0.886	1.386	1.253	1.036	1.171	0.962	0.967	1.016	1.288	0.941	0.766		1.496	0.925	1.391
726086	Hs.438231	Tissue factor pathway inhibitor 2	TFPI2	0.82	1.227	0.782	0.546	0.993	0.832	0.92	1.147	1.267	1.031	0.807	1.21	0.846	1.438	0.667	1.017	1.211	1.222	1.659	1.678		0.834	0.673	1.013	1.046	1.158	1.477	1.417	2.086	1.631		1.219	1.253	1.067	1.177	1.026	1.149	1.411	1.3	1.153	1.301	0.809		1.313	1.69	3.147
726860	Hs.523467	Nuclear receptor interacting protein 3	NRIP3	0.625	0.603	0.844		0.935	1.272	1.036	1.058	0.994	0.99	1.455	1.22	0.86	1.469	0.959	1.166	1.266	1.264	1.518	1.729		1.296	0.389	1.333	1.64	0.981	1.132	1.346	1.244	1.221		1.001	1.247	0.781	0.908	0.744	1.005	1.141	0.684	0.682	0.806	0.997	0.579	0.757	1.145	0.948
726911	Hs.507916	TSC22 domain family, member 1	TGFB1I4	0.546	1.349	1.28		1.041		1.263	0.943	1.036		0.925	1.1	0.998	0.904	0.712	1.182	1.447	2.019	2.179	1.406	1.049	1.387	1.328	1.491	1.325	1.033	0.961	1.599	1.249	1.508		0.792	0.75	1.096	0.965	1.203	1.201	2.574	0.88	1.403	0.35	0.954		1.207	0.896	1.069
727278	Hs.352656	Growth hormone inducible transmembrane protein	GHITM	1.226	1.31	1.121	0.968	0.796	0.668	0.875	0.907	0.635	0.726	0.839	0.677	0.652	1.213	0.561	0.927	0.86	1.018	1.15	1.015	0.976	0.739	0.612	0.847	0.893	0.873	1.136	0.738	1.253	1.163		0.891	0.949	1.382	1.124	1.25	1.087	1.523	1.155	2.028	1.825	0.779	0.91	1.195	0.702	1.215
727305	Hs.172791	Ubiquitously-expressed transcript	UXT	0.959	1.156	1.144	1.553	1.561	1.365	1.256	1.269	1.231	1.027	1.3	1.083	0.95	0.908	0.828	1.002	1.062	0.958	0.899	1.011	1.03	0.99	1.028	1.158	1.147	0.943	0.873	0.95	0.869	1.008		1.493	1.608	1.356	1.868	1.565	0.947	1.814	1.226	1.18	1.294	0.82	0.839	0.867	1.129	0.976
727390	Hs.3260	Presenilin 1 (Alzheimer disease 3)	PSEN1	1.137	0.968	1.499	1.599	1.195	1.199	1.025		1.433	0.902	1.848	1.653	1.271	2.308	1.346	0.964	1.033	1.054	1.038	1.245		1.328	1.493	1.662	1.892	0.92	1.41	1.214	1.068	1.346		1.149	1.661	1.397	1.195	1.33	0.982	1.537	0.943	0.908	1.451	0.924	1.035	0.849	1.057	0.962
729509	Hs.436803	Von Hippel-Lindau binding protein 1	VBP1	0.75	1.189	1.027	1.288	0.866	0.487	0.824	0.516	0.873	0.837	0.612	0.64	0.517	0.727	0.546	0.86	0.794	1.001	1.111	1.242	0.52	0.466	0.455	0.561	0.641	1.053	1.209	1.306	1.404	1.208		1.023	0.616	0.767	1.076	1.077	0.877	1.268	1.11	1.878	1.279	0.976	0.824	1.28	0.866	1.211
730346	Hs.294133	Heme binding protein 1	HEBP1	1.29	1.187	1.165	0.717	0.851	0.924	0.828	1.1	1.295		0.839	0.855	0.779	1.04	0.715	0.703	0.589	0.687	0.652	0.732	0.647	0.636	0.492	0.604	0.533	0.82	0.962	1.032	1.015	0.808		0.896	1.347	1.946	1.174	1.315	1.112	2.088	0.553	1.972	1.688	0.979	0.758	1.145	0.774	0.737
730917	Hs.482573	WD repeat domain 41	WDR41	2.447	1.735	2.144	1.147	0.95	1.684			1.553		0.695	0.773	0.9	0.774	0.763	1.299	1.254	0.824	0.908	1.003	0.936	0.835	0.661	0.78		0.737	1.188	0.891	1.03	0.891		0.76	1.063	1.558	1.058	0.917	0.543	1.848	0.847	0.791	0.776	0.819	0.676	0.878
731014	Hs.24379	Trafficking protein particle complex 1	TRAPPC1	2.047	1.275	2.768	1.731	2.049	1.764	1.159	1.598	1.731	0.991	0.999	0.984	0.648	0.969	0.977	0.845	1	0.757	0.66	0.327	0.971	0.913	0.908	0.954	1.072	0.831	1.176	1.422	1.112	1.267		0.711	1.665	1.841	0.899	0.986	1.267	1.446	0.513	0.865	0.926	0.918	0.809	1.171	0.964	0.799
731027				0.881	1.065	1.29	1.144	1.139	1.223	0.865	1.017	1.311	0.936	0.862	1.191	1.46	1.377	1.166											1.168	1.55	1.467	1.573	1.763		0.806	1.278	1.581	1.355	1.841	1.66	2.342	1.402	2.026		0.979	0.866	1.114	1.043	1.069
731279	Hs.443507	HIV-1 Rev binding protein	HRB	0.924	1.016	2.031	1.724	1.414	0.733	0.902	0.681	1.426	0.827	0.987	0.959	1.024	2.165	0.971	0.793	0.716	0.974	1.24	1.021	0.858	0.692	0.697	0.944	1.164	0.807	1.028	1.36	1.323	1.215		1.026	0.883	1.266	2.339	2.082	1.321	1.49	1.263	2.294	1.477
731308	Hs.515249	Arrestin domain containing 2	ARRDC2	0.886	0.774	1.065	1.235	1.313	1.164			1.303	0.95	2.397	1.425	1.089		0.95	0.877	0.573	0.713	0.657	0.989						0.904	0.907	1.053	0.976	1.031		1.27	1.208	0.961	1.642	1.318	0.845	2.107	0.91	0.98	1.076	0.984	1.165	0.86	0.992	0.931
731311	Hs.477128	Steroid sensitive gene 1	URB	1.114	1.479	0.936	1.023	0.929		1.48	1.325	1.093	1.248	1.455	1.812	1.486	1.596	1.623	1.965	1.607	1.722	1.63	2.027		3.541	3.384	2.841	3.47	0.992	0.812	0.968	1.036	1.376		1.098	0.835	0.648	0.895	0.498	1.118	1.226	0.888	0.911	0.851	0.851	0.792	1.228	0.865	1.048
731318	Hs.173939	Phosphatidylinositol-3-phosphate/phosphatidylinositol 5-kinase, type III	PIP5K3	2.132	1.809	1.121	0.817	0.872	0.49	0.621		0.584	0.543	1.091			1.183		0.799	0.636	0.828	0.821	0.927	0.548	0.491	0.344	0.366	0.531	0.806	0.914	0.932	0.94	0.826		0.988	0.572	1.009	0.593	1.022	0.979	1.144	0.641	0.849	1.663		1.546	1.507	0.781	1.598
731343	Hs.461954	Serine racemase	SRR	0.804	1.253	1.033	1.69	0.914	0.719	0.69	0.537	0.766	0.591	1.024	0.821	0.599	1.083	0.496	0.774	0.734	0.889	1.129	1.021	0.934	0.806	0.659	0.795	0.79	0.824	0.892	0.95	1.085	1.126		0.748	0.591	0.882	1.174	0.906	0.828	1.48	1.203	1.653	0.666	0.781	0.664	0.949	0.692	0.885
731356	Hs.140452	Mannose-6-phosphate receptor binding protein 1	M6PRBP1	1.197	1.127	1.067	0.759	1.273		1.563	1.471	1.305	1.178		0.985	0.923	0.99	1.071	1.088	1.471	1.105	1.113	1.278						1.084	0.93	1.158	1.295	1.223		0.838	1.148	1.165	0.8	1.077	1.204	1.91	0.89	1.419	2.207	0.965	0.768	1.367	1.165	1.246
731380	Hs.368631	Rho GTPase activating protein 10	ARHGAP10	1.813					1.029		1.34	2.054	0.944	0.951	1.156	0.868	1.21	0.982	0.913	0.838	0.879	1.146	1.041	1.1	0.953	0.741	1.065	0.97	1.039	1.224	1.197	1.221	1.486		0.84	1.545	2.506	1.404	3.061	1.177	1.188	1.448	2.864	2.192	0.696	0.707	0.791	1.137	0.806
73475				4.13	2.044	2.37	2.212	1.356				1.458	0.669	1.18	1.086	1.113	1.236	0.897	1.098	0.986	0.997	1.124	1.019	1.185	0.951	0.75	0.992	1.013	0.753	0.897	1.024	0.859	0.93		0.698	1.3	1.726	1.387	1.61	1.008	1.512	0.968	1.488	2.146	1.086	0.763	1.135	0.755	0.821
739244	Hs.134883	Hypothetical protein MGC3260	MGC3260		1.04	1.204	1.052	1.303						0.883	1.292	0.995	1.109	0.909	1.119	1.325	1.302	1.109	1.27	1.552	1.573	1.302	1.319	1.145	0.896	0.976	1.079	1.069	1.069		1.132	0.961	1.106	1.083	1.562	1.176	1.757	1.039	1.173	0.983	0.796	0.511	0.752	0.795	0.702
739247	Hs.471011	Splicing factor 3b, subunit 1, 155kDa	SF3B1	0.874	1.688	1.442	1.685	1.428						0.985	1.063	1.054	1.39	0.736	0.842	0.863	1.033	1.225	1.196	1.006	0.479	0.498	0.607	0.744	0.884	1.092	1.063	1.007	0.975		1.343	0.983	1.233	1.551	1.552	0.877	1.797	0.824	1.401		1.036	1.216	1.152	0.911	1.073
739257	Hs.535687	CDNA FLJ26015 fis, clone MPC03596		0.601	0.84	1.294	1.207	0.96	1.173	0.904	0.912	0.693	0.778	0.718	0.893	0.79	0.687	0.769	1.18	1.224	1.511	1.992	1.096		0.387	0.61	0.606	0.86	0.717	0.952	0.814	1.224	1.033		0.77	0.821	0.736	1.202	0.898	1.179	1.195	0.987	1.052	1.46	0.817	0.876	1.348	1.003	0.999
739872				1.287	1.165	1.795	1.198	1.223			0.801	1.303	0.903	0.81	0.86	0.922	0.74	0.707	1.086	1.262	1.166	0.992	1.052	1.217	1.031	0.835	0.962	0.768	1.007	1.023	0.975	1.018	0.861		1.035	1.683	1.671	1.447	1.457	1.15	2.064	0.803	1.284	0.755	1.112	0.783	0.911	0.752	0.902
739901	Hs.417077	Cytochrome P450, family 51, subfamily A, polypeptide 1	CYP51A1	1.14	1.406	1.52	1.675	1.205	0.659	1.084	0.851	0.987	0.649	1.15	1.068	0.713	2.386	0.724	0.79	0.755	1.062	1.234	0.874	1.049	0.877	0.684	0.741	0.741	0.848	0.856	1.096	0.886	0.683		0.656	0.993	1.066	1.049	1.017	0.92	1.247	0.891	1.696	0.852	1.134	1.129	1.899	1.378	1.709
740130	Hs.270017	Polymerase (RNA) II (DNA directed) polypeptide A, 220kDa	POLR2A	0.945	1.333	1.774		1.71	1.449	1.032	1.396	1.803	0.783	1.273	1.385	1.59	2.241	1.258	0.904	0.949	0.868	0.656	0.664	1.397	1.083	0.847	1.143	1.087	1.055	1.508	1.167	1.21	1.537		1.2	1.703	1.48	1.473	1.359	0.889	1.673	1.039	1.124	0.673	0.958	1.001	1.405	1.108	0.971
740476	Hs.436061	Interferon regulatory factor 1	IRF1	0.918	1.49	1.782	1.053	1.423	1.549	1.458	1.906	1.558	1.098	1.547	1.591	2.452	1.648	1.07	1.182	1.359	1.971	0.728	1.026		1.434	2.161	0.897	1.352	1.162	1.257	1.893	1.179			1.426	1.492	1.297	1.463	1.417	0.796	1.591	1.093	0.618	0.672	0.901	0.797	1.577	0.627	0.694
740554	Hs.263671	Radixin	RDX	0.895	1.188	0.892	0.922	1.144	0.626	0.734	0.441	0.839	0.968	1.023	0.699	0.803	0.74	0.604	1.127	1.096	1.092	1.268	1.294	0.975	0.906	1.05	0.762	1.069	0.737	0.68	0.963	0.772	0.846		1.239	0.831	0.888	1.241	0.455	1.116	1.431	0.765	0.841	0.752	0.706	1.138	1.172	0.97	0.966
740617	Hs.369144	Achalasia, adrenocortical insufficiency, alacrimia (Allgrove, triple-A)	AAAS	1.579	1.375	1.009	0.752	0.877		0.973	1.204	1.47	0.876	0.932	1.074	0.9		1.266	1.088	1.172	0.94	0.864	1.062	1.342	1.181	1.242	1.071	1.189	0.85	0.913	0.87	1	1.145		1.262	1.52	1.098	1.239	1.034	1.16	1.804	0.841	1.102	1.333	0.7	1.077	1.103	0.773	1.067
741474	Hs.466471	Glucose phosphate isomerase	GPI	1.185	1.049	1.715	1.633		1.182	1.4	1.659	1.796	0.879	1.288	1.1	1.464	1.38	0.894	0.937	0.932	1.036	0.913	0.912	0.819	0.834	1.145	0.913	0.707	1.023	1.122	1.104	0.922			0.874	1.563	1.817	1.299	1.733	1.219	1.67	0.853	1.109	1.705	0.757	0.817	0.875	0.909	0.87
741879	Hs.284284	UDP-Gal:betaGal beta 1,3-galactosyltransferase polypeptide 6	B3GALT6	1.318	1.112	1.267			1.133	1.135	2.093	1.126	1.005	1.052		0.702	0.606	0.628	1.114	0.937	1.334	1.322	1.257	0.692	0.843	0.668	0.845	1.023	0.851	0.94	1.022	1.154	1.452		0.621	1.857	2.412	0.796	1.817	1.356	1.114	1.523	2.646	2.459	0.86	0.742	1.148	1.131	1.024
742030	Hs.459715	FLYWCH-type zinc finger 1	DKFZp761A132						1.354	1.129	1.75	2.089	1.07	1.066	1.073	0.992	1.074	1.241	1.142	0.917	0.933	1.081	0.902	2.083	0.905	0.732	1.157	1.007	0.894	0.891	1.041	0.945	1.069		1.149	3.207	1.926	1.52	1.472	1.213	1.745	0.751	0.872	0.842	0.695	0.765	0.686	0.633	0.578
742115	Hs.403436	Dodecenoyl-Coenzyme A delta isomerase (3,2 trans-enoyl-Coenzyme A isomerase)	DCI	2.342	1.456	1.439	1.495	0.967	1.953	2.275	2.045	2.636	1.086	0.918	0.901	1.017	0.962	0.555	0.947	1.256	0.845	0.79	0.721	0.936	0.826	0.663	0.82	0.755	0.814	1.09	0.873	1.157	0.913		0.852	1.79	2.105	1.503	1.609	0.889	2.57	1.2	1.767	2.486	0.591	0.631			0.494
742706	Hs.535276	Protein tyrosine phosphatase, non-receptor type 22 (lymphoid)	PTPN22	0.889	1.156	0.884	0.766	1.123	0.6	0.774	0.725	1.429	0.98	1.593		2.217	2.109	1.281	1.414	1.691	1.513	1.519	1.619		2.256		2.224		0.823	0.912	0.654	0.852	1.163		1.312	1.144	1.095	1.497	1.548	0.931	1.264	1.069	0.892	0.882	1.046	1.079	0.868	1.434	1.065
742862	Hs.50868	Solute carrier family 22 (organic cation transporter), member 18	SLC22A18	1.299	1.416	1.155	0.853	0.953	0.945	1.194	1.638	1.046	0.776	0.778	0.847	0.856	0.872	0.742	1.068	1.198	1.04	1.038	0.857	0.971	0.781	0.535	0.689	0.755	0.851	1.025	0.84	1.005	1.199		0.859	1.667	1.767	0.898	0.848	1.311	1.448	0.614	0.871	0.861	0.854	0.684	0.955	0.687	0.802
742898	Hs.355581	Zinc finger protein 297B	ZNF297B	0.745	1.379	1.545	0.784	0.85	0.789		1.177	0.899	0.62	1.429	1.185	1.133	1.512	0.699	0.792	0.742	0.871	0.778	0.834						0.919	1.323	1.352	0.916	1.168		0.869	1.395	1.705	1.05	1.243	1.153	1.188	1.205	1.052	0.719	1.424	1.267	2.409	1.424	1.806
743118	Hs.387671	Tudor domain containing 10	DKFZp434M202	1.251	0.977	0.891	0.977	1.474	0.83	0.733	0.902	1.537	1.285	1.583		1.59	1.736	1.458	1.378	1.055	1.018	0.934	1.372						0.862	0.712	0.586	0.848			1.292	1.371	1.084	1.692	1.522	0.894	0.665	0.871	0.637	0.945	0.904		0.879	1.04	1.239
743220	Hs.555974	Jumonji domain containing 4	FLJ12517	1.164	0.818	1.741	1.093	1.045	1.832	1.333	1.595	1.372	1.443	1.69	1.424	0.59	0.635	1.131	0.542	1.086	0.905	0.931	1.201	0.862	0.905	1.017	1.353	1.114	0.806	1.548	0.825	1.038	0.883		0.653	0.966	1.309	0.48	0.874	1.138	0.985	0.749	0.83	0.887	0.952	0.762	0.965	1.052	0.954
743382	Hs.343679	Scm-like with four mbt domains 1	SFMBT1	1.196	1.318	1.027	0.939	0.656	1.018	1.126	1.128	1.39	1.018	0.699	0.846	0.882	1.308	0.733	1.111	1.491	1.301	1.913	1.049	1.012	3.342	1.263	1.515	0.689	0.849	1.412	1.205	1.749	0.899		0.845	0.985	1.021	1.112	0.775	1.054	1.6	1.159	1.431	1.078	0.973	1.08	1.595	1.481	0.83
743749	Hs.505934	CGI-119 protein	CGI-119	0.856	1.334	0.675	1.042	0.626		0.815	0.726	0.866	0.675	0.968	0.829	0.707	1.288	0.772	0.755	0.778	0.762	0.782	0.797	0.896	0.91	0.752	0.846	0.816	0.795	1.146	0.977	1.26	1.234		0.712	0.852	1.159	0.594	0.516	0.945	0.681	1.381	2.17	1.179	0.594	0.68	1.271	0.782	1.107
743880	Hs.517970	Ring finger protein 123	RNF123	1.471	1.244	1.392	0.985	1.15	0.9	1.468	1.484	1.157	0.785	0.909	0.783	0.695		0.653	1.121	1.083	1.005	1.117	1.096	0.87	0.64	0.625	0.744	0.973	0.876	1.072	0.93	1.131	1.286		1.203	1.269	1.193	1.059	0.917	0.988	0.878	1.082	1.55	2.382	0.774	0.707	1.161	0.827	1.003
743884	Hs.436113	Protein phosphatase 1, regulatory (inhibitor) subunit 13B	PPP1R13B	1.223	1.418	1.443	0.764	0.608	1.177	0.987	1.225	1.474	1.342		0.934	1.533	0.762	0.94	1.479	2.122	1.572	1.735	1.359		0.77	0.656	1.057	0.821	1.117	1.569	1.132	1.183	1.181		1.039	1.108	1.278	0.666	1.063	1.271	1.115	1.213	1.009	1.072	1.421	1.18	1.981	1.783	1.462
743992	Hs.536959	Transcribed locus, strongly similar to XP_520189.1 PREDICTED: similar to chromosome 9 open reading frame 84 [Pan troglodytes]		0.89	0.546	0.925	1.255	1.669	1.452		0.639	0.82	1.159	1.445	1.284	0.957	2.394	1.941	1.056	1.309	0.874	0.979	1.165		1.567	1.147	1.545	1.877	0.8	1.333	0.794	0.668	0.693		0.709	1.074	0.959	1.062	1.114	0.652	0.836	0.582	0.848	0.931	0.978		0.769	1.759	1.529
744395	Hs.7946	Mitochondrial tumor suppressor 1	MTUS1	1.563	1.207	1.674	1.229	0.904	2.347	1.958	1.915	1.762	1.689	1.299	1.622	1.435	0.989	0.637	1.302	3.096	1.455	1.37	1.539		1.249	1.109	1.082	1.162	1.171	1.546	0.769	0.828	0.696		0.874	1.121	1.537	0.87	0.867	0.676	2.066	0.82	0.796	1.41	0.716	0.937	0.557	0.373	0.429
744894	Hs.496535	Chromosome X open reading frame 39	CXorf39	0.792	1.475	1.353	0.881	0.955	0.939	0.783	0.528	0.923	0.752	1.058		0.847	1.372	0.626	0.794	0.697	0.931	1.108	1.084		0.545	0.621	0.77	0.787	0.798	1.212	1.292	1.37	0.958		1.083	1.052	1.093	1.349	1.378	1.063	1.466	0.757	1.032	0.939			1.217	0.784
744907	Hs.410092	KIAA0652 gene product	KIAA0652	1.275	1.022	1.366	1.095	1.061	1.033	0.913	1.275	1.164	0.6	0.721	1.303	0.796	1.035	0.872	0.883	0.977	0.95	1.158	0.985		0.781	0.542	0.823	0.733	0.767	0.78	1.03				1.134	1.947	1.978	0.969	1.277	1.26	1.023	0.78	1.006	0.656	0.849	0.79	1.199	0.942	0.787
745048	Hs.27475	Hypothetical protein FLJ32499	FLJ32499	0.807	1.056	1.066	1.023	0.864	1.444	1.426	1.192	1.694	1.78	1.117	0.939	1.107	0.868	1.386	1.1	1.443	1.065	1.25	1.209		0.862	0.729	0.927	1.184	1.092	1.338	0.977	0.925	0.789		0.769	0.8	0.823	0.7	0.65	0.936	0.976	0.902	0.742	0.785	1.069	0.895	1.228	1.107	0.911
745057	Hs.86912	MOB1, Mps One Binder kinase activator-like 2A (yeast)	MOBKL2A	1.411	1.36	1.966		0.861	1.276	1.209	1.731	1.654	0.85	0.718		1.384	0.996	0.951	1.031	1.153	1.039	1.14	1.345	0.676	0.56	0.507	0.736	0.745	1.042	1.199	1.276	1.397	1.922		0.811	1.838	2.383	0.959	1.205	1.269	1.485	0.727	0.948	0.957	0.887	0.48		0.752	0.766
745077	Hs.532840	Chromosome 19 open reading frame 25	C19orf25	1.11	0.716	1.237	0.909	1.542	1.107	1.15	1.109	1.345	0.95	0.879	1.256	0.939	1.058	1.244	0.931	1.123	0.881	0.882	1.155	0.938	0.938	0.766	1.137	1.137	0.892	1.073	1.015		1.236		1.046	1.041	1.327	0.932	1.191	1.085	1.164	0.932	0.89	1.316	1.018	0.822	1.095	1.308	1.312
745166	Hs.38512	KIAA1285 protein	KIAA1285	1.125	1.365	0.681	1.44	1.03							0.588	1.763	4.179	2.506	1.686	1.936	2.423	1.814	1.565	2.873	4.118	2.429	3.353	3.329	0.789	0.68	0.665	0.902	1.24		1.552	1.475	1.231	1.825	1.094	0.749	1.612	0.961	0.998	0.812	0.704		1.315	1.237	1.169
745360	Hs.470611	Histone acetyltransferase 1	HAT1	1.313	1.725	0.859	1.173	0.846	0.431	0.816	0.777	0.836	0.907	0.699	0.691	0.55	0.844	0.651	0.803	0.749	0.93	0.992	1.075	0.627	0.726	1.018	0.852	0.951	0.803	0.938	1.211	1.319	1.111		0.769	0.769	0.928	0.861	0.828	1.006	1.164	0.996	2.066	2.121	0.872	0.795	1.433	1.027	1.377
745402	Hs.529862	Casein kinase 1, alpha 1	CSNK1A1	1.105	1.492	1.339	0.879	1.165	0.415	0.816	0.622	0.876	0.702	0.97	0.849	0.829	1.273	0.662	0.665	0.632	0.723	0.816	0.796	0.656	0.693	0.542	0.732	0.777	0.878	1.065	1.341	1.079	0.946		0.662	0.546	0.918	0.825	0.901	1.152	0.906	0.821	1.344	1.189	1.302	0.92	1.952	1.832	1.093
745569	Hs.122115	Hypothetical protein FLJ33915	FLJ33915	0.994	1.04	1.031	0.886	0.898	0.809	0.853	0.929	1.229	0.883		0.673	0.607	1.113	1.008	1.096	1.123	1.107	1.15	1.276	1.059	0.807	0.942	0.789	0.769	0.797	1.155	0.913	1.044	0.945		0.737	0.691	1.223	1.359	1.312	1.071	1.705	1.066	1.358	1.56	0.918	0.564	0.955	1.377	1.065
746064	Hs.196437	MOB1, Mps One Binder kinase activator-like 1B (yeast)	MOBK1B	1.054	1.332	1.131	1.227	1.218	0.553	0.799	0.45	0.637	1.007	0.805	0.862	1.057	1.323	0.662	1.295	1.322	1.377	1.765	1.729	0.685	0.719	0.494	0.583	0.789	0.99	1.137	1.248	1.357	1.172		0.895	0.578	0.756	0.927	1	1.091	2.531	0.522	0.783	0.685	0.905	1.089	1.534	1.173	1.63
753378	Hs.42194	Signal peptidase complex subunit 3 homolog (S. cerevisiae)	SPCS3	1.078	1.054	1.078	0.98	1.392						0.826	1.007	0.732	0.882	0.756	1.058	1.047	1.165	1.154	1.139	0.924	0.563	0.713	0.476	0.542	1.022	0.965	1.1	1.003	0.892		1.106	0.748	1.21	1.484	1.643	1.106	1.182	0.91	1.351	1.251	1.025	1.003	1.026	1.389	1.448
753897	Hs.295137	Autocrine motility factor receptor	AMFR	1.061	1.227	1.125	1.031	1.212	1.386	0.965	1.46	1.647	0.989	1.623	1.619	1.533	2.239	1.653	1.325	1.306	1.445	1.047	1.566	1.67	1.727	2.465	2.226	1.181	1.15	1.314	1.168	1.203	1.498		1.343	1.428	1.314	1.707	1.348	1.03	2.014	0.978	0.842	0.848	0.973	1.225	1.14	1.062	0.966
753946	Hs.337228	RAVER1	RAVER1							1.107	1.29	1.212	1.1		0.922	0.874	1.173	1.153	1.306	1.728	1.359	1.248	1.319	0.972	1.042	0.778	1.156	1.356	1.097	0.895	0.998	1.275	1.464		1.209	1.203	0.964	1.305	1.014	1.747	1.897	0.983	1.025	1.542	0.774	0.744	1.038	0.819	0.96
754040	Hs.485877	Synaptotagmin binding, cytoplasmic RNA interacting protein	SYNCRIP	1.193	1.25	2.663	2.525	1.08	0.695	1.01	0.707	0.761	0.519	1.251	1.094	1.308	2.031	0.76	0.773	0.731	1.361	1.373	1.004						0.927	1.467	2.492	1.733	1.411		1.189	0.993	1.323	2.542	2.056	1.226	1.505	1.465	2.089	1.655	1.185	1.369	1.584	1.424	1.371
754148	Hs.33104	Huntingtin interacting protein C	HYPC	1.004	0.921				1.534	1.152	1.021	1.29	1.647		1.652	1.602	2.151	1.568	0.799	1.314	0.826	0.688	0.81		1.88	3.276	1.653	1.615	1.069	2.06	1.015	1.098	0.954		1.077	1.293	1.035	0.998	1.2	0.806	1.441	0.965	0.768	0.858	1.025	0.978	0.593	0.852	0.914
754255	Hs.105636	Transcribed locus			1.763	2.149		0.942	1.02	1.25	1.273	1.277	0.909	1.064	1.197	1.474	1.674	1.054	0.895	1.295	2.388	1.395	1.207						0.977	1.506	2.361	1.521	1.482		0.902	1.086	1.2	1.404	1.157	0.908	1.31	2.048	1.486	1.846	0.74	1.114	2.567	1.061	1.287
754264	Hs.96918	LOH11CR1J gene, loss of heterozygosity, 11, chromosomal region 1 gene J product							0.733	0.872	1.115	1.023	0.843	1.055	1.084	0.766	1.235	0.998	0.863	0.66	0.947	0.945	1.051	0.898	0.848	0.823	1.049	1.228	0.729	0.816	0.823	0.98	0.9		1.136	0.952	0.949	0.776	0.811	1.223	1.251	1.193	1.246	0.753	0.868	0.914	1.037	0.974	1.373
754293	Hs.196437	MOB1, Mps One Binder kinase activator-like 1B (yeast)	MOBK1B	1.439	1.03	1.059	1.381	1.057	0.49	1.038	0.584	0.573	0.889	0.733	0.701	0.682	1.054	0.61	1.149	1.233	1.421	1.598	1.6	0.935	0.822	0.606	0.739	0.998	0.808	0.998	1.055	1.332	1.19		0.854	0.524	0.785	0.72	0.821	0.959	1.97	0.775	1.353	1.255	0.781	0.993	1.677	1.093	1.553
755228	Hs.522413	Dynamin 1	DNM1	3.019	1.499	2.727	1.071	1.062	0.897	1.151	1.176	1.149	0.816		0.954	0.885	0.937	0.93	0.826	1.041	0.903	0.867	0.976		0.722	0.735	1.236	0.873	1.199	1.082	1.089	0.951	1.149		0.906	2.7	2.919	0.981	1.297	0.882	0.73	0.701	0.91	1.63	1.169	0.954	1.005	0.769	0.827
755593	Hs.520094	KIAA2013	MGC33867	1.39	0.888	1.338	0.831	1.118	1.044	1.252	1.691	1.624	0.904	0.753	1.418	0.718	0.931	1.053	0.991	1.136	0.991	1.137	1.147	0.948	0.927	0.833	1.277	1.266	0.967	1.461	1.218	1.711	1.501		0.803	1.272	1.502	1.181	1.149	1.417	2.515	1.09	2.128	3.335	0.75	0.587	0.993	0.722	0.766
755765	Hs.553496	Phosphoglucomutase 3	PGM3	1.133	1.557	1.452	1.258	1.363	0.568	0.744	0.437	0.645	0.874	0.691	0.825	0.978	0.917	0.784	0.933	0.999	1.243	1.396	1.369	1.434	1.495	1.197	1.314	1.561	0.861	1.113	1.267	1.268	1.168		1.003	0.604	0.857	1.575	1.728	1.035	1.527	0.993	1.807	2.207	0.803	0.847	1.482	1.044	1.476
755952	Hs.476209	Plexin B1	PLXNB1	1.332	0.952	0.895	0.651	0.794	1.036	0.805	0.994	1.548	0.809	1.069	1.187	1.001	1.016	1.033	1.019	0.981	1.002	1.194	1.113	0.953	0.345	0.478	0.472	0.504	0.947	0.911	0.924	1.008	1.23		1.154	1.093	1.055	0.871	0.857	1.314	1.705	0.639	0.824	1.134	0.839	0.797	1.097	0.972	0.797
756405	Hs.76884	Inhibitor of DNA binding 3, dominant negative helix-loop-helix protein	ID3	1.103	1.601	2.585	1.021	0.919	1.328		1.406	1.024	0.939	0.531	1.394	0.944	0.744	0.554	0.853	1.391	1.924	0.856	0.959						0.845	1.585	1.997	0.959	1.097		0.8	1.242	1.261	0.874	0.94	1.324	4.781	5.916	1.406	1.914	1.063	3.638	12.65	1.507	0.931
756442	Hs.354056	P450 (cytochrome) oxidoreductase	POR	1.126	0.906	1.643	1.251	1.22						0.819		0.575	0.924	0.827	0.993	1.08	1.092	1.193	1.153	1.054	1.003	1.127	1.361	1.458	0.886	1.391	1.077	1.31	1.521		0.831	1.632	1.397	1.047	0.889	1.876	2.598	1.165			0.804	0.658		0.797
756452	Hs.75516	Tyrosine kinase 2	TYK2	0.975	0.913	1.43	0.985	1.337	1.409	1.138	1.32	1.496	1.009	1.514	1.359	1.044	2.243	1.121	1.044	1.115	1.164	1.231	1.068						0.846	1.063	0.988	1.298	1.51		1.213	1.373	1.153	1.236	1.079	1.226	1.638	1.006	1.367	0.751	0.832	0.834	1.243	0.997	1.094
756549	Hs.1437	Glucosidase, alpha; acid (Pompe disease, glycogen storage disease type II)	GAA	2.414	0.947	1.66	1.345	1.125	0.981	0.88	1.469	1.614	0.656	0.759	0.758	0.503	1.064	0.656	0.932	0.931	0.812	0.834	0.74	1.048	0.977	0.698	1.039	1.081	0.886	1.047	0.951		0.916		0.789	2.439	2.59	1.069	1.303	1	2.064	0.945	1.37	1.155	1.181	0.928	1.538	0.989	0.83
756629	Hs.150540	Hypothetical protein BC002942	BC002942	1.24	0.846	1.757	1.369	1.239	1.4	1.183	1.63	1.599	0.964	0.762	1.056	0.828	0.924	0.982	1.006	1.308	1.002	0.962	0.916	1.311	1.133	0.831	1.068	1.037	0.77	0.985	0.989	1.01	0.966		0.763	3.135	2.116	0.981	1.226	0.558	2.221	0.36	0.729	0.901	1.033	0.609	0.711	0.841	0.673
756666	Hs.183994	Protein phosphatase 1, catalytic subunit, alpha isoform	PPP1CA	0.815	0.951	0.948	1.114	1.227	1.035	1.223	1.388	0.983	1.098	1.449	1.616	1.92	1.724	1.29	1.235	1.269	1.281	1.024	1.453	1.412	1.458	1.262	1.352	1.32	1.085	1.04	1.231	1.166	1.618		1.394	1.585	1.201	1.654	1.607	1.181	2.367	1.04	1.211	0.912	0.754	0.809	1.193	1.07	1.038
756687	Hs.298813	Scavenger receptor class B, member 1	SCARB1						1.365	1.014	1.492	1.303	0.781	0.873	1.037	0.803	1.239	0.865	0.902	1.508	0.997	1.1	0.97	1.006	1.022	0.739	0.962	0.938	1.028	1.747	1.105	1.141	0.747		0.665	1.709	1.846	1.093	1.064	1.127	3.142	0.759	0.995	1.279	1.031	0.7	0.976	0.765	0.685
756968	Hs.144700	Ephrin-B1	EFNB1	1.006	1.067	1.154	0.947	1.344	1.209	0.868	0.984	1.492	1.072	1.062	1.229	1.328	1.469	0.906	0.867	0.96	0.9	0.989	0.93	0.963	0.932	0.769	1.052	0.919	0.837	0.967	0.933	1.023	1.039		1.135	1.307	1.306	1.431	1.565	1.064	1.794	1.169	1.321	1.304	0.937	0.896	1.125	0.956	1.038
757138	Hs.463648	TBC1 domain family, member 3B	LOC414059	2.316	1.313	2.945	2.42	1.003	1.988	1.248	0.916	1.332	1.22	1.934	1.335		1.895	1.039	0.732	1.139	0.641	0.62	0.688						0.995	1.786	1.081		0.59		0.645	1.177	1.467	1.044	0.793	0.981	2.018	0.934	0.998	1.888	0.881		0.71	0.794	0.83
757144	Hs.516539	Heterogeneous nuclear ribonucleoprotein A3	HNRPA3	1.01	1.454	0.92	1.139	1.111	0.706	0.88	0.681	1.005	1.022	1.071	0.671	0.56	0.945	0.781	0.728	0.681	0.751	1.019	0.954	1.049	0.863	0.906	0.985	1.182	0.774	0.975	1.012	1.114	1.15		0.922	0.674	0.914	1.027	0.991	0.902	1.265	1.183	1.799	1.107		0.664	1.353	1.053	1.371
757147	Hs.490745	DnaJ (Hsp40) homolog, subfamily B, member 6	DNAJB6	0.981	1.135	1.2	0.632	0.981	0.739	1.198	0.959	1.12	0.945	0.917	0.804	0.775	1.327	0.845	0.875	0.923	1.078	1.207	1.263	0.902	0.692	0.671	0.72	0.927	0.895	1.415	1.503	1.516	1.388		0.787	0.875	1.107	1.511	1.347	0.973	1.352	1.261	1.792	1.228	0.885	0.928	1.693	1.266	1.4
757404	Hs.436803	Von Hippel-Lindau binding protein 1	VBP1	0.825	1.029	1.134	0.784	0.908	0.694	0.672	0.503	0.905		0.772	0.662	0.764	1.028	0.585	0.766	0.848	0.875	1.075	1.023	0.714	0.667	0.645	0.745	0.834	1.025	1.225	0.952	1.539	1.181		0.952	0.743	1.037	0.911	1.671	0.964	1.677	1.121	1.736	1.408	0.734	0.785	1.116	0.819	1.094
757435	Hs.55999	NK3 transcription factor related, locus 1 (Drosophila)	NKX3-1	0.743	1.191	1.21	1.078	1.158	1.316			1.603	1.297	1.269	1.523	2.069	3.861	0.799	1.402	2.012	2.757	3.543	1.81						0.852	0.904	1.081	1.791	1.167		1.416	1.488	1.363	1.855	1.34	0.981	1.387	1.164	1.388	0.767	0.819	1.224	1.771	1.727	1.292
758088	Hs.490203	Caldesmon 1	CALD1	1.085	1.422	2.388	1.066	1.804	1.082	0.768	0.422	0.642	0.738	0.871	1.077	0.854	1.45	0.72	1.286	0.733	1.49	1.77	1.334	0.661	1.125	0.551	0.722	0.9	0.935	1.129	1.346	1.22	0.953		0.756	0.783	1.051	1.031	1.452	1.032	1.551	0.623	1.282	0.84	0.799	0.993	1.386	1.015	2.317
759200	Hs.79064	Deoxyhypusine synthase	DHPS	0.881	1.03	1.387	0.95	1.198	1.773	1.151	1.123	1.314	0.764	0.78	0.923	0.633	0.752	1.106	0.789	1.041	1.011	0.916	0.988	0.998	0.949	0.751	0.888	1.035	0.756	0.977	1.053	0.977	1.093		0.919	1.259	1.398	0.762	1.19	1.098	2.386	0.809	1.529	1.324	0.806	0.652	0.998		0.666
767690	Hs.31422	MOB1, Mps One Binder kinase activator-like 1A (yeast)	MOBKL1A	0.989	1.187	2.276	1.547	1.212	0.517	0.527	0.749	1.214	0.589	1.103	0.729	0.696	1.251	0.965		0.688	1.058	1.192	1.072	1.008	1.125	1.11	1.395	1.416	0.745	0.977	1.138	1.174	1.153		0.867	0.913	1.218	1.458	1.548	1.22	0.863	1.13	1.97	1.462	1.217	1.022	2.142	1.294	1.992
767765	Hs.345139	GTP binding protein overexpressed in skeletal muscle	GEM	1.036	1.668	3.763	1.362	1.525	1.872	1.252	2.028	1.27	1.075	2.269	2.487	2.339	3.065	1.515	0.977	1.196	2.614	1.204	1.418						1.377	1.467	4.05	2.08	1.726		1.093	1.217	1.162	1.293	1.15	1.027	2.035	1.377	1.038	0.817	0.963	1.996	5.9	1.169	1.05
767795	Hs.515018	Guanine nucleotide binding protein (G protein), alpha 13	GNA13		1.237	1.313			0.618	0.676	0.822	0.869	0.683	1.052	0.776	0.72		0.672	0.864	0.897	1.377	1.52	1.112	0.854	0.973	0.82	0.906	0.854	0.837	1.324	1.55	1.431	1.166		1.071	0.832	1.117	1.07	1.103	1.112	0.975	0.783	1.067	0.945	0.829	1.053	2.115	0.963	1.318
767819	Hs.475506	IQ motif and Sec7 domain 1	IQSEC1	1.388	1.259	1.55	1.087	1.058			0.831	1.076	0.62	1.498	1.112	1.064	1.379	1.065	0.954	0.876	0.973	0.921	0.941	0.856	0.939	0.917	1.194	0.951	0.721	0.868	0.86	1.102	1.132		0.972	1.144	1.417	1.444	1.259	0.859	1.483	0.906	1.15	0.967	0.796	0.813	1.063	0.861	0.71
767988	Hs.192221	Elongation factor, RNA polymerase II, 2	ELL2	1.201	1.488	1.95	1.121	1.109	0.742	0.744	0.561	0.543	0.541	0.779	0.841	0.943	1.291	0.79	0.724	0.624	0.788	0.874	0.644	1.035	0.732	0.826	0.976	0.788	0.872	1.167	1.47	1.233	0.857		0.804	0.952	1.561	1.082	1.394	1.102	0.741	0.473	0.714	0.579	1.141	1.196	1.451	0.931	1.203
768245				1.811	1.517	1.536	0.715	1.011	1.833	1.074	1.3	1.709	1.365	2.212	3.182	2.177	3.398	2.227	1.719	3.862	2.052	1.947	1.945		3.078	5.049	4.175	2.514	0.893	1.5	0.684	0.855	0.938		0.93	1.058	0.945	1.111	0.972	0.807	1.463	1.048	0.726	1.057	0.777	1.04	1.018	1.253	1.427
768443	Hs.389700	Microsomal glutathione S-transferase 1	MGST1	1.035	1.021	1.07	0.726	1.007	0.603	0.725	0.842	1.005	0.633	0.96	0.859	0.993	1.241	0.692	0.725	0.861	0.873	0.921	0.872	0.804	0.787	0.788	0.893	0.8	0.781	0.866	0.954	1.406	0.873		0.98	1.02	1.525	1.105	1.176	1.152	1.917	0.732	1.385	0.964	0.744	0.828	1.107	0.688	0.964
768562	Hs.469199	Ring finger protein 103	RNF103	0.914	1.111	1.481	1.194	1.43	0.494	0.779	0.704	0.534	0.42	1.341	1.051	0.826		1.144	0.752	0.603	0.634	0.44	0.787						1.071	1.147	1.215				0.752	1.339	1.635	1.067	1.212	0.999	0.922	1.126	1.139	0.926	1.14	0.817	0.965	0.874	1.069
768622	Hs.3353	Ras-GTPase-activating protein SH3-domain-binding protein	G3BP	0.391	0.867	1.415	1.44	1.572	0.981		0.442	0.669	1.37	0.908	1.016	0.701	1.096	0.81	0.958	0.884	0.992	1.201	1.375	0.904	0.839	0.62	0.909	1.001	0.932	0.866	1.246	0.964	0.933		0.888	0.588	0.775	1.155	1.521	1.043	0.904	0.331	0.498	0.432	1.159	1.181	1.179	1.528	1.217
769012	Hs.98510	WD repeat domain 44	WDR44	0.899	1.703	1.419		0.948		0.651	0.718	0.773	0.641	0.959	0.792	0.825	1.328	0.851	0.886	0.824	1.161	1.304	0.786		0.747	0.639	0.58	0.781	1.132	1.385	1.445	1.531	1.354		0.916	0.738	0.964	0.898	1.026	1.479	0.772	0.53	0.691	0.448	1.041	0.946	1.315	0.782	1.413
769542	Hs.464336	Procollagen-proline, 2-oxoglutarate 4-dioxygenase (proline 4-hydroxylase), beta polypeptide (protein disulfide isomerase-associated 1)	P4HB						1.305	1.329	1.617	1.049	0.735	0.934	0.966	0.651	1.292	0.725	0.83	0.853	0.831	0.846	0.96	1.058	1.061	0.814	1.293	1.432	0.947	1.125	1.222	1.211	1.452		1.133	1.972	2.918	1.926	2.054	1.059	2.894	1.036	1.455	1.082	0.977	0.802	0.907	0.943	0.761
769868	Hs.502914	Dipeptidylpeptidase 3	DPP3	1.398	0.978	1.287	1.292		1.056	1.053	1.118	1.033	0.851	0.878	0.892	0.674	0.745	0.807	0.902	1.045	1.072	1.034	1.097	1.466	1.093	0.876	1.25	1.406	1.202	1.107	1.019	1.301			0.899	1.215	1.193	1.178	1.33	0.96	2.046	0.899	1.466	1.009	0.715	0.779	1.001	0.865	1.059
76988	Hs.109087	Cytochrome P450, family 2, subfamily U, polypeptide 1	CYP2U1	1.02	1.717	1.442	0.628	0.731	0.846		1.196	1.158		0.784		1.206	2.059	1.084	0.787	0.908	0.894	0.847	0.905	0.95	0.883	1.029	0.87	0.968	0.954	1.205	1.321	1.185	0.701		0.878		1.876	0.395	0.959	1.204	0.688	0.589	0.528	0.336	1.035	0.556	1.432	0.737	0.712
769959	Hs.508716	Collagen, type IV, alpha 2	COL4A2	2.315	1.939	3.683	1.878	1.628	0.929	1.29	1.359	1.718	0.746		1.119	0.846	1.484	0.885	0.956	0.919	0.854	0.858	1.09	1.222	0.698	0.594	1.008	1.043	0.804	1.093	1.047	1.345	1.587		0.718	1.542	1.737	1.233	1.49	1.525	1.497	1.582	2.729	2.116	0.77	0.94	1.343	1.186	1.167
770080	Hs.446336	Paxillin	PXN	1.342	1.566	1.69	1.344	1.369	1.363	1.267	1.579	1.627	1.101	1.936	1.818	2.046	3.413	2.342	1.259	1.063	1.183	1.467	2.07		5.759	5.188	6.642	8.762	1.002	1.056	1.155	1.54	2.178		1.194	1.35	1.089	1.333	1.084	0.991	2.092	0.999	1.369	1.308	0.922	0.801	1.33	1.062	1.201
770216	Hs.520038	Euchromatic histone-lysine N-methyltransferase 2	BAT8	0.834	0.925	0.812	0.707	1.135	1.368	0.993	1.225	1.035	1.084	1.647	1.487	1.599	1.851	1.75	1.402	1.518	1.444	1.169	1.551		2.435	2.063	2.146	1.727	0.825	0.767	0.875	0.904	0.989		1.458	1.552	1.057	1.933	1.516	0.677	1.587	0.931	0.754	0.845	1.01		0.942	0.936	1.042
770346	Hs.182885	Solute carrier family 35, member B2	SLC35B2	0.919	0.589	1.262	1.342	1.641	1.071	0.811	1.119	0.651	0.669	0.698	0.733	0.58	0.611	1.003	1.078	1.012	1.113	1.165	1.22						1.453	1.147	1.373	1.016	1.378		0.626	1.294	1.329	1.617	1.324	1.221	1.548	0.642	1.081	0.408	1.513	1.36	0.991	1.706	1.078
770355	Hs.517366	Lanosterol synthase (2,3-oxidosqualene-lanosterol cyclase)	LSS	1.636	1.156	1.774	2.542	1.225	1.272	1.057	1.371	1.909	0.893	2.146	2.393	2.223	3.503	2.327	0.821	0.858	0.934	0.62	0.837	3.172	2.527	2.063	2.473	1.633	0.859	0.64	0.622	0.682	0.856		1.325	2.01	1.582	2.052	1.689	1.313	2.115	0.784	0.746	0.942	0.972	1.307	1.096	0.932	0.856
770377	Hs.463074	ATPase, H+ transporting, lysosomal V0 subunit a isoform 1	ATP6V0A1	1.001	0.854	1.386	1.496	1.231	1.557	1.141	1.406	1.221	1.102	1.664	1.663	1.67	2.129	1.431	1.025	1.397	1.346	1.102	1.342	1.986	2.55	2.773	2.526	2.583	0.821	0.998	1.007	1.044	1.158		1.233	1.587	1.285	1.494	1.384	1.069	1.682	1.059	0.912	1.228	1.113	0.982	1.135	1.126	1.091
770580	Hs.212395	CDKN1A interacting zinc finger protein 1	CIZ1	1.046	1.565	2.952	2.12	1.737	1.584	1.402	2.366	2.513	1.551	1.002	1.513	0.838	0.839	1.053	1.422	1.906	1.299	1.423	1.16	1.123	1.032	0.898	0.982	0.966	0.9	0.778	0.879	0.859	0.879		1.767	2.426	3.186	1.599	1.987	1.516	3.588	0.793	1.199	0.544	0.851	0.698	0.884	1.012	0.783
770588	Hs.397153	Hypothetical protein LOC126208	LOC126208	1.893	1.433	1.561	1.415	0.948	1.488	1.667		1.704	1.12	0.724	0.885	0.868	0.92	0.805	0.99	1.368	1.218	1.198	0.994	0.952	1.007	1.152	1.481	1.409	0.952	1.275	1.323	1.475	1.415		0.72	1.797	1.778	0.951	0.967	1.187	1.226	1.297	2.283	1.596	0.959	0.856	1.801	1.335	1.193
770595	Hs.529755	Shank-interacting protein-like 1	Sharpin	0.843	0.901	2.148		1.235	1.711	1.145	1.336	2.019	1.043	0.85	1.076	0.928	0.911	0.939	1.089	1.119	0.978	0.765	1.052	1.101	0.741	0.751	0.818	0.893	1.076	1.204	1.198	1.325	1.251		0.762	1.147	1.253	0.822	1.005	1.432	1.513	0.714	0.931	0.939	1.078	0.626	0.933	1.022	0.82
770675	Hs.75914	Coated vesicle membrane protein	RNP24	1.036	0.979	0.64	1.209	0.642			0.537	0.998		0.778	0.991	0.658	1.472	0.658	0.686	0.663	0.771	0.873	0.951	0.855	0.711	0.556	0.721	0.848	0.741	0.92	1.027	1.164	1.155		0.874	1.021	1.246	1.257	1.52	0.85	1.791	0.581	1.199	0.683	0.606	0.875	1.657	1.08	1.384
770685	Hs.300816	RAB1B, member RAS oncogene family	RAB1B	3.226	1.569	2.581	2.131	1.891	1.057	1.229	1.876	1.128	0.789	0.674	0.634	0.568	0.865	0.826	0.909	1.124	0.9	0.997	1.126	0.928	0.995	0.823	0.954	1.236	1.061	1.193	1.285	1.276	1.483		0.779	3.669	4.129	1.919	2.024	1.156	2.6	0.639	1.643	2.55	1.049	0.798	1.516	0.971	1.179
770935	Hs.528701	Synapse defective 1, Rho GTPase, homolog 1 (C. elegans)	7h3	2.303	1.36	2.311	2.101	1.22	0.701		0.948	1.635		0.877	0.948	1.236	1.31	0.974	0.995	1.165	0.934	0.974	0.921		1.028	1.039	0.997	0.82	1.21	1.344	1.545	1.189	1.447		1.222	1.777	1.971	1.016	1.842	1.331	2.033	1.404	1.675	3.827	0.638	0.791	0.831	0.711	0.78
771323	Hs.75093	Procollagen-lysine 1, 2-oxoglutarate 5-dioxygenase 1	PLOD1	1.094	1.341	1.495	1.236	1.424	1.531	0.885	1.115	1.16	0.866	1.549	1.538	1.874	1.716	1.388	1.163	0.849	1.135	0.833	1.242		1.595	1.522	2.196		0.933	1.04	1.114	1.274	1.678		1.351	1.501	1.321	1.397	1.392	1.081	2.146	0.98	1.038	1.213	0.795	0.625	0.928	0.931	0.872
77193	Hs.169487	V-maf musculoaponeurotic fibrosarcoma oncogene homolog B (avian)	MAFB	0.977	1.772	1.324	1.539	2.081		0.662	0.605	0.737	0.597	0.683	0.761	0.647	0.552	0.63	1.19	1.212	1.217	1.314	1.407						0.946	1.164		0.736	0.693		1.217	1.14	0.941	0.911	1.121	1.023	1.341	1.006	1.69	1.609	0.93		1.103	0.948	1.002
772437	Hs.504062	Pleckstrin homology-like domain, family B, member 1	PHLDB1	1.241	1.228	3.89	3.308	1.934	1.09	1.022	2.212	1.512	1.442	0.89	1.428	1.595	1.991	1.373	0.881	1.149	1.347	1.738	1.511	1.519	1.416	1.545	1.784	1.972	0.906	1.16	1.46	1.461	1.53		1.047	1.935	2.311	2.097	0.581	1.128	1.764	1.146	2.889	1.72	0.909	0.829	2.039	2.128	1.253
772447	Hs.298658	Kruppel-like factor 3 (basic)	KLF3	1.197	2.203	3.947	1.324	1.265	0.354	0.535	0.83	0.341	0.413	0.955	1.276	1.652	0.838	0.646	0.908	0.958	1.201	0.851	1.007		0.751	0.992	0.571	0.763	0.902	1.379	1.775	0.865	0.744		0.887	1.112	1.977	0.664	1.296	1.189	1.419	1.274	0.469	0.504	0.916	0.785	1.522	0.516	0.725
772912	Hs.239370	G-protein signalling modulator 1 (AGS3-like, C. elegans)	GPSM1	1.183	1.211	1.206	1.052	0.955			1.67	1.664			1.768	1.66	1.809		0.891	1.247	0.955	1.035	0.926		1.75	1.83	2.657	1.98	0.846	1.097	0.974	1.17	1.302		1.125	1.468	1.346	1.573	1.534	0.792	1.241	1.621	2.1	1.595	0.739	0.719	1.484	1.378	0.946
772918	Hs.408101	CGI-115 protein	CGI-115	0.693	1.04	1.511	1.818	1.455	0.996	0.822	0.962	0.91	1.113	0.962	0.938	0.87	1.273	0.813	0.786	0.848	0.998	1.224	1.308	0.849	1.002	1.037	1.31	1.352	0.881	1.104	1.384	1.561	1.374		1.189	1.404	1.578	1.846	2.021	1.379	1.794	1.522	3.534	2.081	0.828	0.779	0.996	1.172	0.91
773215	Hs.149261	Runt-related transcription factor 1 (acute myeloid leukemia 1; aml1 oncogene)	RUNX1	1.168	1.596	2.058	1.592	0.995	1.005	1.156	1.063	1.03	0.687	1.619	0.855	1.236	1.493	0.622	0.963	0.767	1.073	1.105	0.875	1.65	1.393	1.15	1.302	1.184	1.19	1.439	1.592	1.641	1.43		1.169	1.291	1.443	1.487	1.371	1.062	1.36	1.341	1.369	0.931	1.229	0.665	2.019	1.119	1.261
773278	Hs.6790	DnaJ (Hsp40) homolog, subfamily B, member 9	DNAJB9	1.086	1.201	1.547	1.112	1.972	1.05	0.782	1.149	1.093	1.013	1.406	0.963	1.099	2.02	0.61	0.722	0.763	0.877	0.92	0.912		0.579	0.473	0.499	0.589	0.74	1.036	1.14	1.143	0.591		0.867	1.467	2.318	1.441	1.751	1.075	1.536	0.604	0.928	1.373	0.989	0.934	1.541	1.098	1.81
773304	Hs.517430	Hypothetical LOC439931	FLJ39582	1.454	1.505	1.902	0.959	1.378	1.059	1.424	1.569	1.654	2.125		0.424	0.958	0.747	0.833	1.4	1.468	1.292	1.042	1.032						1.003	1.157	0.924	1.172	1.121		0.738	1.164	1.622	0.365	1.054	0.947	1.296	1.234	1.845	1.048	0.6	0.624	1.502		1.167
773381	Hs.126938	N-ethylmaleimide-sensitive factor attachment protein, alpha	NAPA	1.594	1.447	1.42	1.109	1.042	1.285	1.7	2.364	1.411	1.468	0.61	0.667	0.601	0.624	0.62	1.163	1.367	0.935	1.015	1.102	1.123	1.161	0.8	0.917	1.047	1	1.316	1.37	1.28	1.407		0.861	1.803	1.875	0.875	0.736	1.628	1.742	0.389	0.742	0.856	1.033	0.771	1.362	0.892	1.066
773469	Hs.418093	Prostaglandin F2 receptor negative regulator	PTGFRN	1.042	1.23	1.659	1.441	1.208	0.805	0.661	0.679	0.766	0.687	0.789	0.918	0.647	1.086	0.594	0.891	0.833	0.945	0.903	0.958	0.604	0.987	0.591	0.742	0.731	0.812	1.165	1.084	0.984	0.883		1.044	1.038	1.234	0.979	0.947	1.129	1.85	0.989	1.201	0.728	0.794	0.798	1.235	0.778	0.917
77361	Hs.488614	Shwachman-Bodian-Diamond syndrome pseudogene	SBDSP	0.821	1.185	0.974	0.688	1.061	0.596	0.899	0.96	1.156	0.907	0.932	0.857	0.953	1.603	0.675	0.964	0.938	1.076	1.375	1.494	1.045	1.051	0.936	1.048	1.231	0.985	1.21	1.343	1.408	1.21		0.889	0.865	1.252	1.295	1.279	1.059	1.079	1.93	2.063	2.59	0.77	0.831	1.345	0.924	1.234
774502	Hs.61812	Protein tyrosine phosphatase, non-receptor type 12	PTPN12	1.045	1.165	1.6	1.336	1.436	0.423	0.698	0.74	0.785	0.511	1.397	0.859	1.216	1.533	0.752	0.859	0.763	1.542	1.964	2.211	1.111	0.872	1.003	1.456	1.683	0.882	1.195	1.26	1.884	1.233		0.982	1.132	1.259	1.544	1.77	1.114	1.254	1.342	1.528	1.898	0.754	1.115	1.36	1.13	1.729
781014	Hs.117715	Suppression of tumorigenicity 5	ST5	0.968	1.579	2.097	0.959	1.047	0.742			0.812	0.96	1.139	1.176	1.184	1.373	1.157	1.052	1.18	0.834	0.977	0.771	1.229	1.034	1.173	1.556	1.222	1.272	1.233	0.998		1.231		0.939	1.333	1.277	0.604	1.009	0.838	1.045	1.025	1.485		0.803	0.76	1.182	0.918	0.702
781362	Hs.434248	Plectin 1, intermediate filament binding protein 500kDa	PLEC1	3.918	1.998	2.815	3.321	1.24	1.152	1.352	2.172	1.592	1.043	0.799	0.909	1.183	1.119	1.491	0.932	1.081	1.129	1.227	0.99	1.855	1.004	0.75	1.275	1.188	0.847	0.785	0.821	0.992	1.515		1.025	1.96	1.868	1.314	1.171	1.393	2.385	0.785	1.279	1.819	0.714	0.64	1.021	0.762	0.835
781418				1.805	1.537	1.222	1.059	0.994				1.166		1.419	1.355	1.081		0.795	1.114	1.139	1.093	1.061	1.046	0.908	0.707		0.733	0.625	0.834	0.9	0.894	0.747			1.413	1.185	1.04	1.308	1.031	0.803	1.504	1.073	0.995		0.654	0.706	0.855	0.715	0.847
781444	Hs.241543	Polymerase (DNA-directed), delta interacting protein 2	POLDIP2	0.946	0.778	1.874	1.84	1.604	1.301	0.975	1.383	1.064	1.09	1.003	1.163	0.717	1.424	1.069	0.942	1.037	1.065	0.966	1.084	1.021	0.978	0.829	0.973	1.227	0.693	0.988	1.096	0.945	1.107		0.86	1.453	1.625	2.046	2.186	1.137	2.943	0.711	1.691	1.784	1.039	0.95	0.941	1.116	0.915
781505	Hs.446315	Chromosome 10 open reading frame 45	C10orf45	0.954	1.374	1.938	1.245	0.963	0.778	1.129	1.2	1.085	0.996	1.28	1.282	1.004		0.748	1.105	0.942	1.245	1.415	1.152	0.606	0.6	0.519	0.619	0.634	1.011	1.172	1.533	1.515	1.337		0.951	0.864	1.061	1.043	0.836	1.344	1.394	1.307	1.454	0.761	0.929	1.041	2.339
782233	Hs.371013	Jumonji domain containing 2B	JMJD2B	1.333	1.423	1.804	1.047	1.431	1.023	1.132	1.236	1.183	1.079	0.829	0.82	0.72	0.767	1.012	0.837	1.024	0.847	0.887	0.942	0.964	0.644	0.505	0.82	1.118	0.898	1.03	0.965	1.158	1.353		1.234					0.914	1.497	1.185	1.434	1.58	0.792	0.829	1.361		1.076
782537	Hs.131740	Similar to hypothetical protein A230046P18; cDNA sequence BC055759		1.229	1.028	1.096	0.924	0.881		1.157	1.129	1.577	1.094						1.744	3.057	1.779	1.926	1.853		0.538	0.763	0.597	0.737	0.799	0.972	0.91	0.885	0.817		1.304	2.026	1.331	1.196	1.366	1.103	1.293	1.008	0.938	1.245	0.739		0.445	0.626	1.035
782679	Hs.99120	DEAD (Asp-Glu-Ala-Asp) box polypeptide 3, Y-linked	DDX3Y	0.824	1.084	1.422	1.72	1.197	1.442	1.352	0.759	1.24	1.138	1.13	1.587	0.984	1.266	0.696	0.997	0.949	1.363	1.63	1.449		0.631		0.757	0.704	0.881	0.919	1.231	0.713	0.748		0.871	0.575	0.691	0.785	0.997		1.61	0.625	0.804	0.922	1.075	1.272	1.303	1.233	1.162
782806	Hs.292925	KIAA1212	KIAA1212	0.741	0.901	0.739	0.959	0.734	0.843	0.816	0.905	0.768	0.746	0.95	1.014	1.105	1.256	0.755	1.123	0.574	1.066	1.156	1.363		0.712	0.358	0.602	0.848	1.024	0.863	1.03	0.822	1.192		1.02	0.978	0.798	0.791	1.01	1.265	1.18	0.919	1.012	1.037	0.74		1.105	1.082	1.418
782811	Hs.518805	High mobility group AT-hook 1	HMGA1	1.363	1.309	3.103	3.744	1.966	1.052	1.242	2.134	2.434	1.526	0.902	1.056	0.94	1.47	1.108	0.905	1.363	0.895	1.102	1.088	1.338	1.493	1.169	1.583	1.425	0.844	0.946	0.836	0.84	1.166		1.229	2.569	2.61	1.683	2.153	1.537	4.22	1.015	1.305	1.556	0.65	0.765	0.977	0.806	1.144
783729	Hs.446352	V-erb-b2 erythroblastic leukemia viral oncogene homolog 2, neuro/glioblastoma derived oncogene homolog (avian)	ERBB2	1.11	1.008	1.226	0.984	1.144	1.177	1.221	1.573	1.729	1.329	1.329	1.072	1.194	1.08	1.178	1.583	1.511	1.15	0.974	0.984	2.436	1.435	1.461	1.387	1.445	0.944	0.927	0.903	0.885	0.997		1.314	1.816	1.249	1.62	1.474	0.864	1.384	0.864	0.78	0.834	1.026	0.78	0.944	0.97	0.769
784028	Hs.556638	Similar to RIKEN cDNA 1500009M05 gene	LOC493856	1.377	1.06	1.553	1.249	1.176	0.794	0.76	0.821	0.79	0.766	0.827	0.774	0.539	1.314	0.536	0.763	0.737	0.866	0.953	0.977	0.851	0.771	0.693	0.805	0.833	0.799	0.874	1.047	1.021	0.765		0.862	1.056	1.252	1.127	1.061	0.952	1.05	0.692	1.608	1.899	0.858		1.092	0.801	1.299
784112					1.799	2.902	1.307	1.515	1.352	1.312	1.698	1.581	0.899	0.934	1.137	1.477		0.847	0.854	0.98	1.215	1.497	1.339	0.963	1.021	0.865	1.471	1.343	1.139	1.849	2.062	2.124	1.36		0.933	1.515	2.34	1.936	2.277	1.122	3.056	1.224	1.748	2.345	0.765	0.976	1.789	0.993	1.214
784129	Hs.520974	Tyrosine 3-monooxygenase/tryptophan 5-monooxygenase activation protein, gamma polypeptide	YWHAG	0.8	0.798	2.583	2.508	1.639	0.813	0.511	0.917	0.982	0.613	1.138	0.92	1.211	2.612	0.861	0.91	0.806	1.248	1.534	1.51	0.833	0.855	0.727	1.102	1.371	0.961	1.326	1.623	1.657	1.545		0.735	0.776	2.03	3.832	4.547	0.848	1.889	1.392	2.431	1.375	0.851	0.889	1.693	1.091	1.477
784142	Hs.53126	Transcribed locus, moderately similar to XP_517655.1 PREDICTED: similar to KIAA0825 protein [Pan troglodytes]		0.922	1.364	1.35	1.192	1.11	0.94		0.763	1.091	1.007	1.34	1.376	1.419	1.207	1.16	0.976	1.176	0.988	0.933	0.975						0.787	1.215	0.901	1.046	0.793		0.972	1.258	1.329	1.09	1.395	1.139	0.755	1.205	0.939	0.795	0.968	0.942	1.187	0.892	1.191
784177	Hs.378996	Cell division cycle 73, Paf1/RNA polymerase II complex component, homolog (S. cerevisiae)	HRPT2	1.278	1.798	1.639	1.075	0.846		0.774	0.749	0.911	0.801	1.175	0.853	1.173	0.971	0.654	1.094	0.967	1.371	1.703	1.459		0.458	0.397	0.498	0.543	0.898	1.146	1.421	1.377	1.13		0.822	0.743	1.112	0.896	1.038	0.539	1.181	0.885	1.15	0.727	0.853	0.942	2.05	0.976	1.485
784218	Hs.48297	Ring finger and CHY zinc finger domain containing 1	RCHY1	0.793	0.965	0.799	1.251	0.915	0.714	0.924	0.596	0.911	0.866	0.913	1.209	0.747	1.062	0.881	0.826	0.852	0.902	1.064	1.166		0.534	0.612	0.73	0.872	0.968	1.125	1.326	1.109	0.979		1.201	1.065	1.025	1.323	1.314	0.991	1.095	1.098	1.497		1.025	1.051	0.74	0.818	1.024
784260	Hs.279881	Mannosidase, alpha, class 1B, member 1	MAN1B1	1.116	1.163	1.95	1.087	1.894		1.099	1.473	1.341	0.837	0.8	1.013	0.807	0.869	1.039	0.9	0.961	0.965	1.022	1.158	1.011	0.913	0.629	0.984	1.205	0.782	1.032	1.009	0.992	0.913		0.73	1.457	1.858	1.233	1.483	1.296	1.688	0.817	1.005	0.741	0.999	1.005	1.138	1.103	1.077
784289	Hs.147119	Ribosomal protein S6 kinase, 90kDa, polypeptide 2	RPS6KA2	1.212	2.137	2.828	1.394	1.722	0.95	0.901	1.026	1.629	0.719	0.953	1.196	0.901	1.365	0.73	0.765	1.029	0.586	0.595	0.624	0.911	1.081	0.731	0.756	0.86	0.837	1.163	0.933	0.88	0.824		0.608	1.197	1.456	1.066	1.591	0.978	1.199	2.218	1.992	0.674	1.194	0.848	1.218	0.791	0.719
785823	Hs.437256	Glutamate receptor, ionotropic, N-methyl D-aspartate-like 1A	GRINL1A	0.792	1.306	1.68	1.665	1.174	0.463		0.452	0.519			0.841	0.662	1.365	0.667	0.804	0.612	0.73	0.803	1.007		0.74	0.571	0.708	0.832	0.806	1.05	1.176	0.9	0.853		0.793	0.915	0.791	0.963	1.108	1.392	0.845	0.492	0.631	0.426	0.719	0.738	0.962	0.614	0.872
786076	Hs.143600	Golgi phosphoprotein 4	GOLPH4	0.878	0.702	1.009	0.963	1.65	1.016	0.997	1.551	0.742	1.09	1.598	1.461	1.178	3.207	1.124	0.919	0.748	0.856	0.894	1.063		1.12	1.047	1.225	1.476	0.674	1.035	1.224	0.878	0.905		1.057	1.049	0.923	1.418	0.983	0.745	1.703	0.565	0.752	0.814	0.977	1.209	1.59	1.115	2.009
786530	Hs.510407	Chromosome 14 open reading frame 154	C14orf154						0.963		1.116	1.348	0.824	1.097	1.024	0.825	1.525	1.04	0.883	0.786	0.888	0.948	1.219						0.807	1.293	1.452	1.297	1.406		1.189	1.125	1.03	1.469	1.148	1.332	1.256	1.326	1.667	1.003	0.879	0.932	1.166	1.126	1.012
786625	Hs.302408	Ring finger protein 138	RNF138	0.864	0.97	1.207	1.046	0.764			0.42	0.599	0.573	0.68	0.707	0.668	0.912	0.465	1.203	1.055	1.616	1.572	2.291		0.213	0.443	0.482	0.755	1.164	1.359	2.125	1.281	1.777		1.329	1.31	1.304	1.759	1.634	1.112	1.578	0.804	0.887	1.789	0.938	1.083		0.627	1.565
787857	Hs.524936	Syntaxin 5A	STX5A	1.173	1.283	1.761	1.846	1.572	2.033	1.276	1.389	1.381	1.211	1.903	1.657	1.97	2.131	1.728	1.436	1.437	1.403	0.959	1.371	1.193	1.349	1.367	1.334	1.392	1.033	0.92	1.023	0.916	0.891		1.293	1.628	1.304	1.538	1.16	0.991	1.82	0.829	0.694	0.988	1.044	0.766	0.915	1.189	1.008
787867	Hs.224764	Chromosome 20 open reading frame 155	C20orf155	0.874	0.975	0.974	0.639	0.923	0.99		0.934	1.083		0.856	1.42	1.063	1.47	1.035	1.656	1.949	1.614	1.508	1.735		1.034	1.48	1.41	1.178	1.03	1.543	1.237	1.091			0.949	1.035	1.078	0.629	1.018	1.058	1.34	0.776	0.793	1.449	1.092	2.779	3.339	1.528	1.496
788107	Hs.193163	Bridging integrator 1	BIN1	0.871	1.414	1.445		1.274	1.436	0.917	0.986	1.016	0.777	1.25	1.219	1.548	1.441	1.338				1.112	0.99		1.132	1.114	1.32	1.246							1.267	1.367	1.337	1.436	1.176	0.999	1.218	1.088	1.022	0.822	1.034	0.814	1.254	1.028	0.674
788280	Hs.96530	COX11 homolog, cytochrome c oxidase assembly protein (yeast)	COX11	0.77	0.73	0.972	1.112	1.273	1.039	0.776	0.554	0.768	0.806	0.972	1.02	0.646	1.677	0.831	0.806	0.765	0.84	1.088	1.116	0.826	0.87	1.056	0.721	1.028	0.926	1.123	1.098	1.097	1.044		0.797	0.641	0.942	1.495	1.612	1.255	1.784	0.974	1.851	1.657	0.866	0.896	1.014	0.877	0.976
78841	Hs.404056	Eukaryotic translation initiation factor 3, subunit 1 alpha, 35kDa	EIF3S1	1.352	0.994	1.263	2.765	1.457	1.2	0.982	0.948	1.329	1.052	1.046	0.938	1.397	1.774	0.913	0.893	1.15	1.134	1.636	1.476	0.707	0.708	0.812	1.135	1.107	0.894	1.012	1.201	1.519	1.216		1.306	1.377	2.317	3.705	4.378	0.866	2.283	1.327	3.251	3.565	0.623	0.931	0.891	1.213	1.064
78844	Hs.201398	C1q and tumor necrosis factor related protein 1	C1QTNF1	1.222	0.86	1.292	1.467	1.274	0.997		1.281	1.04	1.197		1.168	1.109	1.167	0.662	1.148	1.264	0.897	0.866	0.783	1.607	1.326	1.384	1.073	1.116	1.033	1.321	1.081	1.144	1.122		0.994	1.522	1.767	1.363	1.493	0.939	1.134	0.61	0.693	0.92	3.205	3.433	3.302	3.272	2.821
788472	Hs.515524	Nucleobindin 1	NUCB1	1.698	1.55	1.91	1.137	1.382	1.34	1.332	1.45	1.545	1.015	1.246	1.29	1.205	1.448	1.051	0.899	1.047	0.674				1.256	0.999	1.345	1.295	0.818	0.998	0.825	1.034	1.222		1.005	1.476	1.331	1.173	0.958	0.881	2.066	0.855	0.79	1.183	0.801	0.837	1.318	0.89	1.058
788536	Hs.482497	Transportin 1	TNPO1	0.912					0.811	1.387	0.703	0.967	1.28	0.839	0.951	0.773	0.991	0.664	1.038	0.868	1.182	1.366	1.245	0.898	0.78	0.41	0.583	0.586	1.105	1.247	1.465	1.705	1.57		0.721	0.525	0.809	0.422	0.417	1.227	1.41	0.326	0.477	0.401	0.769	0.68	1.096	0.815	0.832
788668	Hs.530543	CDNA FLJ41452 fis, clone BRSTN2010363		1.305	1.039	0.951	1.378	0.801	1.004		0.48	1.003	0.525	3.483	1.47	1.117	1.709	1.035	0.983	0.738	0.674	0.699	1.359	1.282	0.93	0.583	0.714	1.011	0.853	0.803	0.827	0.953	1.093		0.916	1.547	1.16	0.809	1.277	1.358	2.509	0.814	0.908	1.768		0.461	0.442	0.465	0.45
789376	Hs.434367	Thioredoxin reductase 1	TXNRD1	0.832	1.755	1.708	1.355	1.129	0.376	0.763	0.904	1.199	0.689	1.199	1.259	1.844	2.274	0.96	1.008	0.916	1.289	1.281	1.129	1.771	1.292	1.08	1.219	1.217	0.949	0.986	1.258	1.266	1.106		0.804	0.919	1.109	1.045	1.164	1.202	0.916	1.85	2.212	0.185	0.874	0.952	1.066	1.368	1.491
79000	Hs.497816	MOCO sulphurase C-terminal domain containing 1	FLJ22390	0.702	0.806	0.756	0.736	0.623	0.631	0.837	0.805	1.753	0.706	0.609	0.726	0.882	0.857	0.462	1.221	1.023	0.986	1.126	1.168		0.128	0.213	0.21	0.198	0.806	0.707	0.883	0.825	0.949		0.973	0.956	0.893	0.823	0.82	1.613	1.627	0.717	0.854	0.962	0.782	0.75	1.187	0.817	0.886
79045	Hs.494700	CDW92 antigen	CDW92	0.645	0.848	0.803	0.817	0.757	0.604	0.675	0.406	0.813	0.61	0.811	0.848	0.548	0.78	0.641	1.307	1.301	1.309	1.491	1.517	0.875	0.82	0.743	0.772	0.791	0.747	0.699	0.741	0.898	0.704		0.865	0.565	0.739	0.747	0.733	1.425	0.98	0.382	0.403	0.377	0.765	0.763	0.927	0.764	0.794
795198	Hs.7854	Solute carrier family 39 (zinc transporter), member 1	SLC39A1	1.343	0.867	2.01	1.567	1.225	1.166	1.055	1.172	1.697	0.749	0.856	0.872	0.649	0.852	0.675	0.863	0.796	0.823	0.885	0.855	1.049	0.943	0.669	0.95	0.962	0.898	1.028	1.074	1.133	1.129		0.754	1.202	1.947	1.348	1.363	1.128	2.316	0.539	1.247	1.413	0.933	0.827	0.811	1.043	0.641
79520	Hs.369017	RAB2, member RAS oncogene family	RAB2	0.907	1.285	1.137	0.969	1.108	0.674	0.757	0.73	1.432	0.7	1.028	1.076	1.493	2.77	1.168	0.862	0.72	0.906	1.09	1.048	1.614	1.089	0.974	1.399	1.775	0.824	1.106	1.171	1.337	0.961		1.411	1.461	1.719	2.033	2.132	1.022	1.591	0.786	1.075	0.766	0.644	0.676	1.146	1.14	1.805
795453	Hs.7910	RING1 and YY1 binding protein	RYBP	1.173	1.662	3.068	2.176	1.173	0.556	0.575	1.019	0.655	0.494	1.063	1.045	1.447	1.679	0.705	0.803	0.873	1.399	1.401	0.887	0.705	0.875	0.887	1.003	0.736	0.774	1.428	1.735	1.44	0.917		1.085	1.345	2.419	2.39	2.273	1.192	2.272	2.589	2.784	1.864	0.938	1.111	2.12	1.064	1.074
795538	Hs.99486	Solute carrier family 25 (mitochondrial carrier: glutamate), member 22	SLC25A22	1.672	1.211	1.833	1.549	1.129				1.295		1.268	1.279	1.254	2.21	1.644	1.075	1.326	1.528	1.675	2.006	1.524	1.236	1.338	2.415	2.254							1.072	1.723	2.207	1.479	1.54	0.909	1.177	1.055	1.411	1.806	0.922	0.912	1.306	1.14	1.21
795677	Hs.501991	Male sterility domain containing 2	MLSTD2	0.923	1.194	1.464	0.859	0.963								1.652	2.032	0.86	1.032	0.861	1.144	1.545	1.369						1.014	1.121	1.065	1.381	0.834		0.95	0.679	1.04	0.857	1.731	0.946	1.118	1.225			0.835	0.908	1.309	1.008	1.448
795758	Hs.513779	Cysteine-rich secretory protein LCCL domain containing 2	DKFZP434B044	1.133	1.237	2.362	1.108	1.824	0.628	0.827	0.601	1.128	0.712	1.007	1.099	1.123	2.143	1.052	0.927	0.899	0.972	0.918	0.98	1.026	0.894	0.617	0.955	0.968	0.803	1.113	0.951	0.992	1.165		0.808	0.75	1.133	1.098	1.277	0.995	1.088	2.409	2.935	1.081	0.721	0.814	1.494	1.048	1.023
795821	Hs.241576	Der1-like domain family, member 1	DERL1	0.92	1.104	1.288	0.921	0.881				0.822		0.771	0.894	0.82	1.017	0.599	0.983	1.039	0.977	1.19	1.117		0.7	0.528	0.711	0.729	0.928	1.225	1.381	1.29	0.94		0.781	0.875	1.475	1.219	1.608	1.022	1.08		1.294		1.009	1.243	1.294	0.974	1.017
795832	Hs.523664	Solute carrier family 39 (zinc transporter), member 13	SLC39A13	2.642	0.949				2.917		1.208	3.48			1.095	1.021	1.752	1.188	0.591	0.919	0.83	0.92	0.637	1.522	0.845	0.664	1.275	1.143	0.78	1.155	0.963	1.087	1.276		0.786	1.262	1.526	1.387	1.494	0.826	1.418	0.996	1.407	1.685	0.717	0.621	0.799		0.863
796079				1.266	0.817	1.355	1.497	1.438	1.094	0.826	1.153	0.976	0.491	0.841	0.89	0.903	1.161	0.904	0.928	0.991	0.843	0.94	0.852	1.271	0.853	0.637	0.921	0.992	0.806	1.055	1.055	0.962	1.201		0.71	2.024	1.356	1.1	1.091	1.217	2.116	0.798	1.439	2.109	0.952	0.841	0.863	0.847	0.691
796134	Hs.485968	Mitogen-activated protein kinase kinase kinase 7	MAP3K7	0.573	1.178	1.101	0.824	0.949	0.821		0.897	1.122				0.89	1.696	0.735	0.696	0.795		1.125	1.021		1.245	0.803	1.004	1.34	1.157	1.5	1.826	1.822	1.221		1.075	1.038	1.246	1.415	1.249	1.182	1.478	0.661	1.075	0.565	0.763		1.142	0.878	0.852
796475	Hs.57687	Four and a half LIM domains 3	FHL3	1.701	1.053	1.17	0.983	1.018	1.002	1.14	1.138	1.301	0.987	0.752		1.131	1.242	0.927	1.157	1.154	1.419	2.06	1.413	1.498	1.157	1.022	2.013	1.671	0.884	1.016	1.115	1.588	1.671		0.718	0.831	1.192	1.245	0.854	1.097	1.719	0.795	1.721	2.424	0.971	0.931	1.895	1.367	1.063
79655	Hs.204773	WD repeat domain 77	MEP50	0.582	0.957	1.58	1.286	1.183	0.433	0.794	0.816	1.411	0.864	0.88	0.854	0.727	1.204	0.998	0.746	0.772	1.046	1.037	1.197	0.484	0.566	0.487	0.73	0.788	0.945	1.079	1.292	1.587	1.617		0.615	0.714	1.019	1.017	1.241	1.601	1.684	1.129	2.46	0.754	0.777	0.747	1.293	1.061	0.993
796732	Hs.62905	Hypothetical protein FLJ14834	FLJ14834	1.259	1.06	2.383	1.753	2.175	0.649	0.994	2.331	1.803	0.908	1.703	1.372	3.535	5.781	3.238	0.967	0.882	1.127	1.455	1.473		1.935	4.959	6.416	9.066	1.144	1.314	1.823	1.77	2.055		0.738	1.311	1.374	1.744	1.356	0.73	0.805	1.009	1.415	0.795	1.156	0.97	1.624	2.811	1.838
796885	Hs.406300	Ribosomal protein L23	RPL23	0.774	1.138	0.945	1.11	0.903		1.252	1.219	1.221	1.305	0.9	1.153	0.962	1.117	0.799	0.994	1.305	0.841	0.89	1.017	0.932	0.801	0.889	0.976	0.754	0.994	0.744	0.938	1.193	0.825		1.555	1.355	1.489	2.061	2.427	1.923	3.746	0.981	1.376		0.569	0.658	0.576	0.835	0.696
796932	Hs.173536	Protein kinase D3	PRKD3	0.829	1.248	1.645	1.559	1.875	0.73	0.803	0.712	0.832	0.838	1.134	0.854	0.908	0.646	0.986	0.759	0.581	0.651	0.624	0.625	0.578	0.379	0.343	0.563	0.558	0.959	0.972	1.147	0.94	0.98		0.906	0.821	0.811	1.055	1.098	1.096	1.389	0.915	1.046	0.836	1.006	0.817	1.1	0.949	1.119
79763	Hs.500512	Polycomb group ring finger 5	PCGF5	0.81	1.147	1.502	1.3	0.87	0.563	0.528	0.642	0.891	0.385	1.073	0.905	0.93	1.404	0.588	0.831	0.709	0.971	0.937	0.877	0.638	0.555	0.561	0.603	0.551	0.69	0.992	1.469	0.896	0.719		0.771	0.823	1.139	1.023	1.01	1.227	0.931	0.944	1.223	0.74	0.937	0.854	1.356	0.727	0.826
80292	Hs.440643	Hypothetical protein LOC286144	LOC286144	1.029	1.162	1.123		0.993									0.83	0.65	0.885	0.877	0.728	0.845	0.931		0.486	0.429			0.899	0.988	1.001	0.83	0.731		1.013	0.641	0.751	0.839	1.473	1.126	1.06	0.755	0.904	1.152	0.843	0.781	1.063	0.647	1.056
80915	Hs.440475	Succinate dehydrogenase complex, subunit A, flavoprotein (Fp)	SDHA	1.026	0.869	1.145	1.775	2.009	0.612		1.77	1.526	1.255	1.117	1.131	1.015	1.906	0.826	0.847	0.796	0.895	1.321	1.289	0.807	0.792	0.968	1.138	1.173	1.083	1.427	1.436	1.703	1.547		1.36	2.666	2.959	1.793	2.374	1.18	1.439	1.037	1.744	1.982	0.658	0.807	1.076	1.873	3.13
809383	Hs.175120	Hypothetical protein FLJ11286	FLJ11286	1.738	1.789	1.438		0.979	0.785	0.838	1.193	1.049	0.756	1.01	0.739	0.904	1.108	0.922	0.966	0.914	0.982	1.08	0.958						1.009	1.059	1.124	1.187	1.133		1.087	1.165	1.463	0.995	1.224	1.102	1.003	0.869	0.835	1.35	0.712		1.224	1	0.964
809473	Hs.437191	Polymerase I and transcript release factor	PTRF	0.644	1.109	2.384	2.107	1.889	1.142	1.213	2.078	1.415	0.952	0.924	1.202	0.858	1.021	0.961	0.841	1.088	0.902	0.873	0.859	0.833	1.065	0.852	1.086	1.02	0.939	1.155	1.191	1.062	1.384		0.786	1.997	2.483	2.306	3.504	1.446	3.034	0.876	1.501	0.637	1.056	0.834	1.3	1.069	1.084
809489	Hs.493709	Nucleolar protein family 6 (RNA-associated)	NOL6	0.894	0.961	0.925	1.003	1.234			1.281	1.226	1.144	0.899	0.768	0.817	0.936	1.044	0.965	0.879	0.919	1	1.048	1.254	0.953	0.875	1.413	1.192	1.261	1.377	1.31	1.503	1.846		1.896	1.531	1.342	1.237	1.328	0.969	1.147	1.216	0.976	1.411	0.66		0.808	0.883	0.998
809495	Hs.213061	Nuclear casein kinase and cyclin-dependent kinase substrate 1	NUCKS	0.613				1.099	0.933	0.578	0.603	0.783	0.502	1.28	0.938	0.712	1.695	0.679	0.796	0.628	0.689	0.866	0.973						0.83	0.882	1.022	1.001	0.759		0.993	1.123	1.575	1.723	1.899	1.023	1.307	0.958	1.116	0.647	1.004	1.05	1.221	0.81	1.214
809521				1.701	1.431	1.555	0.685	1.164	0.905		1.47	1.39	0.838	0.755	0.895	0.6	0.605	0.576	0.911	0.928	0.887	0.912	0.928	0.657	0.728	0.644	0.638	0.801	0.856	1.229	1.063	1.145	1.196		0.651	1.416	1.847	0.646	0.811	1.244	1.729	0.864	1.195	1.227	0.923	0.711	0.985	0.741	0.81
809535	Hs.73965	Hypothetical protein ET	SFRS2	0.877	1.104	2.49	2.187	1.529	0.733	0.962	0.682	1.863	1.024	0.958	0.928	0.901	1.683	1.021	0.861	0.708	0.942	1.074	1.163	1.037	0.998	0.867	1.082	1.293	1.227	1.12	1.443	1.368	1.329		0.719	1.122	1.68	1.791	2.407	1.395	1.186	1.657	3.062	2.191	1.095	1.526	1.725	1.643	1.903
809567	Hs.179986	Flotillin 1	FLOT1	1.353	1.124	1.848	1.864	1.266	1.546	1.662	1.488	1.394	0.782	0.939	1.186	0.838	0.965	0.761	1.055	0.974	0.919	0.968	0.903	1.106	0.951	0.729	0.86	0.713	0.807	1.268	1.017	1.063	1.191		0.675	1.764	1.603	1.328	1.524	0.979	1.287	0.935	1.616	2.685	0.757	0.751	0.906	0.901	0.628
809720	Hs.516855	Centromere protein B, 80kDa	CENPB	1.547	1.332	1.651	1.82	1.197	1.2	1.138	1.69	1.189	0.684			0.87	1.31	0.987	1.098	1.392	1.225	1.458	1.516	1.369	1.021	1.214	1.52	1.433	1.065	1.631	1.204	1.653	1.589		0.956	2.284	2.451	1.469	2.004	1.418	2.999	1.298	1.662	2.158	1.097	0.768	1.035		1
809792	Hs.549128	Rab3 GTPase-activating protein, non-catalytic subunit (150kD)	RAB3-GAP150	0.912	1.32	1.252	1.216	1.146	0.942	0.785	0.669	0.607	0.723	0.958	1.171	0.862	1.088	1.018	1.007	0.901	1.228	1.408	1.533	0.952	0.951	0.707	0.881	0.945	0.8	0.672	0.802	0.917	1.018		1.468	0.995	1.202	1.222	1.553	1.235	1.705	0.924	1.103	0.531	0.708	0.779	1.027	0.83	0.786
809815	Hs.500375	Ectonucleoside triphosphate diphosphohydrolase 6 (putative function)	ENTPD6	2.096	0.971	1.935	2.126	1.547		1.082	1.589	1.375	0.621	1.059	0.915	1.134	1.293	1.054	1.119	0.995	1.224	1.391	1.548	1.006	1.132	1.007	1.265	1.555	0.989	1.15	1.102	1.185	1.633		0.53	2.088	2.532	0.92	1.716	1.312	1.981	1.15	2.026	3.231	0.894	0.951	1.008	1.052	0.866
810038	Hs.339697	Glutamate receptor, ionotropic, N-methyl D-asparate-associated protein 1 (glutamate binding)	GRINA	1.26	0.979	1.324	1.138	1.454	1.402		2.191	1.297	0.966	0.703		0.916	1.007	1.205	0.711	1.114	1.012	0.929	0.977						1.274	1.128	1.014	1.085	1.43		1.05	1.809	1.354	2.087	1.859	1.11	1.12	0.909	0.878	1.257	0.79			0.704	0.732
810119	Hs.48029	Snail homolog 1 (Drosophila)	SNAI1	0.903	1.768	4.081	0.916	1.638	1.274	1.338	1.83	1.572	0.909	1.344	2.512	1.823	1.975	1.399	0.944	1.655	2.694	0.975	1.16		1.514	2.379	1.042	1.117	1.06	1.894	4.235	1.33	1.143		1.119	1.641	1.594	1.151	1.083	1.334	2.391	6.316	1.387	0.501	1.179	2.715	8.222	1.239	1.355
810120	Hs.418175	Vacuolar protein sorting 28 (yeast)	VPS28	0.964	1.298	1.472			1.631	1.235	1.167	1.495	0.81	0.905	1.033	0.902	1.261	0.991	0.797	0.937	0.876	0.735	0.846	1.175	0.961	0.826	0.98	1.039	1.017	1.045	1.208	0.9	1.165		1.246	1.343	1.345	1.593	1.627	1.091	2.126	0.901	1.475	1.242	0.881	0.709	0.864	0.934	0.746
810205	Hs.264606	Full length insert cDNA clone ZD68B12		1.571	1.236	1.073	0.819	0.86		0.816	0.775	1.512	0.883		1.211	0.937	1.283	1.162	1.33	1.813	1.674	1.757	1.462	1.164	0.941	1.063	1.12	1.001	0.86	1.516	0.937	1.227	0.676		0.77	0.882	0.966	1.038	0.917	0.785	1.056	0.973	0.99	1.433	0.945	1.192	1.178	0.957	1.501
810219	Hs.257556	Chromosome 9 open reading frame 41	C9orf41	0.704	0.821	1.251	1.904	1.561	0.306		0.271	0.502	0.617	1.32	1.178	0.878		1.229	0.894	0.899	0.779	1.229	1.451						0.858	0.88	1.178		1.25		0.751	0.436	0.76	0.939	1.496	1.244	1.087	0.363	0.675	0.393
810237	Hs.539684	Eukaryotic translation initiation factor 2, subunit 3 gamma, 52kDa	EIF2S3	0.721	0.767	1.214	0.805	0.933	0.331	0.679	0.714	1.266	0.575	0.86	0.853	0.774	1.3	0.548	0.792	0.623	0.904	1.026	0.985	0.677	0.735	0.707	0.746	0.823	0.833	1.058	1.168	1.222	1.043		0.659	1.333	1.615	1.125	1.195	1.066	1.457	1.19	1.607	1.015	0.831	0.755	1.438	0.79	0.944
810325	Hs.513646	Isovaleryl Coenzyme A dehydrogenase	IVD	1.45	1.3	1.019	1.167	1.722	1.804	0.838	0.933	1.733	1.009	2.463	1.999	2.473	2.946	2.202	1.045	0.945	1.162	1.015	1.622	1.627	1.16	1.174	1.469	1.266	0.738	0.683	0.704	0.996	1.274		1.305	1.295	1.052	1.673	1.326	0.953	2.248	0.897	0.975	1.271	0.949	1.087	1.071	1.126	1.104
810468	Hs.508644	Hypothetical protein FLJ10154	FLJ10154	1.168	1.546	1.075	1.504	0.862		0.795	0.681		0.461	0.994	0.977	0.692	2.249	0.564	0.952	0.839	1.331	1.412	1.099	0.649	0.484	0.39	0.635	0.597	0.964	1.255	1.411	1.548	1.065		0.984	1.033	1.344	1.042	1.207	0.999	1.352	1.223	1.345	1.042	0.913	0.94	1.716	1.046
810552	Hs.504620	Prohibitin 2	REA	1.28	1.449	1.529	1.628	1.55	1.21	0.86	0.929	1.324	0.73	0.836	0.963	0.81	1.169	0.801	1.029	0.912	0.928	1.014	1.08	1.071	0.848	0.744	1.051	1.042	1.122	0.889	1.132	1.039	1.437		0.979	1.37	1.556	1.496	1.677	1.294	2.644	0.938	1.445	1.545	0.914	0.877	0.875	0.948	0.872
810612	Hs.417004	S100 calcium binding protein A11 (calgizzarin)	S100A11	0.972	1.249	1.845	1.774	1.601	2.053	1.293	1.418	1.487	1.014	1.578	1.97	1.437	2.935	1.938	1.144	0.957	0.975	0.698	1.078	1.412	1.677	1.681	2.039	2.1	0.897	0.889	1.008	0.908	1.144		1.089	1.501	1.255	1.606	1.429	0.946	2.085	0.896	1.485	1.46	0.95	0.753	1.123	1.142	1.272
810743	Hs.524214	Myeloid leukemia factor 2	MLF2	1.549	1.328	1.543	1.463	1.24	1.665	1.322	1.302	1.471	1.149	1.703	1.878	1.11	2.156	1.544	1.315	1.09	1.247	0.982	1.186	2.273	2.591	2.237	2.718	3.549	0.811	0.849	0.79	1.088	1.511		1.116	1.33	1.081	1.15	0.833	0.836	2.405	0.844	1.048	0.864	1.046	1.137	1.877	1.383	1.604
810773	Hs.389438	WD and tetratricopeptide repeats 2	KIAA0590	1.017	1.278	1.32	0.241	0.812		1.326	1.567	1.35	1.247	0.681	0.946	0.925		0.933	1.353	2.015	1.141	1.237	1.092	0.776	0.706	0.582	0.614	0.77	0.847	2.028	1.078	1.207	0.632		0.816	1.175	1.268	0.881	0.86	1.228	1.224	0.992	1.051	1.247	1.023	0.821	1.089	0.778	0.772
810801	Hs.273330	Agrin	AGRN	1.576	1.072	1.96	1.819	1.257	0.924	1.032	0.875	1.262	0.739	1.034	0.911	0.668	1.052	0.767	0.819	1.174	0.808	0.772	0.802	0.73	0.963	0.801	0.874	0.943	0.873	1.592	1.037	1.178	0.799		0.823	1.092	1.101	0.806	0.904	1.055	1.51	1.057	1.225	1.864	0.947	0.728	1.303	0.825	0.913
810803	Hs.524506	Hypothetical protein FLJ34236	FLJ34236	1.044	0.078	1.615	1.504	1.067	1.343		1.247	1.708	1.03		1.481	1.305	1.651	1.416	0.666	1.081	0.908	0.812	0.93		1.107	1.138	1.292	1.44	3.114	1.115	0.86				1.403	0.959	1.632	1.6	1.741	0.927	0.886	0.918	1.311	1.546			1.209	1.323	1.431
810901	Hs.386215	Transmembrane protein 23	TMEM23	1.363	1.647	1.746	1.281	0.93		0.653	0.722	0.744	0.375	0.844	0.699	1.032		0.718	0.949	0.819	0.974	0.913	0.861	1.037	0.708	0.572	0.546	0.512	0.805	1.115	1.139	1.025	0.712		0.776	0.908	1.623	1.692	2.336	0.919	0.997	0.452	0.618	0.774	0.669	0.975	0.886	0.603	0.774
810923	Hs.429353	Selenoprotein N, 1	SEPN1	1.771	1.592	2.804	1.355	1.262	2.541	1.967	2.311	2.068	1.213	0.667	0.835	0.635	1.017	0.987	0.856	0.91	0.571	0.569	0.581	1.19	1.082	0.613	0.953	1.155	0.86	1.21	0.716	0.913	0.74		0.66	1.543	2.194	0.81	0.624	1.141	1.782	0.503	0.785	0.69	0.735	0.614	0.825	0.696	0.634
810928	Hs.153357	Procollagen-lysine, 2-oxoglutarate 5-dioxygenase 3	PLOD3	2.374	1.366	2.009	1.358	1.306	0.994	1.176	1.989	1.156	0.712	0.64	0.762	0.925	0.75	0.659	0.908	1.097	1.234	1.199	1.267	1.005	0.924	0.681	1.069	1.255	1.192	1.484	1.594	1.821	2.18		0.798	1.549	1.837	1.011	1.111	1.016	2.158	0.73	1.509	2.091	0.774	0.77	1.315	0.882	0.995
810948	Hs.282678	Thyroid hormone receptor associated protein 1	THRAP1	0.926	1.188	1.418	1.676	1.033	0.666	0.793	0.976	0.525	0.728	1.271	1.193	1.009	1.886	0.821	0.943	0.909	1.211	1.319	1.106	1.102	0.9	0.558	0.62	0.585	0.986	1.194	1.537	1.17	0.997		0.978	1.099	1.133	0.841	0.838	1.574	2.368	0.561	1.081	0.581	0.948	1.019	1.571	0.919	1.284
810951	Hs.532216	Mitochondrial transcription termination factor	MTERF	1.502	0.648	0.793	1.172	0.967	1.056	0.791	0.773	1.227	0.743	1.272	1.141	0.854	1.772	0.808	0.869	0.593	0.801	1.068	0.887	0.84	1.151	1.012	1.377	1.102	0.729	0.959	1.139	1.041	0.828		0.858	0.869	1.22	1.493	1.215	1.074	1.032	0.812	1.216	2.552	0.849	0.782	0.88	1.037	1.032
810979	Hs.382044	Mitochondrial ribosomal protein S2	MRPS2	1.257	1.11	1.108	1.328	0.957	1.099			1.441		0.888	0.936	0.805	1.114	0.89	1.021	1.373	1.258	1.437	1.207	1.056	0.857	0.717	1.042	0.968	0.921	1.033	0.91	1.276	1.287		0.989	1.355	1.757	1.51	1.228	1.039	2.635	0.78	1.42	1.142	0.785		1.217	0.928	0.837
810992	Hs.464622	N-ethylmaleimide-sensitive factor attachment protein, gamma	NAPG	0.875	1.367	1.277	1.378	1.119	0.595	0.725	0.648	0.796	0.725	1.091	1.136	1.093	1.374	0.909	0.993	0.932	1.135	1.257	1.085	0.993	0.795	0.777	0.953	0.884	0.795	0.992	0.919	1.086	1.008		0.919	0.725	0.971	0.887	1.412	1.463		1.097	1.223	1.009	0.858	1.073	1.218	1.128	1.261
810999	Hs.76686	Glutathione peroxidase 1	GPX1	0.966	1.027	1.546	1.75	1.41	0.703	0.785	1.304	1.018	0.382	0.75	0.818	0.625	0.666	0.558	0.619	0.911	0.85	0.987	0.876	1.058	0.945	0.728	1.014	1.002	0.938	1.01	1.302	1.016	1.194		0.748	2.168	2.667	1.207	1.396	1.685	5.25	0.787	0.928	1.025	1.331	0.77	0.996	1.123	0.767
811000	Hs.514535	Lectin, galactoside-binding, soluble, 3 binding protein	LGALS3BP	1.202	1.109	1.195	1.147	0.713	1.231	1.233	1.394	1.707	0.888	0.801	0.857	0.528	0.813	0.675	1.004	1.084	1.139	1.277	1.011	1.275	0.876	0.937	0.978	1.257	0.89	1.06	1.045	1.039	1.441		0.876	1.314	1.038	0.785	0.769	0.973	2.693		0.992		0.852	0.764	1.334	0.861	0.85
811046	Hs.534309	Cysteine-rich protein 2	CRIP2	1.023	0.654	1.095	0.962	0.971	0.894	1.209	1.305	2.073	0.878	0.675	3.039	0.595	0.99	1.133	0.987	1.169	1.043	1.085	1.029	1.117	0.966	0.837	1.076	1.139	0.927	1.282	1.294	1.19	1.419		0.654	1.217	1.515	1.199	1.398	1.067	1.911	0.858	1.69	3.614	0.666	0.744	1.609	4.547	1.443
811108	Hs.534360	Thyroid hormone receptor interactor 6	TRIP6	1.535	1.158	1.404	1.431	0.897	1.372	1.121	1.257	1.424	0.743	1.545	1.411	1.159	1.798	1.175	0.876	0.804	1.046	0.819	1.006	1.581	1.101	0.927	1.489	1.252	0.822	0.975	1.106	1.329	1.608		0.974	1.357	1.335	1.334	1.093	1.015	1.854	1.21	1.713	1.495	0.653	0.889	0.996	0.797	0.609
811166	Hs.492407	Tyrosine 3-monooxygenase/tryptophan 5-monooxygenase activation protein, zeta polypeptide	YWHAZ	0.572	1.449	1.142	0.975	1.39						0.704	0.897	0.912	0.638	0.656	1.035	1.02	1.24	1.473	1.547	0.749	0.667	0.479	0.547	0.704	0.873	0.768	1.185	0.84	1.007		0.792	0.346	0.77	0.998	1.137	0.896	2.096	0.243	0.432	0.152	1.258	0.986	1.523	1.247	1.443
811764	Hs.67201	5', 3'-nucleotidase, cytosolic	NT5C		0.83	1.389	1.372	1.853	1.534	0.932	1.196	1.304	0.88	0.851	0.948	0.832	1.173	1.135	0.752	0.851	0.854	0.927	0.916	0.824	0.899	0.899	1.114	1.222	0.729	0.865	1.038	0.846	1.277		0.895	1.022	1.644	1.802	1.794	1.298	1.893	0.996	1.624	2.514	1.07	0.863	0.893	1.222	0.872
811792	Hs.82327	Glutathione synthetase	GSS	1.292	1.208	1.287	1.297	1.216	1.755	0.95	0.923	1.257	0.942	1.229	1.11	0.949	1.105	1.102	0.867	1.166	1.006	0.869	0.913	1.806	1.222	0.947	1.315	1.513	0.79	0.783	0.794	0.796	0.995		1.094	1.327	1.289	1.614	1.615	1.201	2.667	0.878	1.712	0.86	0.776	0.694	0.835	0.841	0.676
811848	Hs.513530	Transforming growth factor beta 1 induced transcript 1	TGFB1I1	1.316	1.407	2.654	1.346	1.752	1.69	1.334	0.846	1.913	1.053	0.734	1.218	0.97	0.833	1.058	0.773	0.977	0.793	0.827	1.017	2.079	1.268	0.984	1.211	1.135	0.981	1.1	1.141	1.15	1.08		0.561	1.088	1.256	1.805	2.068	1.231	0.863	0.467	0.785	0.551	0.983	0.714	0.951	0.992	0.817
811888	Hs.529272	Membrane-associated ring finger (C3HC4) 7	AXOT	1.431	1.627	1.513	1.67	1.324		0.881	1.02	1.009	0.705	1.198	1.062	1.567	1.766	0.807	0.883	1.086	1.371	1.541	1.291	1.214	0.761	0.808	0.933	1.105	0.82	1.011	1.461	1.298	1.067		1.18	1.211	1.543	1.887	1.992	0.975	1.559	0.598	0.873	1.706	0.903	1.045	1.669	1.03	1.325
811956	Hs.10842	RAN, member RAS oncogene family	RAN	0.567	1.095	0.916	1.216	0.941	0.589	1.025	1.128	1.517	1.24	0.747	0.882	1.045	1.726	0.948	0.972	0.939	1.183	1.432	1.543	0.829	0.728	0.63	0.78	1.058	0.767	0.977	1.229	1.23	1.401		0.587	0.751	1.108	1.484	1.688	0.916	1.478	0.832	1.516	0.954	1.048	1.209	2.069	1.267	2.199
812155	Hs.78948	Rab geranylgeranyltransferase, beta subunit	RABGGTB	0.899	0.658	0.821		1.507	0.966		1.253	1.118	0.938		0.854	0.932	1.19	0.59	1.28	1.05	0.926	1.274	1.297	0.89	1.035	0.822	1.288	0.895	0.979	1.477	1.145	1.498	1.272		1.533	1.535	0.743		1.331	1.036	1.394		1.226	1.437	0.999	1.191	0.923	0.794	1.007
813499	Hs.534388	Sjogren's syndrome/scleroderma autoantigen 1	SSSCA1	1.165	1.058	0.928	0.865	1.209	1.055		1.006	1.707	1.074	1.112	0.955	1.109	1.2	1.045	0.756	1.031	1.018	1.061	1.213	0.832	0.767	0.639	0.942	0.889	0.78	0.861	1.026	1.19	1.398		1.225	1.46	1.445	1.927	1.62	0.871	1.836	0.868	1.239	1.023	1.137	0.752	1.107	1.279	1.122
813501	Hs.529095	LOC440156		1.39	1.139	1.141	1.188		1.269	1.094	1.291	1.697	1.207	2.685	2.494	1.61	2.768	1.836	1.493	3.878	2.471	2.811	2.248	1.497	1.292	2.907	2.02	1.411	0.769	1.355	0.649	0.954	0.277		1.325	1.531	1.149	1.822	1.697		2.223	1.106	0.854	1.175	0.885	1.084	0.865	1.724	1.456
813533	Hs.200804	Syndecan binding protein (syntenin)	SDCBP	0.937	0.944	1.29	1.654	1.318	0.839	0.912	1.057	1.259	0.824	1.488	0.93	0.798	2.024	0.774	0.71	0.621	0.817	0.868	0.946	0.971	0.798	0.662	0.704	0.758	0.71	0.84	0.934	0.943	0.772		0.826	1.35	1.879	1.228	1.336	1.267	0.863	0.675	0.879	0.997	1.143	1.065	1.058	0.988	1.255
813627	Hs.490203	Caldesmon 1	CALD1	0.837	1.215	1.953	1.162	1.46	0.613	0.941	0.296	0.535	0.812	1.051	0.933	0.67	1.845	0.751	1.124	1.046	1.345	1.581	1.42	0.964	0.573	0.476	0.588	0.895	0.833	0.917	1.091	1.014	0.971		0.654	0.431	0.672	1.054	1.544	1.009	1.506	0.391	0.694	0.374	0.766	1.224	1.83	0.986	1.569
813671	Hs.352962	Hypothetical protein LOC285086	LOC285086		0.752	1.412	1.395	0.806	0.904	0.711	0.568	0.621	0.543	1.243	1.191	1.214	2.152	0.78	0.808	0.837	1.186	1.496	1.038	0.776	0.799	0.827	0.915	0.797	0.773	1.297	1.538	1.442	1.215		1.079	0.823	1.044	1.453	1.319	1.019	1.585	0.681	1.142	1.617	1.126	0.98	1.206	1.077	1.053
813673	Hs.506748	Hepatoma-derived growth factor (high-mobility group protein 1-like)	HDGF	1.584	1.484	2.142	2.059	1.821	1.47	0.953	1.19	1.57	0.958	1.576	1	0.946	1.464	0.927	1.005	0.885	0.904	0.915	1.099	1.053	0.979	0.974	1.281	1.254	0.926	1.134	1.23	1.293	1.491		1.325	1.596	1.542	1.419	1.407	1.092	2.042	0.988	1.077	1.435	0.784	0.795	1.008	0.832	0.771
813694	Hs.528703	Ankyrin repeat domain 13	ANKRD13						1.314	0.976	0.976	0.744	1.023	1.513	1.175	1.637	1.997	1.673	1.011	0.941	0.952	0.937		1.462	1.349	1.398	1.378	1.047	0.936	0.929	0.899	0.878	0.796		1.369	1.201	1.037	1.443	1.601	0.835	1.364	0.801	0.833	1.12	4.101	4.285	2.19	3.32	2.712
813851	Hs.269990	RNA binding motif and ELMO domain 1	RBED1	1.217	0.937	1.198	0.894	1.806			1.132	1.332	1.038		2.094	1.593	3.023	2.157	1.405	0.958	1.26	0.868	1.478		1.785	1.592	2.187	2.25	0.831	0.776	0.751	0.846	1.073		1.307	1.243	1.102	1.383	1.187	1.026	1.346	0.901	0.857	0.8	1.051	0.883		1.089	0.982
814041	Hs.468048	Lysocardiolipin acyltransferase	LYCAT	0.665	1.172	1.106	1.162	1.239						0.792	0.847	0.565	0.736	0.51		0.689	0.655	0.695	0.812						1.071	0.963	1.309	0.811	1.024		0.804	0.536	0.676	0.833	0.653	0.977		1.345	1.745	0.416	0.876	0.864	0.83	0.634	0.586
814109	Hs.481542	Polymerase (DNA directed) sigma	POLS	1.067	2.253	3.859	1.744	0.796	0.427	0.837	1.155	1.138	0.758	1.176	1.211	1.175	1.143	0.96	0.768	0.84	1.791	1.357	1.191	0.929	1.097	1.573	1.234	1.26	0.804	1.044	1.794	1.513	1.274		0.82	0.902	1.456	0.577	0.811	1.41	1.512	5.06	3.647	0.55	0.845	0.799	2.072	0.948	1.047
814114	Hs.173001	Zinc finger protein 644	ZNF644	0.905	1.741	1.584		0.879	0.64		0.679	0.598	0.784		1.137	1.249		0.539	0.967	0.994	1.354	1.132	1.06		0.727	0.579	0.562	0.733	0.943	1.206	1.466	1.171	0.814		1.097	0.893	1.214	0.923	1.159	1.28	1.382	0.921	1.104	0.88	1.041	0.891	1.898	0.976	1.159
814115	Hs.107410	Peroxisomal biogenesis factor 6	PEX6	1.319	1.31	2.114	0.964	1.126	1.373	1.757	1.516	1.337	1.056	0.612	0.738	0.477	0.563	0.728	1.151	1.585	1.101	1.216	1.083	1.057	0.89	0.709	1.011	1.237	0.985	1.743	0.97	1.023	0.914		0.786	0.833	1.127	0.834	0.865	1.33	2.056	0.949	1.612	1.81	0.816	0.684	0.937	0.671	0.642
814209	Hs.450105	ELMO domain containing 2	ELMOD2	1.478	1.441	1.079	1	0.863	0.575	0.814	0.673	0.754	0.852	1.254	1.255	0.781	1.078	0.964	0.932	0.788	0.899	1.118	1.153	0.903	0.737	0.629	0.791	0.913	0.773	0.75	0.961	1.19	1.216		0.925	0.643	0.699	0.801	0.859	1.003	1.576	0.669	1.171	1.321	0.68	0.936	1.208	0.819	1.254
814213	Hs.406184	FGFR1 oncogene partner 2	FGFR1OP2	1.373	1.173	0.932		0.864	0.662	0.95	0.812	0.421	0.878	0.884	0.897	0.673	0.74	0.731	1.097	1.468	1.65	1.817	1.603	1.292	0.855	0.378	0.514	0.709	1.09	1.127	0.998	0.76	0.751		1.057	0.896	1.035	0.983	0.654	0.897	0.784	0.988	1.388	1.825	0.326	0.668	0.939		0.659
814270				0.919	0.79	0.769	0.833	0.761	1.087	0.806	0.865	1.109	0.698	0.995	0.874	0.703	1.135	0.785	0.804	0.698	0.793	0.782	0.701	0.702	1.083	0.612	0.528	1.114	0.719	0.662	0.656	0.882	0.677		1.225	1.245	1.289	1.179	1.277	0.823	1.5	0.967	1.071	1.211	0.768	0.939	1.531	0.965	1.293
814349	Hs.487458	TRIAD3 protein	TRIAD3	1.555	0.997	1.458	1.547	1.533	2.113	1.352	1.521	1.462	0.89	0.928	1.044	0.854		0.794	0.722	0.851	0.552	0.601	0.624	0.953	0.915	0.578	1.039	1.164	0.867	1.309	1.196	1.191	0.938		0.721	1.685	1.709	1.299	1.437	0.822	2.124	1.284	1.849	4.446	1.865	0.673	0.661	0.607	0.645
814416	Hs.226780	Osteopetrosis associated transmembrane protein 1	OSTM1	0.525	0.979	1.063	1.178	1.247	0.995			0.914		1.055	1.174	0.87	1.841	0.708	1.253	1.19	1.74	2.059	1.954	0.67	0.527	0.479	0.587	0.64	1.082	0.984	1.385	1.319	1.021		1.684	1.419	1.395	1.931	2.051	1.311	1.737	0.726	0.731	1.005	0.838		1.089	0.879	1.808
814417	Hs.369356	Myeloid/lymphoid or mixed-lineage leukemia 5 (trithorax homolog, Drosophila)	MLL5	0.484	0.979	0.729	0.9	0.836	1.115	1.303	0.909	0.358	1.052	1.35	1.284	1.041	1.424	0.877	1.001	1.006	1.172	1.225	1.07	0.89	0.843	0.955	0.789	0.85	1	0.935	1.329	1.331	1.18		1.108	0.625	1.032	0.777	0.973	1.304	1.289	0.397	0.749	0.503	0.94	0.975	1.113	0.954	0.892
814423	Hs.175043	Cyclin M4	CNNM4	0.909	0.919	1.332	0.891	0.998	0.683	0.809	0.93	0.893	0.769	1.062	0.953	0.662	1.44	0.85	1.134	1.934	2.802	1.122	1.731												1.17	1.081	1.128	1.141	1.178	1.04	1.227	1.296	1.489	1.359	0.912	0.915	1.726	1.003	1.381
814431	Hs.40758	RAB30, member RAS oncogene family	RAB30	2.566	1.94	2.791	1.541	1.07			2.558		1.721	0.954	1.049	0.673	1.195	0.583	0.882	1.364	1.025	0.961	1.164						0.527	1.14	0.755	0.83	1.207		0.491	2.548	3.507	0.56	0.536	0.914	3.268	1.026	1.753	3.06	0.75		1.459	0.92	0.875
814508	Hs.36587	Protein phosphatase 1, regulatory subunit 7	PPP1R7	0.881	0.824	0.88	1.37	1.172	1.093	1.088	1.291	0.972	0.972	1.577	1.427	1.371	1.777	1.179	1.043	0.775	0.779	0.703	0.929	1.294	1.231	1	1.268	1.072							1.228	1.711	1.214	1.822	2.199	0.944	1.794	0.973	1.192	1.245	1	0.856	0.772	0.852	0.732
814584	Hs.444673	Cisplatin resistance related protein CRR9p	CRR9	0.508	1.002	1.094	0.74	1.255	1.035	1.154	0.773	1.088	1.132	0.69	0.846	0.746	0.844	1.132	1.218	1.218	1.304	1.648	1.831	1.14	0.807	0.481	0.706	0.971	1.008	1.082	1.083	0.917	1.274		1.129	0.986	0.914	1.191	1.157	1.274	2.824	0.755	1.118	0.796	1.108	0.946	1.122	1.034	1.118
814667	Hs.479693	Splicing factor, arginine/serine-rich 11	SFRS11	1.898	1.252	0.902	0.902	0.673						1.128	0.95	0.805	1.697	0.605	0.788	0.64	0.788	0.916	0.923	0.94	0.764	0.52	0.61	0.796	1.007	1.062	1.119	1.21	1.115		0.636	0.82	0.948	0.653	0.922	1.126	0.659	0.617	1.085	2.426	0.931	1.036	1.357	0.854	1.348
814776	Hs.506852	Protein tyrosine phosphatase, non-receptor type 11 (Noonan syndrome 1)	PTPN11	1.665	1.546	1.289	1.238	0.804	0.309	0.614	0.641	0.69	0.541	1.131	0.923	1.054	1.577	0.768	0.91	0.849	1.03	1.268	1.152	0.9	0.79	0.652	0.687	0.799	1.036	1.17	1.163	1.454	1.011		0.818	0.936	1.197	1.067	1.162	0.998	1.218	0.746	0.971	1.592	0.777	0.969	1.391	0.849	1.367
814838	Hs.411480	Ancient ubiquitous protein 1	AUP1	1.955	1.471	2.442	2.386	1.224	3.416	2.34	1.862	3.635	1.518	0.675	0.782	0.844	1.012	0.83	1.033	1.331	0.926	1.008	1.047	1.03	0.93	0.784	1.021	1.009	0.958	0.929	0.881	1.141	0.905		0.761	1.641	2.226	1.438	1.189	0.724	3.888	0.743	1.239	1.453	0.703	0.664	0.778	0.978	0.662
814906	Hs.331431	SCC-112 protein	SCC-112	1.108	1.162	1.6	1.069	1.104	0.451	0.457	0.492	0.59	0.436	0.909	1.985	0.668	1.203	0.703	0.848	0.612	1.035	1.19	1.238	0.842	0.585	0.609	0.949	0.807	0.783	0.763	1.116	0.948	1.15		0.922	1.022	1.007	1.088	0.964	1.283	1.469	0.652	0.905	0.786	0.951	0.863	1.241	1.124	1.032
814945	Hs.440950	Yip1 domain family, member 3	C6orf109	1.549	1.599	2.389	1.308	1.519		1.895	2.084	1.909	1.294	0.712	0.843	0.818	0.996	0.916	0.902	0.835	0.698	0.546	0.766	1.11	1.054	0.622	1.27	1.099	0.829	1.204	1.058	1.12	1.114		0.677	1.589	2.056	1	1.152	0.917	2.967	0.764	1.777	0.945	0.787	0.651	1.016	0.811	0.848
814964	Hs.318773	Coiled-coil and C2 domain containing 1B	KIAA1836	1.535	1.783	2.573	1.178	1.146	1.968	1.644	2.035	2.67	1.687	0.85	0.992	0.825	0.871	0.862	0.834	0.943	0.706	0.71	0.761		0.883	0.623	0.941	1.006	1.065	2.016	1.008	1.174	0.856		0.646	1.094	1.427	0.754		1.013	1.535	1.002	0.985	0.839	0.78	0.564	0.89	0.725	0.841
815051	Hs.462829	Hypothetical protein FLJ34922	FLJ34922	1.808	1.804	1.798	1.022	0.884	1.583	1.587	0.987	2.072	1.1	0.989	1.183	1.028	1.475	0.896	0.789	1.363	0.851	0.964	0.793	0.629	0.512	0.56	0.642	0.691	1.227	1.593	1.065	1.339	0.868		0.798	0.894	1.128	0.846	0.969	0.914	1.75	0.924	0.952	0.925	0.798	0.846	1.158		0.917
815127	Hs.125056	CDNA FLJ36663 fis, clone UTERU2002826		1.145	0.998	1.013	0.89	0.703	0.576	0.752	0.644	0.629	0.588	0.82	0.672	0.77	0.649	0.644	0.834	0.898	0.786	0.948	0.944		0.634	0.72	0.924	0.86	0.937	0.884	0.948	1.006	0.878		1.182	0.983	0.789			0.965	1.268	0.911	1.068	1.025			1.254	0.928	1.019
815190	Hs.504895	Serine/threonine kinase receptor associated protein	STRAP	0.729	1.494	2.425	2.438	1.741	1.127	1.054	1.076	1.053	1.239	0.962	0.962	0.853	1.354	0.853	0.729	0.677	0.841	1.071	1.253	0.736	0.695	0.614	0.734	0.96	0.724	0.954	1.165	1.164	1.021		0.937	1.147	1.828	1.44	1.657	0.859	1.538	0.667	1.415	0.443	0.722	0.67	0.843	0.869	0.845
815276	Hs.467133	Interleukin 4 induced 1	NUP62	1.631	0.995	1.396	1.561	1.259	0.987	1.601	1.281	1.756	0.764	1.395	1.094	1.017	1.583	0.966	0.788	0.738	0.835	0.883	0.908	0.907	0.841	0.732	0.996	0.936	0.893	1.145	1.178	1.547	1.379		0.748	1.914	2.474	1.241	1.547	1.006	1.868	1.378	1.94	4.41	0.607	0.64	0.787	0.886	0.747
815279	Hs.555925	Armadillo repeat containing 8	ARMC8	0.984	1.409	1.075	1.379	1.082	0.804	0.984	0.977	0.973	0.994	1.435	1.244	1.222	1.805	1.103	0.967	0.8	0.896	0.97	1.095	0.916	0.773	0.556	0.752	0.867	0.941	1.187	1.282	1.147	1.174		1.225	1.177	1.438	1.443	1.797	1.004	1.501	1.351	1.881	1.167	0.691	0.87	0.997	0.939	0.955
815526	Hs.179718	V-myb myeloblastosis viral oncogene homolog (avian)-like 2	MYBL2	0.91	1.083	1.105	1.382	1.108	1.196	0.735	1.155	2.236	1.355	1.748	1.051	1.273	2.178	1.571	1.688	1.955	1.777	1.245	1.631	0.666	1.454	1.878	0.557	0.562	0.928	3.725	0.846	0.839	0.787		1.265	1.438	1.223	1.163	1.341	1.193	2.041	1.383	1.057	0.928	0.599	0.862	0.528	0.738	0.842
815555	Hs.524488	Diacylglycerol kinase, alpha 80kDa	DGKA	1.287	1.141	1.496	1.455	1.093	1.641			1.424		1.563	1.366	1.381	1.581	1.239	1.09	1.036	0.76	0.631	0.793	1.881	1.682	1.772	1.765		0.873	1.538	1.236	0.846	1.291		1.219	1.833	1.255	0.607	0.868	1.022	0.826	1.074	0.747	1.22	0.883	0.976		0.823	0.876
815588	Hs.102471	Phosphatase and actin regulator 2	PHACTR2	1.269	2.655	1.738	1.095	0.523	0.973	2.112	1.034	0.62	1.491	0.947	0.971	0.832	1.518	0.636	0.875	0.648	0.855	1.054	1.34	0.747	0.708	0.373	0.436	0.582	0.868	1.135	1.238	1.48	1.249		0.772	0.426	0.559	0.364	0.417	1.307	1.615	0.267	0.589	0.401	0.908		1.509	0.915	1.411
81578	Hs.181300	Sel-1 suppressor of lin-12-like (C. elegans)	SEL1L	1.042	1.589	2.113	2.167	1.878	0.596	0.69	0.499	0.763	0.79	1.064	0.906	0.943	1.451	0.948	0.915	0.928	0.982	1.21	1.11	0.667	0.741	0.5	0.593	0.779	0.795	0.879	1.269	0.943	0.755		0.798	0.686	1.229	1.141	1.64	0.935	1.361	0.386	0.725	0.576	0.991	0.924	1.299	0.967	1.402
815847	Hs.121025	Zinc finger, HIT domain containing 2	ZNHIT2	0.869	1.183	1.055	0.976	1.137	1.17	1.094	1.245	1.27	1.371	0.68	0.988	0.581	0.614	0.629	1.023	0.988	0.894	1.159	1.032	1.136	0.702	0.693	1.002	1.079	1.241	1.29	1.31	1.624	1.779		0.906	0.838	1.093	1.037	1.01	1.064	1.008	0.888	0.77		0.899	0.615	0.747	0.841	0.918
815853	Hs.478708	Optic atrophy 1 (autosomal dominant)	OPA1	1.639	1.658	1.623	2.675	1.396				0.785	1.034	1.251	0.839	0.939	1.694	1.117	1.041	0.882	1.092	1.291	1.104		0.842	0.86	1.036	0.937	0.767	1.041	1.128	1.182	1.182		0.983	0.893	1.252	1.097	1.292	1.032	1.082	1.081	1.425	1.356	0.719	0.892	1.527	0.832	1.151
823914	Hs.203099	KIAA0261	KIAA0261	1.215	1.229	1.848	1.303	1.151		0.919	0.865	0.962		0.921	0.787	0.723		0.726	0.884	1.78	1.171	1.594	1.475	0.613	0.573	0.671	0.858	0.877	0.894	1.318	1.416	1.683	1.545		1.104	1.089	1.171	1.233	0.984	1.382	1.93	0.928	1.555	1.71
824052	Hs.381300	Chromosome 6 open reading frame 1	C6orf1	1.957	1.264			1.33		1.306	1.728	1.285	0.724	1.027	0.948	0.786	0.911	0.74	0.699	0.792	0.419	0.541	0.474	0.922	0.849	0.899	0.781	0.654	0.995	1.01	1.034	1.131	0.962		0.616	1.662	2.135	1.122	1.052	0.739	1.719	0.634	1.004	2.106	0.985	0.776	0.924	1.139
824150	Hs.213470	Proteasome (prosome, macropain) subunit, beta type, 7	PSMB7	2.912	1.478	2.383	1.565	1.317	1.63	1.897	1.364	1.514	0.829	1.103	1.03	0.91	0.828	0.66	0.971	0.799	0.597	0.614	0.591	1.069	0.974	0.614	0.799	0.688	0.99	1.372	1.18	0.888	0.998		0.684	1.339	1.703	1.057	1.509	0.769	1.981	1.132	0.964	2.455	0.644	0.793	0.78	0.571	0.556
824220	Hs.143766	Atrophin 1	DRPLA	1.74	1.719	0.936	1.686	0.846	0.766			1.483	1.572	0.899	1	0.723	1.131	1.096	1.374	1.636	1.285	1.179	1.061	1.175	0.932	0.74	1.1	1.003	0.732	1.111	0.867	1.213	1.389		1.157	1.109	1.06	1.043	0.708	0.86	1.156	0.874	0.955	0.774	0.629	0.518	1.035	0.72	1.263
824222	Hs.269128	Protein phosphatase 2 (formerly 2A), regulatory subunit A (PR 65), beta isoform	PPP2R1B	0.71	1.099	1.63	1.326	1.339	0.856	0.93	0.721	1.03	0.73	0.892	0.876	0.849	1.593	1.007	0.972	0.832	1.191	1.393	1.458	0.634	0.721	0.556	1.026	1.095	1.005	0.916	1.427	1.335	1.546		1.047	0.703	0.808	0.925	0.833	1.479		1.339	1.623	0.491	0.83	0.889	1.348	0.935	0.904
824377	Hs.520287	Chromosome 6 open reading frame 111	C6orf111	0.857	1.841	0.796	1.031	1.199	0.971	1.138	0.674	0.421	1.052	0.832	0.958	0.624	0.853	0.691	1.122	0.932	0.952	0.973	0.965						0.947	0.989	1.071	1.076	0.807		1.134	0.908	0.724	1.087	0.861	1.196	0.959	0.652	0.881	0.823	1.203		1.528	1.388	1.024
824533	Hs.370603	Tetratricopeptide repeat domain 7A	TTC7A	1.553	1.364	1.304		0.874		1.733	2.01	1.97		1.458	1.319	1.105	1.929	1.484	1.608	2.436	1.279	1.475	1.297	1.18	1.327	1.341	1.322	1.115	0.842	0.911	0.728	1.042	0.884		0.962	1.164	1.166	1.2	0.83	0.642	1.571	0.904	0.946	1.094	0.757	0.979		1.383	1.361
824622	Hs.522675	LAS1-like (S. cerevisiae)	FLJ12525	0.621	0.779	0.995	0.938	1.458			1.247	1.415	1.24		0.952	1.058	1.079	0.865	1.207	1.177	1.171	1.058	1.287	1.087	1.013	1.316	1.113	0.939	1.023	1.073	1.235	1.276	1.471		1.321	1.291	1.076	1.323	1.352	1.175	1.931	1.008	0.846	0.571	1.201	0.615	0.738	0.921	0.639
824704	Hs.75694	Mannose phosphate isomerase	MPI	1.074	1.353	1.226	0.936	1.691	1.388	0.967	1.195	1.661	1.133	1.549	1.212	1.596	1.177	0.876	1.252	2.056	1.423	1.453	1.267						0.855	1.257	0.787	0.955	1.004		1.34	1.545	1.185	1.626	1.372	0.686	1.756	0.991	0.758	1.007	0.982	0.715	0.797	0.877	0.801
824739	Hs.429839	Basic transcription factor 3-like 4	MGC23908	1.232	1.104	0.969	0.669	0.98	0.552	0.99	0.653	0.881	0.727	1.129	0.99	0.919	1.089	0.799	1.058	0.949	1.031	1.084	0.962	1.11	1.052	0.82	0.934	0.921	0.976	1.211	1.416	1.207	1.444		0.928	0.87	0.879	1.104	1.059	0.925	1.372	0.785	0.864	0.819	0.817	0.993	1.279	0.753	1.002
824821	Hs.140903	Mindbomb homolog 1 (Drosophila)	MIB1	0.976	1.524	1.299	1.459	1.102	1.051			0.507	1.328	1.523	1.709	1.367	1.926	0.779	1.033	0.912	1.159	1.312	1.406	1.067	0.58	0.368	0.389	0.446	0.836	0.99	1.215	0.979	1.179		1.004	0.358	0.499	0.62	0.726	1.612	1.031	0.21	0.345	0.259	0.829	0.789	0.817	0.706	0.961
824843	Hs.521969	NADH dehydrogenase (ubiquinone) 1 beta subcomplex, 11, 17.3kDa	NDUFB11	1.307	1.101	1.031	0.695	1.096	0.677	0.781		0.593	0.671	0.707	0.856	0.432	0.583	0.646	1.052	1.18	1.115	1.244	1.033	0.96	0.906	1.033	1.286	1.125	0.943	1.054	0.772	1.256	1.329		1.068	1.401	1.514	1.012	1.214	1.003	2.592	1.513	2.387	1.868	0.947	0.8	1.299	1.177	1.073
824879	Hs.513315	Nudix (nucleoside diphosphate linked moiety X)-type motif 16-like 1	SDOS	0.989	0.844	1.115	1.039	1.034	0.863	1.012	0.966	1.123	0.903	0.942	0.754	0.956	0.988	1.037	1.04	0.98	0.884	0.885	0.952	1.093	0.847	0.675	0.914	1.08	0.802	1.004	1.041	1.017	1.258		0.742	1.049	1.6	1.194	1.414	1.03	1.749	0.892	1.273	1.534	0.923	0.958	0.99	0.96	1.014
824908	Hs.444569	Transmembrane protein 49	VMP1	0.779	1.104	1.379	1.354	1.279	1.382	1.152	0.657	1.602	1.175	1.082	0.968	0.78	1.166	0.59	0.924	0.86	1.02	1.288	1.277	0.761	0.918	0.646	0.712	0.788	1.055	1.11	1.399	1.54	1.169		1.098	0.799	1.441	1.501	1.875	1.586	2.002	0.902	1.383	1.02	0.971	0.848	1.085	0.988	0.986
825031	Hs.492805	NMD3 homolog (S. cerevisiae)	CGI-07	0.697	1.196	1.501	1.376	1.454			0.612	0.847	0.716	0.866	0.779	0.699	1.312	0.651	0.768	0.755	1.01	1.351	1.214		0.408	0.372	0.538	0.567	1.071	1.367	1.632	1.787	1.18		0.914	0.896	1.037	1.603	1.606	1.13	1.567	0.624	1.083	0.653	0.821	0.917	1.363	0.982	1.102
825210	Hs.437941	Chromosome 14 open reading frame 106	C14orf106	0.584	0.764	0.62	0.885	0.464	0.539	0.784	0.551	0.469	0.763	0.502	0.787	0.455	0.622	0.535	0.874	0.747	0.697	0.887	1.018						0.806	0.896	1.111	1.068	0.949		0.949	0.814	0.708	0.582	0.691	0.961	0.977	0.604	0.773	0.801	0.843	0.975	1.166	0.797	1.146
825350	Hs.389378	KIAA1040 protein	KIAA1040		2.05	1.606	0.973	1.148	0.596	0.962	0.651	0.665	0.864	0.998	0.989	1.002	1.238	0.684	0.932	0.742	0.96	0.999	0.86		1.103	0.792	1.188	1.15	0.864	0.8	0.973	0.855	0.713		0.839	0.48	0.838	0.724	0.973	1.078	1.194	0.776	0.926	0.871	0.835	0.945	1.511	0.843	1.412
825603	Hs.339453	PTX1 protein	PTX1	0.91	1.544	1.45	1.213	1.21		0.702	0.701	0.497	0.746	1.006	0.714	0.706	1.131	0.644	0.989	1.006	1.119	1.284		0.74	0.82	0.761	0.923	1.12	0.995	1.172	1.372	1.603	1.242		1.19	1.071	1.164	1.193	1.154	1.095	2.08	1.049	1.637	1.063
825697	Hs.144949	Zinc finger protein 313	ZNF313	0.786	1.461	1.027	0.972	0.893	0.821	1.119	1.228	1.388	0.798	0.772	1.08	0.686	0.879	0.74	0.877	0.931	1.062	1.336	1.641	0.796	0.674	0.636	0.815	0.996	0.929	1.017	1.057	1.439	1.679		0.931	1.033	1.481	1.171	1.3	0.832	2.048	1.708	2.11	0.782	0.724	0.973	1.034	0.729	0.852
825698	Hs.279245	Transforming, acidic coiled-coil containing protein 1	TACC1	0.851	0.848	0.944	1.184	1.409	1.77	0.996	1.197	1.372	1.072		2.4	1.411	1.485	1.6	1.069	1.284	1.058	0.937	1.686									1.09			1.036	1.413	0.883	1.894	1.192	1.185		0.872	0.926	0.806	1.209	0.889	1.004	1.016	0.86
825771	Hs.191219	Copine III	CPNE3	1.589	1.582	1.327	1.5	0.827	0.187	0.439	0.535	0.653	0.352	0.895	0.718	0.675	0.978	0.549	0.782	0.687	0.869	0.941	1.051	0.89	0.805	0.622	0.728	0.838	0.838	1.016	1.13	1.007	0.948		0.717	1.071	1.514	0.678	0.742	0.958	0.841	0.686	1.036	0.946	0.824	0.903	1.37	0.752	1.119
826155	Hs.408581	Similar to supervillin isoform 2; membrane-associated F-actin binding protein p205; archvillin		1.229	1.413	1.4	0.855	0.897		0.981	1.058	1.224	1.973		0.866	0.901	0.495	0.754	1.112	1.678	1.003	1.116	1.201	1.082	2	1.14	0.539	0.87							0.861	1.039	1.167	1.008	0.974	0.808	1.339	0.861	0.895	1.128	0.897	1.328	0.781	1.202	0.949
826170	Hs.439440	DEAD/H (Asp-Glu-Ala-Asp/His) box polypeptide 26	DDX26	1.144	1.211	0.912	1.114		0.636			0.702		0.72	0.814	0.684	0.956	0.669	0.971	0.97	1.067	1.122	1.246		0.699	0.588	0.658	0.624	1.115	1.061	1.4	1.408	1.168		1.041	0.484	0.816	0.946	0.999	1.142	1.031	0.612	0.926	0.892	0.863	0.661	1.295	0.854	1.106
826173	Hs.494691	Profilin 1	PFN1	1.657	1.983	3.655	2.288	1.534	2.513	2.081	2.344	3.207	1.944	0.489	0.468	0.36	0.71	0.78	1.028	1.134	1.006	0.882	0.856	1.141	1.042	0.843	1.02	1.432	0.83	0.922	0.958	1.032	1.046		0.651	2.015	2.503	1.17	0.97	1.038	3.735	0.766	2.046	0.795	1.443	1.086	1.92	1.634	1.591
826211	Hs.367900	Programmed cell death 2	PDCD2	0.907	1.241	1.18	1.236	1.735	1.162	0.95	1.138	1.906	1.097	1.713	1.757	1.594	2.308	1.342	1.179	1.159	1.549	1.292	1.981	1.497	1.645	1.444	1.588	1.773	0.769	0.665	0.751	0.755	1.015		1.297	1.747	1.151	1.947	1.638	0.861	1.867	1.025	0.971	0.831	1.023	1.059	0.89	1.311	1.117
826236	Hs.87889	Dicer1, Dcr-1 homolog (Drosophila)	DICER1	0.6	0.625	0.822	0.918	0.687	0.686	0.953	0.539	0.507	1.246	1.109	1.267	0.981	2.336	1.147	1.059	0.886	1.131	1.49	1.869	0.64	0.557	0.319	0.598	0.537	0.882	1.01	1.319	1.76	1.55		0.882	0.467	0.797	0.59	0.819	1.494	1.057	0.157	0.296	0.381	1.193	0.947	1.751	1.374	1.851
826343	Hs.363308	Chromosome 7 open reading frame 19	C7orf19	1.145	0.853	0.49	0.916	1.307		1.053	1.051	1.162	1.417	0.556	0.713	0.789	0.475	1.224	1.973	2.449	1.996			0.901	0.941	0.788	0.759	0.67	0.919	0.821	0.91	1.121	1.208		0.702	0.684	0.713	0.784	0.69	1.022	1.367	0.399	0.565	0.654	0.836	0.916	1.291	1.048	0.924
826353	Hs.529276	Hypothetical protein FLJ21901	FLJ21901	0.662	1.16	1.152	1.142	1.407				0.956		0.744	0.701	0.485	1.012	0.559	0.708	0.6	0.749	0.849	1.168						0.895	1.029	1.182	1.33	1.376		1.051	1.02	0.931	1.034	1.054	0.95	1.32	0.759	1.066	0.66	0.891		1.135	0.801	1.083
826994	Hs.9469	Pleckstrin homology domain containing, family A (phosphoinositide binding specific) member 4	PLEKHA4	1.311	1.063	1.77	1.713	1.554	1.335		1.458	1.754		0.902	1.029	1.189	1.366	1.379	1.018	1.3	1.057	0.975	1.249		1.186	1.445	1.332	1.128	0.891	1.4	0.997	0.977	1.229		1.053	1.261	1.261	1.191	1.075	1.136	1.304	1.09	0.891	1.274	1.161	0.762	0.791	1.178	1.11
827129	Hs.254113	Polymerase (RNA) mitochondrial (DNA directed)	POLRMT	1.129	1.222	0.863	0.805	0.826				1.217		1.086	1.068	0.865	0.838	1.139	1.625	2.065	1.605	2.126	2.372						0.821	0.557	0.48	0.812	1.003		0.981	1.227	1.03	0.836	0.963	1.083	1.371	0.75	1.099	0.924	0.675	0.68	0.75	0.757	0.83
827163	Hs.488171	NudC domain containing 3	KIAA1068	1.444	1.51	1.206	1.048	1.009	1.133	1.374	1.606	0.858	1.118	1.021	1.244	0.954	1.936	1.102	1.093	1.121	0.931	0.965	1.092	1.152	0.994	0.84	0.977	1.069	0.884	0.932	0.617	0.976	1.225		1.16	1.216	0.935	1.082	1.025	0.928	1.93	1.048	1.459	1.01	0.914	0.852	1.1	0.818	1.144
827171	Hs.333297	Hypothetical protein LOC339745	LOC339745	1.022	0.97	1.145	0.959	1.114	0.664	0.958	0.752	0.945	0.966	1.061	0.869	0.564	1.225	0.73	1.156	0.815	1.217	1.522	1.545	0.806	0.669	0.816	0.741	0.897							0.956	0.785	0.773	0.802	0.706	1.19	1.311	1.079	1.301	1.144	0.942	1.103	1.831	0.903	1.698
82771	Hs.199561	RAN binding protein 2	RANBP2	1.145	1.654	1.206	1.979	0.979	0.442	0.638	0.547	0.654	0.473	0.871	0.994	0.816	1.123	0.964	0.876	0.685	1.219	1.288	1.243	0.47	0.68	0.88	0.763	0.928	0.79	0.97	1.386	1.097	0.962		0.788	0.923	1.297	0.994	1.096	1.063		0.67	1.158	1.039	0.702		1.158	0.821
82991	Hs.527295	Ectonucleotide pyrophosphatase/phosphodiesterase 1	ENPP1	1.089	1.474	1.325	0.822	1.1	0.639	1.162	0.981	1.284	1.325	1.271	1.066	0.968		0.796	0.931				0.733						0.93	0.942	1.188	1.124	1.247		0.951	0.806	0.987	0.776	1.041	1.473	1.592	1.002	1.456	1.045	1.414	0.938	1.249	0.91	1.322
83083	Hs.76716	Inter-alpha (globulin) inhibitor H3	ITIH3	0.75	0.846	0.857	1.078	1.413	0.937	0.764	1.103	1.083	0.722	0.928	0.572	0.589	1.046	0.59	2.171	1.228	1.49	1.619	2.456	0.416	0.459	0.499	0.671	0.475	0.709	0.603	0.759	0.938	0.712		0.756	0.902	0.871	0.736	0.932	1.411	1.263	1.142	0.912	1.094	0.617	0.761	1.19	0.599	1.262
83297	Hs.292464	Frizzled homolog 6 (Drosophila)	FZD6	1.189	1.607	1.433	1.581	1.109	0.42	0.505	0.453	0.618	0.509	1.123	1.007	0.976	1.194	0.669	0.912	0.758	0.968	1.141	1.236	0.898	0.642	0.537	0.793	0.884	0.823	1.071	1.077	1.229	1.256		0.876	0.617	0.95	1.196	1.39	1.088	0.888	0.404	0.631	0.624	0.708	0.928	1.115		0.913
837892	Hs.282678	Thyroid hormone receptor associated protein 1	THRAP1	0.748	1.038	1.265	1.368	0.8			0.804	0.597	0.833	1.198	0.901	0.73	1.224	0.544	1.009	0.855	1.225	1.309	1.262	1.137	1.099	0.783	0.665	0.719	0.819	0.813	1.191		0.849		1.029	0.932	1.121	1.072	1.108	1.594	1.709	0.518	0.802	0.572	1.126	1.174	1.147	0.961	1.099
837923	Hs.282260	Ribulose-5-phosphate-3-epimerase	RPE	0.76	0.887	0.997	1.362	1.153	0.649	0.808	0.425	0.708	0.864	0.73	0.657	0.501	0.87	0.703	0.864	0.8	0.971	1.085	1.349	0.582	0.646	0.49	0.67	0.783	0.787	0.889	1.032	1.146	1.018		1.093	0.679	0.707	0.955	1.189	1.075	1.412	0.638	1.2	0.867	0.867	0.789	1.218	0.816	1.122
838417	Hs.19339	CDNA FLJ30761 fis, clone FEBRA2000538		0.898	0.993	0.718	0.471	0.664		0.688	0.777	1.118	0.972	1.315	1.362	0.98	1.398	0.793	1.333	1.624	1.3	1.318	1.344	0.652	0.396	0.582	0.918								1.19	1.027	0.974	1.041	1.117	1.328	1.044	0.827	0.647	0.717	0.807		1.788		0.878
838504	Hs.500674	SM-11044 binding protein	SMBP	0.963	1.348	1.376	1.342	1.382	0.643	0.552	0.539	0.955	0.638	1.297	1.087	1.347	1.603	0.853	0.88	0.825	1.054	1.192	1.397	0.824	0.734	0.58	0.69	0.851	0.93	1.118	1.331	1.247	1.024		0.695	0.819	1.39	1.388	1.842	1.108	1.327	0.427	0.695	1.085	0.776	0.932	1.462	1.035	1.289
838636	Hs.529044	RAB22A, member RAS oncogene family	RAB22A	0.632	1.401	1.903	1.131	1.413	0.679	1.134	1.479	1.34	1.114	0.971	1.059	0.997	1.549	0.996	0.89	0.959	1.199	1.416	1.29	0.976	0.852	0.82	1.062	1.213	0.953	1.119	1.105	1.37	1.448		0.707	1.167	1.426	0.767	1.319	1.156	0.762	1.334	2.472	0.312	0.692	0.817	1.443	0.992	1.436
838639	Hs.169358	Hypothetical protein DJ971N18.2	DJ971N18.2	0.992	1.046	0.893	0.955	0.833	1.549			1.289		1.471	1.485	0.909		0.879	1.009	1.037	1.109	1.249	1.065	0.825	0.697	0.38	0.487	0.508	0.852	0.876	0.951	1.23	0.888		1.066	0.974	1.225	0.961	1.037	1.249	2.332	0.462	0.67	0.478	0.67	0.537	0.796	0.637	0.672
839060	Hs.140903	Mindbomb homolog 1 (Drosophila)	MIB1	0.975	1.175	0.991	0.656	0.868	0.933	0.754	0.525	1.089	0.872	1.194	1.155	0.897	1.423	0.774	1.179	1.276	1.246	1.432	1.527	0.945	0.882	0.658	0.764	0.879	1.074	1.151	1.069	1.005	1.087		0.909	0.949	1.024	1.22	1.509	1.076	1.687	0.625	0.673	0.863	0.717	0.823	1.089	0.762	1.157
839566	Hs.167496	RAN binding protein 6	RANBP6	0.741	0.802	0.872	0.774	0.914	0.612	0.744	0.552	0.48	0.726	0.775	0.693	0.432	0.898	0.78	0.815	0.783	0.843	1.037	1.309	0.852	0.812	0.716	0.927	1.311	0.828	1.057	1.186	1.237	1.571		0.954	0.725	0.775	0.865	1.107	1.025	0.993	0.607	0.948	1.46	0.832	0.738	1.097	0.618	1.282
839746	Hs.8859	Calcium activated nucleotidase 1	CANT1	1.238	1.23	1.757	1.587	1.707	0.79	1.001	1.341	1.055	0.875		1.147	0.963	1.468	1	1.141	1.124	1.145	1.211	1.33	1.223	0.985	0.786	1.238	1.237	0.758	0.895	1.168	0.898	1.113		1.132	1.228	2.018	1.703	1.827	1.098	2.48	0.857	1.148	1.562	0.717	0.91	0.821	0.709	0.861
839882	Hs.302742	Mitochondrial ribosomal protein S6	MRPS6	1.01	1.814	2.275	2.359	1.777	0.595	0.797	0.831	0.928	1.594	1.32	1.05	0.89	1.547	0.916	0.756	0.48	0.938	0.951	1.139	1.254	0.685	0.393	0.395	0.463	0.863	0.86	0.854	0.92	0.752		0.93	0.897	1.028	1.136	1.225	0.973	1.79	0.759	1.492	0.815	0.771	0.75	1.965	1.321	1.792
840158	Hs.370365	Hexokinase 1	HK1	1.091	1.053	1.439	1.624	1.34	0.823	0.865	1.096	1.178	1.214	0.955	0.85	0.982	1.378	0.966	1.062	1.04	1.143	1.074	1.155	1.258	1.116	0.93	1.232	1.403	0.952	0.996	1.196	1.2	1.294		1.693	1.422	2.352	2.278	3.455	1.178	1.417	1.257	1.384	1.561	0.988	1.073	0.974	0.927	1.156
840384	Hs.309763	G-rich RNA sequence binding factor 1	GRSF1	1.044	1.016	1.532	1.219	1.667	0.679	0.728	0.745	1.027	0.578	1.16	1.084	0.79	1.918	0.911	0.775	0.596	0.836	0.982	1.11	0.891	0.936	0.69	0.966	1.21	0.935	1.039	1.135		1.184		0.784	1.058	1.287	1.329	1.546	1.14	1.044	0.77	1.051	1.27	0.87	0.744	1.17	0.889	1.163
840530	Hs.524828	Zinc finger protein 664	ZFOC1	1.037	1.122	1.183	0.849	0.886	0.934	0.757	0.77	1.057	0.549		0.911	1	0.984	0.503	0.831	0.747	0.862	0.902	0.941	0.381	0.487	0.445	0.562	0.567	0.939	1.168	1.192	1.211	1.053		0.946	0.848	0.984	0.927	1.12	1.201	1.559	1.428	1.876	1.433	0.691	0.598	1.133	0.6	0.919
840575	Hs.284208	Ankyrin repeat domain 25	ANKRD25	0.859	1.13	1.502	1.401	1.36	1.078	1.32	1.151	1.296	1.31	0.92	0.782	0.919	0.8	0.758	0.895	0.797	0.803	0.917	0.905	0.819	0.711	0.836	0.681	0.935	0.893	0.88	1.105	1.009	0.912		1.223	0.77	0.533	0.568	1.042	1.214	0.89	0.83	0.933	0.346	0.847		1.197	0.741	1.189
840657	Hs.82933	Chromosome 1 open reading frame 119	AD-020	0.717	0.976	1.088	1.187	1.238	0.336	0.606	0.529	0.811	0.493	0.593	0.919	0.981	1.491	0.766	0.884	0.807	0.864	1.069	1.118	0.869	0.733	0.528	0.771	0.839	1.021	1.257	1.218	1.493	1.282		0.756	0.904	1.368	1.171	1.858	1.27	1.666	0.949	1.226	1.68	0.915		0.866	0.818	0.917
840686	Hs.521973	WD repeat domain 13	WDR13	1.077	0.613	1.316	1.482	1.069	1.061	1.706	2.031	1.334	0.842	0.723	0.901	0.689	0.895	0.735	1.015	1.314	0.972	1.109	0.868	1.176	0.816	0.759	0.875	0.849	0.86	0.948	0.793	0.97	1.054		0.976	1.491	1.664	1.601	1.518	1.108	1.93	0.537	1.535	2.463	0.911	0.663	0.947	0.989	0.774
840775	Hs.474978	Transducer of ERBB2, 2	TOB2	1.092	1.213	1.546	0.568	0.787	0.475			0.87		1.125	1.271	1.661	1.759	0.907	1.064	1.028	1.606	1.463	1.066	0.968	0.929	0.86	0.867	0.75	0.997	1.465	1.958	1.77			0.962	1.244	1.73	1.226	1.274	1.013	0.986	1.141	1.089	0.715		1.172	2.601	1.166	1.552
840878	Hs.498727	24-dehydrocholesterol reductase	DHCR24	1.154	1.138	1.645	1.163	1.378	1.546		1.927	1.476		1.263	1.06	1.328	1.242	0.733	0.83	0.913	0.948	0.892	0.832	1.228	1.131	0.882	1.202	0.841	0.927	0.915	0.979	1.053	0.955		0.562	2.113	2.645	1.614	1.343	0.794	1.293	1.117	1.514	0.932	0.896		1.098	0.652	1.001
841067	Hs.43297	Myotrophin	MTPN	1.107	1.378	1.171	1.101	1	0.499	0.717	0.934	0.959	0.659	0.962	0.692	0.734	1.418	0.633	0.743	0.649	0.921	0.994	1.16		1.026	0.996	1.373	1.593	0.94	1.192	1.489	1.544	1.324		1.026	1.172	1.04	1.093	1.007	0.849	1.217	1.186	1.452	1.201	0.686	0.785	1.477	0.765	1.507
841070	Hs.213264	Tyrosyl-tRNA synthetase	YARS	1.124	0.989	1.394	1.162	1.202	1.663	1.063	0.803	1.459	0.735	0.967	1.182	0.723	1.321	0.734	0.983	1.067	1.221	1.162	1.274	0.845	0.995	0.762	0.979	0.967	0.911	0.926	1.158	1.062	1.05		0.926	1.045	1.207	1.404	1.658	1.166	3.157	0.931	1.369	1.572	0.868	0.863	1.093	0.82	0.629
841207	Hs.470399	Integrin, beta 6	ITGB6	1.266	1.143	0.968	0.871	0.992	1.163	0.836	0.975	1.291	1.131		1.511	1.937		1.86	1.492	1.107	1.143	1.305	1.297			2.204	0.88		1.003	0.83	0.914	0.858	0.855		1.256	1.434	1.099	1.621	1.329	0.743	1.193	0.944	0.762	0.873	0.759		0.986	0.767	1.157
[truncated: 121 more rows]
[truncated: 95 more columns]
