# Supplementary material for: PI3K signaling and miRNA expression during the response of quiescent human fibroblasts to distinct proliferative stimuli
Source: Genome Biol. 2006 May 31;7(5):R42. doi: 10.1186/gb-2006-7-5-r42 (PMC1779520; doi:10.1186/gb-2006-7-5-r42)
Supplement: Additional File 7 — Expression data of Class III genes [file gb-2006-7-5-r42-S7.txt]

id	UGCluster	Name	Symbol	HS1-128-2091P7EGF0.5hrset1	HS1-129-2091P7EGF1hrset1	HS1-130-2091P7EGF2hrset1	HS1-131-2091P7EGF4hrset1	HS1-132-2091P7EGF8hrset1	HS2-085-2091P7EGF0.5hr-set2	HS2-088-2091P7EGF1hr-set2	HS2-089-2091P7EGF2hr-set2	HS2-139-2091P7EGF4hr-set2	HS2-090-2091P7EGF8hr-set2	HS4-241-2091EGF0.5hrset3	HS4-242-2091EGF1hrset3	HS4-243-2091EGF2hrset3	HS4-244-2091EGF4hr-set3	HS4-246-2091EGF8hr-set3	HS1-221-2091P7FGF0.5hrset1	HS1-222-2091P7FGF1hrset1	HS1-223-2091P7FGF2hrset1	HS1-224-2091P7FGF4hrset1	HS1-225-2091P7FGF8hrset1	HS2-117-2091P6FGF0.5hrset2	HS2-118-2091P6FGF1hrset2	HS2-092-2091P6FGF2hrset2	HS2-093-2091P6FGF4hrset2	HS2-094-2091P6FGF8hrset2	HS4-210-2091FGF0.5hr-set3	HS4-211-2091FGF1hrset3	HS4-213-2091FGF2hrset3	HS4-215-2091FGF4hrset3	HS4-217-2091FGF8hrset3	HS1-213-2091P6PDGF0.5hrset1	HS1-214-2091P6PDGF1hrset1	HS1-215-2091P6PDGF2hrset1	HS1-216-2091P6PDGF4hrset1	HS1-217-2091P6PDGF8hrset1	HS1-200-2091P7PDGF0.5hrset2-2	HS1-201-2091P7PDGF1hr-set2	HS1-168-2091P7PDGF2hrset2	HS1-203-2091P7PDGF4hr-set2	HS1-204-2091P7PDGF8hr-set2	HS2-125-2091P7PDGF0.5hr-set3	HS2-126-2091P7PDGF1hr-set3	HS2-127-2091P7PDGF2hr-set3	HS2-128-2091P7PDGF4hr-set3	HS2-129-2091P7PDGF8hr-set3	HS1-134-2091P6S0.5hr-set1
108425	Hs.515130	Vang-like 1 (van gogh, Drosophila)	VANGL1	1.093	0.904	1.164		1.114	1.223	1.046	1.19	1.252	1.112	1.61					1.038	1.39	1.302	1.326	1.296	1.047	0.918	1.097	1.104	1.389	0.777	1.119	0.927	1.02	0.912	1.61				1.099						1.288	1.427	0.762	1.251	1.058
108864	Hs.405961	CAMP responsive element binding protein 3-like 1	CREB3L1	1.17	0.858	1.786	2.06	1.036		1.213	1.687	1.528			1.515	1.591	1.317	0.936	1.346	1.97	1.38	1.544	1.61	1.285	1.808	0.601	0.62	0.898	0.802	0.842	0.888	0.854	0.699		8.147	4.891	3.696	3.868	1.473	1.145	0.941		0.798	1.957	1.523	1.478	1.256	1.481
109200	Hs.268787	Ariadne homolog, ubiquitin-conjugating enzyme E2 binding protein, 1 (Drosophila)	ARIH1	0.886	0.909	0.811	1.088	1.127	0.984	0.922	0.995	1.261	1.15		1.295	1.197	1.688	1.073	1.421	1.313	1.117	1.907	2.075	0.8	1.665	0.761	0.896	0.949	0.772	0.95	0.635	0.74	0.752	1.351	1.6	1.309	0.864	1.369	0.933	1.234	0.798	1.088	0.972	1.421	1.818	0.954	1.549	1.115	1.11
110281	Hs.520383	Syntaxin 7	STX7	0.84	0.968	0.963	1.437	1.33	1.61	0.885	0.942	1.643	0.991	1.931	1.563	1.302	2.308	1.472	1.299	1.266	1.055	1.729	1.47	0.924	1.748	0.826	0.878	0.941	1.273	1.286	1.119	1.41	1.326	1.546	1.782	1.103	0.877	0.616	1.409	1.242	0.805	1.631	1.062	1.262	1.202	0.795	0.951	0.974	1.431
120824				1.187	1.28	1.43	1.933	2.195	0.894	0.966		0.595	1.061	1.177	1.328	0.935	1.513	0.83	0.883	1.132	1.264	1.477	1.194	0.795	1.342	0.812	0.877	1.095	0.746	1.314	0.938	1.036	1.314		1.083	0.694	1.102	0.855	1.309	1.007		1.667	0.901		1.344	0.895	1.066	0.699	2.306
121355	Hs.437336	Hypothetical protein MGC61571	MGC61571	0.885	1.199	0.996	0.794	1.044	1.251	1.035	1.156	1.078	1.112	2.007	1.805	1.877	2.08	1.639	1.141	0.922	0.82	0.976	0.747	1.006	1.223	0.982	0.776	0.77	1.06	1.059	1.751		1.48	0.84	0.948	1.151		0.809	0.87	1.03	0.944	1.017	1.087	1.465	0.853	1.116	1.135	1.349
122050	Hs.464572	NADH dehydrogenase (ubiquinone) flavoprotein 2, 24kDa	NDUFV2	0.897	0.891	0.754	0.84	0.765			0.692	0.863		0.774	0.822	0.833	0.869	1.148	1.307	1.47	0.884	1.181	1.223	1.057	0.91	1.047	0.795		0.944	1.25		0.833		1.096	0.866	0.857	1.075	1.076	0.947	1.137	1.218	1.063	1.052	1.323	1.494	0.89	1.156	1.06
123802	Hs.61418	Microfibrillar-associated protein 1	MFAP1	0.646	0.736	0.939	1.288	1.205	0.981	0.949	0.946	0.842	0.927	1.537	1.339	0.955	2.224	1.274	1.089	1.028	1.109	1.43	1.417	1.09	1.936	0.832	1.048	1.159	0.858	0.741	0.849	1.119	0.855	1.449	1.711	0.884	1.283	0.81	1.266	1.003	0.634	1.139	1.095	1.037	1.185	0.659	0.935	0.988	1.731
124138	Hs.523739	Nuclear RNA export factor 1	NXF1	0.958	0.894	1.211	1.724	1.333	0.888	0.971	1.006	1.547	0.927	1.424	1.207	1.185	1.443	1	1.179	1.504	1.372	1.838	1.952	1.022	1.406	1.021	1.589	1.206	1.909	1.887	1.876	2.229	2.144	1.504	1.628	1.154	1.145	1.111	1.515	1.144	0.702	1.669	0.899	0.753	1.614	0.758	0.991	1.023	1.683
127409	Hs.492618	Exostoses (multiple) 1	EXT1	1.156	2.207	1.129	1.284	1.077	0.911	1.505	0.619	0.302	1.127	2.349	4.464	2.129	2.492	1.799	1.036	1.042	0.905	0.459	1.504	1.21	1.683	0.787	1.6	1.149	1.219	2.477	1.419	1.739	1.369	1.514	1.708	1.027	1.182	1.038	0.566	0.932	0.923	0.643	0.703	2.282	3.724	1.499	2.673	1.42
128054	Hs.530953	Transcribed locus		1.08	0.848	1.515	1.073	0.957						1.543	2.268	1.131	2.34	2.127	1.024	1.796	2.377	1.746	1.899	0.733	0.971	0.813	0.981	0.993	0.677	0.805	0.734	0.788	0.878	1.531	0.959	0.74	0.901	1.218	0.77	0.816	0.871	1.214	0.897	1.156	2.045	1.963	2.226	1.06	1.669
128460	Hs.483906	Hypothetical protein LOC56757	SAP30L	0.715	0.796	0.895	1.075	1.243	1.518	0.959	1.212	1.401	1.067	2.746	2.424	2.385	3.619	2.034	1.394	1.538	1.146	1.536	1.417	0.863	1.423	0.825	0.766	0.859	1.109		1.264	1.7	1.406	1.462	1.325		1.036	1.015		1.296	1.177		1.301	1.537	1.241	0.793	1.04	0.985	1.599
128802	Hs.475688	Ubiquitin-conjugating enzyme E2E 2 (UBC4/5 homolog, yeast)	UBE2E2	0.958	0.99	0.73	1.147	1.037	0.921	0.933	1.283	0.992	0.971	2.088	1.49	1.21	2.23	1.246	1.107	1.067	1.272	1.019	0.914	0.873	1.242	1.209	1.25	1.07	0.839	1.17	1.356	1.238	1.707	1.718	1.111	1.251		0.634	1.487	1.086	0.859	2.553		0.987	1.082	0.985	0.909	0.741	1.529
130053	Hs.250181	Golgi reassembly stacking protein 1, 65kDa	GORASP1	0.868	0.642	0.687	0.663	0.814	1.369	1.015	1.34	1.088	1.306	1.303	1.317	1.084	1.575	1.245	0.995	1.212	0.93	0.997	1.086	0.923	0.899	0.876	0.672	0.848				0.712	0.663	1.466	1.396	1.016	0.871	1.219	0.675	0.972	0.93	0.763	1.131	1.668	1.425	1.048	1.545	1.363
130781	Hs.513316	Zinc finger protein 500	ZNF500	1.133	1.214	0.618	1.031	0.973	1.214	1.34		1.131	0.977	1.781	1.329	1.089		1.701	1.274	1.193	0.981	1.136	0.781	0.999	1.633	1.372	1.3	1.162	0.857	0.884	0.921	0.978	1.299	0.682	0.711	1.014	0.652	0.541	1.186	1.315	0.852	1.607	1	1.191	0.911	1.146	1.05	1.02	0.756
131073	Hs.485572	Suppressor of cytokine signaling 2	SOCS2		0.695	0.858		0.867		0.69	0.789	1.391	0.572	0.997	0.881	1.06	1.668	0.671	0.754	1.027	1.2	1.579	1.304	1.232	1.336	0.808	1.382	1.253	0.944	0.893	1.547	1.503	2.034	1.19	1.348	1.59	1.523	0.924						0.908	1.131	0.864	1.16	0.751
131362	Hs.87752	Moesin	MSN	1.088	1.386	1.91	1.848	1.719	1.373	0.686	1.261	1.528	1.019	1.281	1.149	1.6	2.065	1.167	1.159	1.723	1.538	2.183	2.375	1.088	1.89	1.033	1.888	0.855	0.719	0.879	1.506	0.952	1.456	1.406	1.493	1.304	2.089	2.736	0.749	0.898	0.903	1.612	1.162	0.628	0.955	1	0.886	1.039	1.098
131867	Hs.25155	Neuroepithelial cell transforming gene 1	NET1	0.65	0.635	1.357	1.318	1.057	1.205	0.869	1.275	0.645	1.115	1.232	1.138	1.229	1.665	0.788	1.182	1.398	1.113	1.642	1.513	1.008	1.496	1.146	1.073	1.149	1.087	1.286	2.4	0.976	1.49	1.586	1.913	2.472	1.164	0.894	1.648	1.176	0.882	1.182	1	0.924	1.092	1.088	0.886	0.987	1.827
133213				0.989	1.089	1.033	0.985	1.415	1.13	1.075	1.337	1.536	1.046	2.854	2.277	1.951		1.78	1.462	1.82	1.296	2	2.019	0.939	1.207	1.377	1.291	1.381	0.904	1.049	0.994	1.105	1.264	1.249	1.166	1.124	1.18	1.108	0.531	1.134	0.891	1.095	0.941	1.462	1.724	0.849	1.292	1.265	0.913
133273	Hs.372031	Peripheral myelin protein 22	PMP22	1.005	1.292	1.298	1.568	1.153	1.863	1.164	1.315	1.138	0.763	1.998	2.124	3.121	4.008	1.79	1.081	1.146	1.045	1.444	0.993	0.699	1.783	0.932	1.092	0.892	0.858	1.068	1.241	1.134	0.783	2.89	3.774	2.607	1.462	1.246	1.455	1.342	0.892	1.525	0.983	0.844	0.888	0.832	0.67	0.846	1.242
135561	Hs.12439	F-box and leucine-rich repeat protein 12	FBXL12	0.89	1.245	1.369	1.048	1.226				1.118				0.869		0.52	0.797	0.949	1.079	1.427	1.448	1.13	0.874	1.255			0.838	1.249	1.158	0.794	1.052		1.209	1.001		0.925	1.126	1.253		1.182		0.996	0.913	0.718	0.901	0.881
137017	Hs.488293	Epidermal growth factor receptor (erythroblastic leukemia viral (v-erb-b) oncogene homolog, avian)	EGFR	0.999	1.205	1.013	1.334	1.861	1.01	1.02	1.187	1.416	1.109	2.362	2.415	3.129	3.977	2.89	1.394	1.78	1.155	2.038	1.728	0.846	1.749	0.913	0.823	0.86	0.961	1.227	0.927	1.038	1.385	1.615	1.675	2.759	1.308	2.284	0.871	0.889	0.63	1.401	0.765	1.987	2.162	0.851	1.236	1.211	0.86
138601	Hs.368823	Kazrin	KIAA1026	1.324	1.55	1.826	1.654	0.916	1.136	0.884	1.325	1.377		1.167	1.152	0.961	1.446	0.876	1.169	1.58	1.501	1.686	1.334	1.053	1.454	0.937	1.277	0.928	0.941	1.107	1.448	1.069	0.756	1.19	0.813		0.812	0.981	0.749	1.818	1.134	1.695	1.113	0.942	1.238	1.391	1.934	1.047
139680	Hs.493096	Pre-B-cell leukemia transcription factor 1	PBX1	0.977	1.145	0.714	0.603	0.813	1.161	1.371	1.229	1.196	1.3	1.419	1.618	1.527	1.626	1.19	1.063	0.979	0.819	0.865	0.784	0.879	1.615	0.892	0.838	0.735	1.103	1.028	0.912	1.388	1.159	0.942	1.23	2.172	1.111		1.391	1.27	0.982	1.529	1.059	1.216	1.167	0.962	0.944	1.013	0.766
1411726	Hs.153177	Similar to 40S ribosomal protein S28	RPS28	1.027	1.337	0.887	0.933	1.202	1.135	1.209	1.274	1.526	1.343	1.869	1.37	1.215	1.839	1.381	1.258	1.709	1.182	1.896	1.32	0.784	1.888	1.029	0.845	0.888	0.978	1.027	0.901	1.298	1.401		1.403	1.239	0.95	1.496	0.82	1.075	0.66	1.79	0.983	1.907	1.314	0.788	1.217	1.081
143896				1.046	0.914	0.769	1.204	1.01		1.067	0.827	0.795		0.932	1.172	0.599	0.888	0.838	0.986	1.097	1.138	1.179	0.994	0.803	1.385	0.949	1.157	1.33	0.794	0.701	1.714	0.855	1.326		1.043	0.891		0.916	2.577	1.636	1.264	1.876		1.254	1.53	0.772		1
143997	Hs.522752	Proteasome (prosome, macropain) 26S subunit, non-ATPase, 10	PSMD10	1.074	1.215	0.959	0.964	1.062	0.571	0.664	0.696	0.841	0.84	1.606	1.184	0.981	1.187	0.82	1.254	1.266	1.002	1.547	1.288	0.955	1.474	1.373	1.681	1.135	0.707	0.844	0.875	0.884	1.041	1.444	1.276	0.698	0.909	1.258	0.971	1.326	0.907	1.629	0.914	0.878	1.337	0.644	0.827	1.144
144797	Hs.534115	A disintegrin-like and metalloprotease (reprolysin type) with thrombospondin type 1 motif, 1	ADAMTS1	3.56	3.577	1.255	1.367	1.936	0.904	1.338	0.735	1.34	0.491	1.173	1.118	0.901	1.664	0.749	0.985	1.201	1.312	0.94	0.955	1.02	1.437	0.765	1.235	2.611	1.107	1.249	0.936	1.331	1.306	1.475	1.296	0.299	0.704	0.439	0.618	1.115	0.439	0.734	0.703	0.587	0.622	0.255	0.565	0.706	0.571
144932	Hs.433201	CDK2-associated protein 1	CDK2AP1	1.122	1.029	0.847	1.128	0.86	0.748	1.24	0.86	1.37	1.054	1.076	1.062	0.752	1.76	0.767	1.17	0.963	1.086	1.188	0.706	0.756	0.882	1.16	1.72	1.009	0.713	0.927	1.325	1.011	1.485	2.103	1.753	2.095	1.42	1.356						1.114	1.354	1.131	1.002	0.985
145388	Hs.463278	Golgi SNAP receptor complex member 2	GOSR2	1.335	1.293		1.256	0.818		0.996	0.955	1.116	1.112	1.523	1.29	1.182	1.41	1.042	1.256	0.955	0.956	1.091	0.681	1.002	1.269	0.956	1.306	1.196	0.806	1.106	1.551	1.539	1.396					0.887						0.868	1.122	1.164	0.998	1.572
1455976	Hs.174195	Interferon induced transmembrane protein 2 (1-8D)	IFITM2	1.237	1.616	1.076	1.339	1.351	1.392	1.285	1.348	1.325	1.369	1.106	1.055	0.85	1.142	0.795	1.121	1.606	1.123	1.537	1.341	0.69	1.938	0.849	1.062	1.012	1.009	1.094			0.991		1.318	1.125	1.022	1.161	0.924	1.406	0.816	1.77	1.291		1.661	1.204	1.593	1.277
1461141	Hs.25726	Transposon-derived Buster1 transposase-like protein gene	LOC58486	0.793	1.324	0.981			0.457	0.709	0.236	0.487	0.71	0.706	0.706	0.664	0.885	0.647	0.912	0.528	0.797	0.589	0.705	1.007	1.093	0.428	0.75	0.406	0.912	0.828	1.061	0.697	1.119	1.544	1.11	0.779	1.013	0.631						0.63	1.033	0.955	0.735	0.637
1470128	Hs.411391	Hypothetical gene supported by BX647608		0.519	1.434	2.455	1.073	2.051	0.927	0.795	1.29	2.615	1.898	1.215		1.95	2.122	1.353	0.893	1.234	1.5	2.535	2.712	0.934	1.476	2.038	2.69	0.49	1.102		3.072	2.294	1.835	1.102	1.758	1.84	2.401	1.823	0.563	0.44	0.884		1.01	0.555	1.345	1.059	1.033	1.505
147050	Hs.196384	Prostaglandin-endoperoxide synthase 2 (prostaglandin G/H synthase and cyclooxygenase)	PTGS2	1.31	2.104	3.041	1.826	1.194	2.8	3.112	1.182	1.017	1.08	3.999	1.615	1.272	1.641	0.944	1.505	1.119	1.122	1.882	2.073	1.272	1.694	1.08	1.439	1.023	1.826	7.698	2.142	1.993	1.732	3.515	4.994	2.636	1.024	1.162	2.486	1.761	0.871	1.657	0.984	1.456	1.991	1.098	1.238	1.04	3.707
148740	Hs.130031	Triple functional domain (PTPRF interacting)	TRIO	0.656	1.298	2.317	4.282	1.291	0.618		0.726	1.328		2.078	2.156	1.791	5.361	2.46	2.204	0.922		1.685	3.851	1.136	0.676	3.752	7.645	0.499	1.4	1.803	2.07	5.495	2.236	0.941	0.884	1.195	2.16	0.994	0.395	0.395	0.911			1.922	0.665	0.569	1.413	0.756	7.832
149058	Hs.167700	SMAD, mothers against DPP homolog 5 (Drosophila)	SMAD5	0.833	0.929	1.47	1.577	1.114		0.879	0.877	0.772	0.622	1.419	1.277	0.842	1.914	0.809	1.064	1.17	1.393	1.102	1.337	1.174	1.354	0.729	0.991	1.023	1.115		0.982	0.814	1.119	1.555	1.758	1.442	1.682	0.78	0.772	0.885	0.829			0.847	1.28	0.762	1.023	1.058	1.484
1505784	Hs.22587	Synovial sarcoma, X breakpoint 2 interacting protein	SSX2IP		1.341	1.762	1.706	1.136				0.662		0.936	1.045	1.109	0.935	0.738	0.521		0.921	0.493	0.729	1.071		0.584	0.525	0.725	0.802	0.73	0.717	0.558	0.455	1.361	0.975				0.761	1.024					0.904	1.135	0.916	1.204	0.773
1517938				0.799	0.661	0.833	0.601	0.951	0.827	0.458	0.723	0.791	0.596	0.759	1.005	0.824	1.038	1.009	0.795	1.049	0.846	0.376	0.598	1.066	0.718	0.851	1.166	0.827	1.151		1.566	1.446	1.206	0.789	0.805	0.757	1.247	0.908	0.818	0.75	0.683	1.043	1.068	1.097	1.469	1.62	1.514	1.232
152293	Hs.132994	DKFZP434C171 protein	DKFZP434C171	1.243	1.198	0.891	1.189	1.27	1.31	1.182	1.452	1.131	1.154	1.805	1.691	1.255	1.665	1.444	1.862	1.762	1.478	2.022	1.687	0.72		1.048	0.961	1.198	0.74	0.937	0.704	1.246	0.804		1.047		0.851	1.105	1.303	1.349	0.836	1.819	0.902	2.004	1.726	1.066	1.659	1.196	1.003
154749	Hs.524081	Dolichyl-phosphate (UDP-N-acetylglucosamine) N-acetylglucosaminephosphotransferase 1 (GlcNAc-1-P transferase)	DPAGT1	0.699	0.912	1.178	1.262	1.435	1.272	1.083	1.191	0.948	1.201	1.914	1.282	1.12	1.619	1.142	1.121	1.499	1.232	1.538	1.551	0.99	1.549	0.931	0.933	0.944	1.365	1.096	1.146	1.328	1.174			1.326				1.738	1.436		2.34	1.142	0.864	0.722	0.941	0.917	1.052
1558707	Hs.444947	Tribbles homolog 1 (Drosophila)	TRIB1	0.775	3.563	5.283	1.011	1.102						0.998	4.258	2.904	0.655	0.753	1.339	1.582	1.157	0.766	0.688	1.278	3.239	2.317	0.907		1.035	2.615	6.121	0.705	1.096	1.744	2.81	2.134	1.048	1.068								3.09		1.074
1569150	Hs.430742	PFTAIRE protein kinase 1	PFTK1	0.941	1.402		1.899	1.323	0.996			1.047	0.981	1.413	2.228	0.718	1.872	0.759	0.783	0.66	1.357	1.381	1.207	0.778	1.067	0.913	1.144	0.948	0.833	0.887		0.812	4.525			1.052			1.362	1.46				0.769	0.807	0.46	0.439	0.569
1570739	Hs.533855	UPF3 regulator of nonsense transcripts homolog A (yeast)	UPF3A	0.929	1.263	1.816	3.018	1.507	0.465	1	1.066	0.485	0.549	1.215	1.113	1.543	2.433	0.669	0.647	1.513	1.874	1.605	2.162	0.76	1.087	1.297	2.087	1.218	0.991	1.08	0.95	1.467	1.089	1.647	1.262	0.895	1.295	0.588	1.337	1.093	0.605	1.347	0.308	0.909	1.822	0.833	1.353	0.907	3.167
1574206	Hs.124776	CDNA clone IMAGE:4152983		0.758	0.958	0.691	0.289	0.538				0.642				1.208	0.913	1.358	0.776	0.885	0.962	0.563	0.829	0.515	0.381	1.383	1.405	0.667						1.115	1.204	1.248	1.078	1.082	0.86	1.037	1.177	1.371	1.532	0.482		0.786	0.88	0.618
1581582	Hs.485892	Zinc finger protein 292	ZNF292		0.999	0.768	1.245	0.889	1.105	1.067	0.951	1.038	1.17	1.535	0.991	0.831	1.051	1.292	1.151	1.001	1.1	1.168	0.943	0.958	1.119	0.48	0.559	0.753	1.078	0.67	1.17	1.131	1.216		0.91	0.846	0.789	0.747						1.675	1.485	1.049	1.673	1.14
1591677	Hs.500897	Chromosome 10 open reading frame 26	C10orf26	0.865	1.103	1.45	1.205	1.297	0.984	0.943	1.236	1.131	0.794	0.836	0.851	1.039	0.961	0.852	0.727	1.654	2.198	1.469	1.673	1.217	1.278	1.164	1.554	1.176	0.736	0.849	0.912	0.777	0.873	1.714	1.419	1.293	1.486	1.868	2.171	1.774	1.436	2.015	1.944	0.714	1.075	0.854	1.096	0.864	0.851
1601853	Hs.254006	Protein geranylgeranyltransferase type I, beta subunit	PGGT1B	1.219	0.693	0.837	1.384	0.999	0.311	0.695	0.602	0.608	0.938		0.889	0.835	1.171	0.776	0.741	0.791	1.207	1.384	1.778	0.914	1.146	0.702	1.071	1.934	0.609		0.843		1.058	1.762	1.735	1.088	1.961	1.277	0.602	0.863	0.617	1.6	0.57	1.179	1.781	0.816	1.445	1.113	2.551
1603379	Hs.506652	PWP1 homolog (S. cerevisiae)	PWP1	1.315	0.796	1.11	1.483	1.377	0.613	0.791	1.019	1.027	1.175	1.38	1.38	1.367	2.025		1.22	1.141	1.634	1.822	2.31	0.796	1.683	0.847	1.261	2.031	0.829	1.03	1.025		1.427	1.576	1.717	1.143	1.704	1.455	1.154	1.301	0.855	2.272	0.988	1.076	1.627	0.916	1.403	1.188	2.302
1623018	Hs.372082	Trinucleotide repeat containing 6B	TNRC6B	0.61	0.872	0.71	0.851	0.805		1.242	1.285	0.54	0.911	1.413	1.134	1.074	1.366	0.782	1.014	1.757	1.832	0.987	1.153	0.727	1.105	0.513	0.643	0.484	0.839	0.736	0.835	0.842	0.784	1.294	1.072	0.845	0.799	0.692	1.077	1.146	0.572	0.859	0.413	1.079	1.534	1.014	1.056	0.828	3.97
1624261	Hs.551580	Chromosome 14 open reading frame 82	C14orf82	1.054	4.217	3.057	1.474	1.553			1.442	0.963		1.493	5.8	4.851	4.31	2.83	1.074	1.543	1.628	1.327	1.99	0.966	1.791	2.563	3.131	1.722	1		2.741		2.022			3.081	2.277							3.662	3.811	2.081	2.155	1.758
1631699	Hs.529782	Valosin-containing protein	VCP	0.853	1.13	1.276	2.175	1.578	0.622	1.066	1.141	1.093	0.893	1.031	0.959	0.938	1.224	0.884	0.821	1.44	2.139	2.25	2.929	0.907	2.631	1.772	2.32	1.27	0.726	1.26	0.912	1.163	1.095	1.41	1.095	0.835	1.619	1.629	1.055	0.911	0.706	1.794	0.912	1.02	1.584	0.719	1.445	1.176	4.414
1636496	Hs.433343	Serine/arginine repetitive matrix 2	SRRM2	1.308	1.847	2.407	3.289	1.462	1.033			1.478		1.319	1.305	1.282	1.445	0.887	1.467	2.584	3.454	1.523	1.55	0.853	1.99				1.07	0.807	1.615	1.047	1.071	0.916	0.997	0.789	0.958	0.572	1.479	1.327	0.662	1.771	0.868	0.755	1.143	1.996		0.96	1.226
1637282	Hs.406266	Hexokinase 2	HK2	1.05	2.56	4.524	4.529	2.188	0.486	0.858	2.023	1.151	1.803	1.562	1.553	1.557	1.831	1.004	0.921	1.944	2.359	1.712	3.872	1.045	1.904	3.547	2.946	1.406	0.853	1.625	1.709	1.732	1.919	1.543	3.09	3.834	4.263	4.126	1.684	1.126		2.78	2.521	0.73	2.426	2.095	2.979	2.87
1641822	Hs.524281	WW domain binding protein 11	WBP11	1.456	1.161	1.628	1.772	1.473	1.846	1.395	1.132	0.923	0.874	1.127	0.865	0.866	1.544	0.876	1.022	1.933	2.247	1.71	1.789	0.751	1.311	0.656	0.911	1.397	0.786	0.963	0.9	0.876	1.096			1.055	1.751	1.278	1.325	1.177	0.911	1.873	0.727	1.141	1.465	0.931	1.239	1.119	1.589
166199	Hs.83636	Adrenergic, beta, receptor kinase 1	ADRBK1	1.329	1.469	0.796	0.973	0.815		1.078	0.924	0.969	0.928		1.793	2.165	2.309	2.295	1.164	0.938	0.685	0.976	0.64	0.759	1.179	0.916	0.837		0.93	1.009	1.467	0.822	1.535					0.919						1.201	0.921	1.12	0.909	0.994
1723439	Hs.554761	Leucyl/cystinyl aminopeptidase	LNPEP	0.738	0.742	0.961	1.142	0.676		1.226	0.673	0.762	0.838	0.818	1.165	0.872	0.78	0.942	0.882	0.848	0.983	0.725	1.059	0.997	0.725	0.497	0.535	0.79	0.934	0.717		0.754	0.677	0.993	0.636	0.564	0.561	0.515	0.953	1.228		1.103	0.944	0.964	1.443	1.439	1.401	1.234	1.364
179804	Hs.449076	PWP2 periodic tryptophan protein homolog (yeast)	PWP2H	0.848	0.813	1.293	1.454	1.488			0.774	0.971	1.146	1.245	1.56	1.038	1.399	1.179	0.888	1.244	0.892	1.159	1.121	1.085	1.12	0.928	1.011	1.07	1.062	1.106	0.924	0.995	1.145	0.895	1.549	1.418	1.254	0.685	0.754	0.808	0.541	0.807	1.092	0.662	0.837	0.969	1.287	0.987	1.774
183200	Hs.73875	Fumarylacetoacetate hydrolase (fumarylacetoacetase)	FAH	0.86	1.146	1.188	1.379	1.198	1.067	1.131	1.043	1.095	0.964	1.749	1.684	1.79	1.646	1.643	1.093	1.38	1.117	0.952	1.354	1.055	1.189	0.976	0.914	0.963	1.008	0.94	1.093	1	1.247		1.161	0.997	1.015		0.769	1.102	0.82	1.081	1.208		1.49	1.049	1.185	1.333	0.807
183462	Hs.26232	Mannosidase, alpha, class 2C, member 1	MAN2C1	1.114	1.098	1.515	1.196	1.504	1.295	0.905	1.097	1.181	1.101	1.535	1.524	1.714	1.936	1.959	1.078	1.446	1.266	1.097	1.086	1.178	1.861	0.894	0.798	0.827	1.071	0.938	1.433	1.383	1.255	1.06	1.178	1.314	1.06	0.965	1.132	1.064	1.102		1.109	0.8	1.058	1.145	1.021	1.454	0.805
1840827	Hs.162585	Solute carrier family 12 (sodium/potassium/chloride transporters), member 2	SLC12A2	0.778	0.535	0.75	0.858	0.768	0.991	0.832	0.693	0.903	0.95	0.763	1.062	0.713	1.2	0.993	0.857	0.588	0.762			1.016	1.103	0.853	0.978	0.744	0.962	1.157	1.242	1.107	1.24	0.853	0.752	0.957								1.114	0.994	1.143	1.108	0.988
1853490	Hs.473893	PR domain containing 15	PRDM15	1.167	1.051	0.983	1.766	0.97	0.862			1.249		1.188	0.921	1.229	1.669	0.872	1.014	0.787	1.161	1.372	1.224	1.156	1.374	1.335	2.11		1.397	0.692	1.081	1.297	1.154	1.362	1.035	0.753	1.28	1.076	1.35	1.605	0.94	1.625	0.872	0.701	0.987	0.996	0.96	0.755
186195	Hs.433702	Eukaryotic translation initiation factor 5	EIF5		2.299	1.559	1.609	1.079	1.233	1.072	1.013	0.775	0.884		1.466	1.54	0.499	0.613	2.162	1.328	2.302	1.082	1.448	1.817	1.497	1.192	1.191	1.503	1.893		1.625	2.198	1.096											1.08	1.823	0.849	1.014	0.91
190215	Hs.476415	Ankyrin repeat and SOCS box-containing 14	ASB14	1.039	0.717	1.035	0.726	0.95	0.954	0.802	0.889	0.826	0.881	0.783	0.852	0.763	0.662	0.824	0.904	1.088	1.105	0.4	0.622	1.175	0.777	0.87		0.908	0.808	0.682		0.987	0.921	0.954	0.917	0.77	1.158	0.849	0.803	0.735	0.574	0.885	1.019	1.141	1.208	1.503	1.432		0.479
1914168	Hs.413123	Hypothetical protein FLJ20558	FLJ20558	1.29	0.867	0.95	1.011	1.381	0.782	0.708	0.793	0.949	0.887	0.805	0.798	0.73	1.105	0.819	0.936		1.938	0.969	1.524	1.326	1.065	0.937	1.379	1.642	0.683	0.675	0.967	0.812	0.848	0.972	1.15	0.908	1.13	1.063							0.834	0.765	0.993	0.883
191516	Hs.459759	CREB binding protein (Rubinstein-Taybi syndrome)	CREBBP	0.89	0.796	1.052	1.204	1.34	1.475	0.89	1.085	1.313	0.964	1.864	1.458	1.458	2.679	2.148	1.356	1.524	1.025	1.58	1.284	1.369	1.664	1.224	1.08	0.999	1.134		0.925	1.414	1.712	1.012	1.188	1.242		1.371	0.844	0.964		1.006	1.789	0.913	1.145	0.845	1.021	0.937
1928791	Hs.62192	Coagulation factor III (thromboplastin, tissue factor)	F3	1.119	4.197	4.407	0.916	1.054				1.469			3.69	3.499	2.634	1.487	0.707	1.629	2.421	2.032	1.342	1.728	4.512	6.463	6.892	1.899	1.415	2.593	4.181		2.492	1.851	3.418	3.824	4.739	4.043	0.736	1.565	3.78	2.559	2.847	0.567	0.951	1.8	2.026	2.123
193883	Hs.234896	Geminin, DNA replication inhibitor	GMNN	1.253	0.924	0.939	0.955	1.51	1.107	0.89	1.118	1.269	1.208	1.248	1.363	0.855	0.828	0.759	1.301	1.196	0.942	1.211	1.364	0.886	1.396	0.917	0.738	0.975	0.792	1.387	1.026	1.281	1.138	1.46	1.028	0.774	0.864	1.385	1.009	1.005	0.775	1.222	0.72	1.413	1.236	0.817	1.006	0.994	1.477
194364	Hs.188879	RNA binding motif protein 6	RBM6	0.688	0.754	0.86	1.53	1.231	1.971	0.844	0.809	1.182	0.864	3.615	3.739	2.369	5.36	3.401	1.122	1.322	1.022	1.702	1.49	0.899	2.783	0.875	0.966	0.901	1.243	1.491	0.821	1.18	1.337	2.388	1.505	1.679	1.61	2.117	2.451	1.091	0.554	2.289	0.956	1.603	1.191	0.634	0.813	1.01	3.2
1946448	Hs.212332	Caveolin 2	CAV2	0.967	1.187	1.509	1.597	1.488	0.96	0.845	1.078	1.686	1.053	0.777	0.701	1.248	1.926	0.98	0.89	1.546	1.7	3.787	4.972	1.048	2.534	1.452	3.499	3.447	0.702	0.785	1.354	1.042	1.257	1.081	1.173	0.732	1.131	1.23	0.934	1.587	0.674	2.32	0.749	0.7	1.24	0.734	0.881	1.044	1.401
1946658	Hs.444378	Transcribed locus, strongly similar to XP_546023.1 PREDICTED: similar to CG33146-PA [Canis familiaris]		1.183	0.983	1.08	1.801	2.192	1.93		1.485	1.157	1.196	3.127	1.393	1.383	1.537	1.771	1.207	1.459	1.059	1.561	1.359	0.731	2.063	1.02	0.97	1.154	0.71	1.018	0.684	1.55	0.974	2.146	0.684	1.082	1.069	0.893	2.094	1.3	0.937	2.767	1.075	1.899	1.25	0.892	1.119		1.872
196501	Hs.436446	Arginine-rich, mutated in early stage tumors	ARMET	0.698	0.988	1.1	1.849	1.706	1.309	1.152	1.292	2.274	1.345	1.511	1.492	1.462	1.539	1.289	1.285	1.325	1.277	1.73	1.801	0.993	1.596	1.385	1.9	2.026	0.728	0.772	0.825	1.241	1.358	1.168	1.435	1.13	1.244	0.911	1.558	1.303	0.731	1.965	1.42	0.925	1.012	0.716	0.941	1.026	1.056
196824	Hs.293798	Zinc finger protein 436	ZNF436	1.188	0.801	0.837	0.914	1.068		0.745	0.912	0.518	0.714	1.488	1.158	1.096	1.457	0.998	1.118	0.998	1.405	1.223	1.53	0.894	1.045	0.709	0.78	0.995	0.733	0.787	0.613	0.722	0.75		1.148	0.639	0.807	0.782	0.558	0.826	0.572	0.92	0.519	1.271	1.685	0.868	1.156	0.881	2.128
198904	Hs.554871	Signal recognition particle receptor, B subunit	SRPRB	0.689	0.87	1.465	1.662	1.916	1.171	0.994	1.156	1.642	1.396	1.108	1.005	0.719	1.737	0.953	0.851	1.384	1.899	2.311	3.025	1.159	1.948	0.841	1.739	1.127	0.989	0.856	1.033	1.085	1.094	1.168	1.389	0.996	1.751	1.479	0.944	1.008	1.125	1.624	1.745	0.794	0.997	0.888	1.575	1.41	1.341
199644	Hs.62696	Polymerase (RNA) III (DNA directed) polypeptide B	POLR3B	0.984	1.04	0.993	1.202	1.134	0.824		0.832	0.666		1.396	1.252	1.099	1.593	1.089	0.905	1.371	1.14	1.15	1.6	0.892	1.224	1.075	1.228	1.793	0.76	0.996	0.767	0.824	0.923					1.381	0.632	0.977			1.006	1.126	1.432	0.556	0.825	0.832
201990	Hs.484678	TBC1 domain family, member 7	TBC1D7	1.296	0.733	0.771	0.904	1.06	0.882	1.198	1.134	1.069	1.458	1.422	1.231	1.122	1.09	0.909	0.997	0.749	0.951	0.594	0.912	0.885	1.48	0.828	1.087	1.023						1.324	0.986	0.77	1.011	0.974	1.577	1.444	1.032	1.433	1.065	1.649	1.773	1.218	1.673	1.312	1.513
2028372	Hs.303889	Transcribed locus		2.993	1.373	3.379	5.146	1.504	3.383	3.147	1.957	1.71	2.163	0.918	0.981	1.428	1.122	1.101	0.563	1.47	1.88	0.863	0.714	0.479	1.319	0.935	1.018	1.515	0.647	1.06	0.824	1.07	1.544	0.826	1.291	1.097	0.813	0.636	12.316	2.346	2.583	4.611	1.763	1.465	3.573	3.769	3.394	2.132	0.817
2028984	Hs.522891	Chemokine (C-X-C motif) ligand 12 (stromal cell-derived factor 1)	CXCL12	0.95	1.337	1.088	0.893	1.407	1.12	1.194	0.952	1	1.222	1.233	1.556	1.204	2.152	0.769	1.215	0.78	0.839	1.09	0.933	0.927	0.936	1.034	1.391	1.328	0.913	0.598		0.883	0.97											0.874	0.636	0.975	0.725	0.897
205185	Hs.2030	Thrombomodulin	THBD	0.897	1.489	1.152	0.887	1.013	0.571	0.987	1.242	1.236	1.048	0.581	0.502	0.446	0.555	0.357	1.325	1.061	0.921	1.059	0.894	1.176	1.14	1.095	0.899	1.055	0.941	1.132	1.432	1.065	1.239	0.51	0.42	0.681	1.07	0.875	0.992	0.966	1.071	0.844	1.205	0.516	0.571	0.719	0.677	0.806
207421	Hs.478095	WD repeat domain 56	KIAA1374	1.078	1.338	0.994	1.017	0.938	1.328	1.13	1.189	1.183	1.295	1.108	1.418	1.142		1.632	1.099	0.99	0.738	1	0.734	1.592	1.977	1.807	1.464	1.481			1.699	1.253		0.707	0.661	0.817	0.449	0.547	1.236	1.385	0.95	1.584	1.142	1.205	0.682	1.063	0.915	0.973	0.957
209155	Hs.183817	Ubiquitin specific protease 31	USP31	0.868	0.577	0.709	0.944		0.974	0.83	1.131	0.433	1.163	1.593	1.282	1.478	1.407	0.811	1.011	1.049	1.068	0.889	1.512	1.125	1.096	0.457	0.677	1.037	0.978	0.664	1.172	2.053	1.485	2.014	0.895	0.816	1.051	0.831	0.728	1.063	0.926	1.006	0.828	2.01	3.638	1.845	2.706	1.495
209841	Hs.432862	Membrane-associated ring finger (C3HC4) 6	MARCH-VI	1.258	1.301	0.815	1.042	1.086	1.05		1.456		1.75				0.971	1.518	1.058	1.026	0.932	1.043	0.674	0.889	1.055	1.149	1.123	1.203	0.838	1.193	1.384	0.843	1.52	0.847	0.985	1.347		0.799	1.211	1.415	0.85	1.549	1.269	1.12	0.886	1.069	0.849	1.002	0.549
210405	Hs.434081	Proteasome (prosome, macropain) activator subunit 2 (PA28 beta)	PSME2	1.014	1.404	1.047	0.955	0.849	0.942	1.285	1.244	1.024	1.242	0.823		1.032		1.063	1.232	0.497	1.056	0.966	0.995	1.008	0.943	1.048	1.359	1.053	1.121		1.319	0.932		0.915					0.747	1.09	0.79		0.808		0.594	1.164	0.884	1.08	0.909
2104260	Hs.515011	SMAD specific E3 ubiquitin protein ligase 2	SMURF2	2.087	3.868	1.611	0.998	1.29	0.826	1.293	0.28	0.28	0.805	4.699	7.549	2.205	3.813	2.7	1.812	1.235	0.869	1.116	4.303	2.04	3.523	2.496	6.861	5.573	1.316	2.775	1.956	1.875	2.305		1.42	1.231	2.016	1.943		0.385	0.634	0.355	0.529	1.853	2.114	1.489	2.951	1.923	2.759
210887	Hs.546303	Suppression of tumorigenicity 13 (colon carcinoma) (Hsp70 interacting protein)	ST13	1.65	1.121	1.305	1.508	1.272	0.684	0.824	0.952	1.186	0.78	1.339	1.127	1.022	1.408	0.914	0.983	1.447	1.651	1.461	1.604	1.005	1.18	0.7	1.037	1.387	0.846	0.889	0.968	0.973	0.891	1.464	1.424	1.025	1.287	1.438	1.208	1.206	0.627	1.537	0.789	0.715	0.955	0.635	0.802	0.683	2.688
2115155	Hs.449415	Eukaryotic translation initiation factor 2C, 2	EIF2C2	1.004	0.689	0.717	0.871	0.686		1.376	0.996	0.749	1.729	0.482	0.87	0.837		0.649	0.948	0.618	0.651	0.689	0.702	1.194	1.387	0.463	0.537	0.49	0.816	0.63	1.218	1.132	1.058	0.775	0.454	0.559	0.787		1.072	1.13		0.818	0.777
2124851	Hs.220950	Forkhead box O3A	FOXO3A	1.125	2.527	2.06	0.995	1.051	0.541	0.687	0.548	0.532	0.631	1.439	2.002	1.458	1.87	0.937	1.106	1.053	1.241	0.588	1.36	1.055	0.945	1.862	2.904	1.356	1.109	1.793	1.611	1.148	1.557	2.239	2.225	1.323	1.621		0.602	0.383	0.452	0.473	0.564	1.296	1.21	1.309	1.144	1.047
212620	Hs.460260	Aldo-keto reductase family 1, member C1 (dihydrodiol dehydrogenase 1; 20-alpha (3-alpha)-hydroxysteroid dehydrogenase)	AKR1C1	1.142	1.277	1.203	0.984	1.353	1.122	0.958	1.061	1.171	0.951	1.256	1.119	1.254	1.803	1.006	1.281	0.785	0.903	1.727	1.703	0.978	2.031	1.26	1.936	1.686	0.947	0.869	1.291	1.114	1.325	1.134	1.144	1.069	1.342	1.186	0.774	1.403	0.979	1.588	1.19	0.873	1.292	1.002	1.205	0.992
213682	Hs.280461	Transcribed locus		0.679	0.902	0.969	1.084	1.282				1.001		1.058	1.232	1.218	1.212	1.461	0.633	0.553	0.576	0.828	1.151	0.94	1.137	0.697	0.577	0.6	1.559	1.173	1.011	1.24	1.724		0.321	0.845		0.941						1.071	1.522	1.127	1.44	1.36	1.235
214043	Hs.283884	Clone IMAGE:110218 mRNA sequence		0.896	0.829	0.919	1.167	1.032		1.011	0.888	0.933	0.884	2.875	2.038	1.944	1.257	1.929	1.331	1.218	0.964	1.807	1.772	0.727	1.364	0.925	0.801	0.836	0.576	0.788	1.152	0.963	0.771	1.627	1.838	1.648	0.881	0.952	0.848	1.002	0.813	0.855	1.018	1.831	1.9	0.928	1.567	1.106	1.038
214577	Hs.416994	Processing of precursor 7, ribonuclease P subunit (S. cerevisiae)	POP7	1.12	1.516	0.941		1.1	1.202	1.12	1.128	1.336	1.275	0.986	0.847	0.953	0.796	0.791	1.227	1.15	0.931	1.075	1.386	0.972	1.484	1.232	1.077	1.285	0.919	0.794	1.026	1.075	1.257	0.739	0.903	1.098	0.673	0.666	2.001	2.526	1.526	3.125	2.441	0.853	0.871	1.037	0.825	0.97	0.756
21899	Hs.285197	SFRS protein kinase 2	SRPK2	0.899	0.991	1.026	1.246	0.993	0.364					1.179	0.73	0.658	0.924	0.648	0.838	1.153	1.159	1.194	1.806		0.929	0.697	0.967	1.015	0.806	1.113	0.966	0.861	0.996	1.816	1.555	0.918	1.825	1.959						1.272	2.421	0.936	2.005
221295	Hs.180919	Inhibitor of DNA binding 2, dominant negative helix-loop-helix protein	ID2	2.7	2.156	2.601	0.731	0.948	0.651	1.869	1.94	0.866	0.742	1.002	1.404	1.569	1.178	0.567	1.04	2.107	3.669	1.033	0.979	0.978	4.559	4.04	2.064	2.353	1.016	2.395	6.314	0.996	1.02	1.067	2.018	2.055	0.874	0.567	0.937	2.549	1.588	1.21	0.559	0.697	1.967	2.055	0.763	0.547	0.727
2271298	Hs.104661	Chromosome 19 open reading frame 7	C19orf7	1.731	0.916	1.148	1.569	1.533	1.122	1.559	1.167	0.983	1.148	1.211	0.783	0.791	1.045	0.861	0.744	2.166	2.019	1.104	2.005	0.72	0.721	0.685	0.87	0.738	0.968	0.861	1.105	0.801	1.206	1.581	1.177	0.675	0.991	1.258	1.145	0.841	0.43	1.21	0.646	0.812	1.343	0.874	1.147	1.33	1.949
230261	Hs.6906	V-ral simian leukemia viral oncogene homolog A (ras related)	RALA	0.599	1.191	1.305	1.223	1.621		0.977	1.033	1.342	1.847	1.567		2.194			1.083	1.081	1.037	1.648	1.398	0.893	0.774	1.028	1.249	1.27	0.964	0.769				1.284	1.301	1.128	1.997	2.427	0.922	1.138		1.217	1.645	0.79	1.33	1.001	1.411	1.396
232946	Hs.296323	Serum/glucocorticoid regulated kinase	SGK	0.82	2.315	2.151	1.824	1.182	1.307	1.07	0.501	1.276	0.728	1.162	1.734	1.012	0.825	0.605	1.067	0.93	0.926	1.746	1.246	1.39	2.446	0.82	1.1	0.62	1.457	1.465	1.776	1.289	0.796	1.407	1.036	0.574	0.839	0.477	0.583	0.585	0.354	0.388	0.475	0.804	1.218	0.68	0.843	0.638	1.453
234331	Hs.458499	Ubiquitin specific protease 3	USP3	0.992	0.941	1.289	1.253	1.246	0.81	0.977	0.881	0.855	1.12	1.318	0.909	0.881	1.076	0.979	1.065	0.982	0.875	1.054	1.148	0.869	1.056	0.896	0.982	0.713	1.308		1.185	1.336	1.275	0.865	0.995	1.282	1.078	0.996	0.761	0.866	0.826	0.76	1.257			0.876	0.963	1.101
2343851	Hs.495984	Calcium/calmodulin-dependent serine protein kinase (MAGUK family)	CASK	1.241	1.464	1.945	2.618	1.388		1.18	1.016	0.612	0.793	1.087	0.927	0.876	1.418	0.815	0.821	1.136	1.581	1.19	1.244	0.703	1.711	0.865	1.26	1.564	0.897	1.082	1.035	0.903	1.017	1.293	1.257	0.743	0.943	0.942	1.959	0.979	0.75	1.544	0.705	1.012	1.726	0.884	1.179	1.105	1.548
240151	Hs.180919	Inhibitor of DNA binding 2, dominant negative helix-loop-helix protein	ID2	1.192	1.933	1.933	0.939	1.665	1.915	1.176	1.227	1.212	0.792	2.816	2.873	2.49	4.365	2.12	1.246	1.486	1.196	1.457	1.15	1.422	3.237	1.862	1.294	0.867	1.314	2.969	2.89	1.662	1.749	1.477	2.771	3.543	1.086	1.029	1.003	1.334	1.054	1.507	1.368	1.162	1.808	1.703	0.876	0.96	0.952
240769	Hs.502829	Splicing factor 1	SF1	0.875	1.122	0.887	0.954	1.373	1.232	1.047	1.071	1.47	1.093	3.06	2.103	2.554	3.175	2.219	1.523	1.696	1.142	1.942	1.608	0.797	1.801	1.01	0.821	1.024	1.674	2.12	1.22	1.61	1.826	1.03	1.838	2.054		2.288	0.684	0.912	0.667	1.1	0.909	1.883	1.461	0.789	1.329	1.145
241113	Hs.413045	Centrosome-associated protein 350	CAP350	1.544	1.496	1.18	0.766	1.365	0.782	0.966	0.95	1.311	1.046	1.262	1.568	0.993	1.784	0.748	1.169	1.162	1.059	1.578	1.325	1.084	0.915	0.81	0.881	1.091	0.917	1.137	1.136	1.146	1.252	0.908	1.29	0.999	1.062	1.529		1.452	0.964	1.307	1.506	0.967		0.928	1.022	1.057
241274	Hs.484950	Histone 1, H2ac	HIST1H2AC	0.847	0.94	1.206	1.372	1.34	1.575	1.012	1.049	0.842	1.209	2.281	2.411	2.007		2.172	1.243	1.546	1.095	1.482	1.361	0.862	1.415	0.864	0.812	0.861	1.285			1.239	1.34	1.387	1.252	1.887	1.071	1.003	0.943	1.27	1.071	1.012	1.734	1.551	1.113	0.875	1.008	1.04	0.9
241537	Hs.528525	Plasminogen-like B1	LOC400966	0.815	1.394	0.948	1.01	1.261	1.251	1.158	0.988	1.077	1.192	1.68	2.343	1.899	2.278	1.297	1.101	0.958	0.749	0.926	0.968	0.998	1.281	0.958	0.934	0.765	1.111	0.853	0.992	0.947	1.213			1.116			1.245	0.711	0.908	0.65	0.912	1.382	1.006	1.1	0.963	1.132
241996	Hs.406787	F-box protein 3	FBXO3	1.157	1.098	1.411	1.177	1.191	0.781	0.919	0.921	0.951	1.362	1.386	0.889	0.664	1.801		0.774	0.759	0.957	0.799	1.005	0.936	1.13	0.954	2.059	1.176	1.01	0.957	1.757	1.279	1.964	0.859	0.449	0.681	0.721	0.543	1.004	0.937	0.7	1.769	0.801	1.028	1.1	0.952	0.819	0.636	2.48
242797	Hs.477921	WW domain containing transcription regulator 1	WWTR1	0.979	1.168	1.185	0.874	1.368	1.304	0.946	0.971	1.269	1.15	1.645	1.473	1.33	2.275	1.968	1.337	1.392	0.986	1.2	1.021	0.998	1.446	0.915	0.735	0.662	0.815	1.099	1.489	1.883	1.907	0.859	1.684	2.075			0.601	0.787	0.618	0.925	1.205	1.444	0.843	1.077	0.872	1.043	0.817
244764	Hs.77873	CD276 antigen	B7H3	1.774	1.281	1.251	1.537	1.19	1.136	0.812	1.842	1.204	0.572	0.788	0.778	1.043	1.287	0.864	1.096	2.408	2.573	1.712	1.583	1.121	2.2	0.704	1.241	1.32	0.819	0.684	1.331	0.997	0.941	0.654	0.849	1.072	1.344	0.622	0.92	1.839	1.599	2.679	1.057	0.849	1.928	2.269	1.962	1.222
245273	Hs.546412	Esophageal cancer associated protein	MGC16824	1.559	1.558	1.466	0.978	1.071		1.084	0.863	0.979	0.807	1.197	1.18	1.207	1.455	0.908	0.726	2.178	1.716	1.395	1.689	0.684	1.017	0.609	0.911	0.716	0.849	0.853	0.991	0.905	0.861	1.461	1.193	0.861	0.818	1.003	0.871	1.81	1.145	1.995	1.065	0.928	1.799	1.118	1.457	1.215	0.619
245330	Hs.523414	Insulin-like growth factor 2 (somatomedin A)	IGF2	1.021	1.363	0.971	0.646	1.053	0.905	1.19	1.201	1.063	1.293	1.368	1.071	1.222	1.442	1.12	1.105	1.083	0.917	1.064	0.804	0.976	1.161	0.998	0.883	0.908	1.389	1.308	1.694	1.222	2.191	0.891	1.322	1.5	1.27	1.146	0.975	1.236	1.001	1.233	1.282	1.242	0.78	1.058	0.881	0.969	0.781
245422	Hs.183706	Adducin 1 (alpha)	ADD1	0.932	1.24	1.467	1.005	1.198	1.326	0.929	0.696	1.143	1.18	2.089	2.364	1.827	2.143	1.584	1.021	1.278	1.032	1.153	1.089	1.203	1.068	1.046	0.872	0.893	1.131		1.47	1.589	1.691	1.017	1.523	1.577			1.447	0.685	1.076	0.646	1.073	0.756	0.767	1.328	1.075	1.278
246786	Hs.471751	Chemokine orphan receptor 1	CMKOR1	1.111	0.991	1.814	1.161	1.37	1.404	0.984	1.198	1.481	1.016	2.043	1.698	1.601	2.737	1.347	1.199	1.262	1.047	1.589	1.245	0.962	1.85	1.253	1.029	0.816	1.014	1.247	1.849	1.414	1.501	1.074	1.623	2.096	0.778	0.763	0.869	1.273	1.156	1.113	1.593	1.113	1.09	0.948	1.147	1.136	0.691
246800	Hs.289007	Hypothetical protein FLJ10803	FLJ10803	0.977	0.655	0.464	1.08	0.727	0.634	0.774	0.978	1.795	1.034	0.829	0.695	0.439	0.91		1.007	1.061	0.789	0.962	1.072	0.971	1.492	0.759	0.881	1.55	0.868	1.271	0.833	1.243	1.631	0.566	0.441	0.672	1.378	0.761	1.582	1.881	0.93	1.439	1.698	0.922	1.039	0.842	1.087	1.146
247469	Hs.317190	Hypothetical protein H17	H17	0.796	0.624	0.898	0.857	0.827	1.085	0.906	1.106	1.278	1.077	1.001	1.083	0.917	1.154	1.4	0.899	0.976	1.04	0.977	0.927	1.109	0.937	1.051	1.265	1.116	0.893	1.211	1.367	1.268	1.193	0.986	0.965	0.95	1.016	0.479						0.922	0.757	0.902	0.916	1.108	0.755
249618	Hs.444673	Cisplatin resistance related protein CRR9p	CRR9	1.353	0.777	1.06	1.156	1.174	0.745	1.092	1.329	1.76	0.791	1.027	0.845	0.906	1.383	0.927	0.756	1.743	1.934	2.043	3.503	0.996	1.729	1.461	1.916	4.013	0.855	1.095	0.967	1.064	1.097	1.494	1.314	0.748	1.29	1.984	1.017	1.484	0.879	2.029	1.257	1.084	2.134	0.644	1.353	1.356	1.256
2498174	Hs.268787	Ariadne homolog, ubiquitin-conjugating enzyme E2 binding protein, 1 (Drosophila)	ARIH1	1.347	1.108	1.634	2.991	1.618	0.638	0.737	0.938	0.43	0.596	0.952	0.752	1.135	0.95	0.707	1.061	1.161	1.55	1.488	1.863	0.932	1.748	0.837	1.266	0.755	0.75	0.96		0.927	0.87	1.737	1.461	0.907	1.572	0.858	1.296	0.99	0.696	1.478	0.77	1.215	2.024	0.93	1.104	0.917	4.441
250869	Hs.357901	SRY (sex determining region Y)-box 4	SOX4	0.894	0.683	1.24	2.784	1.344	0.519		4.049	1.165	0.947	0.94	0.624	0.539	1.395	0.44	1.059	1.236	1.207	2.601	2.285	1.227	1.554	1.835	5.231	1.19	1.024		1.034	1.834	0.868	1.224	1.087	0.878	1.918	0.868	0.982	1.16	0.863	1.889	0.953	0.545	0.639	0.778	1.399	0.865	2.156
251731	Hs.200747	KIAA0998	KIAA0998	0.981	1.273	0.781	1.341	1.076	1.191	0.835	0.784	0.998	0.999	1.599	1.087	1.342	1.627	1.398	1.351	1.549	1.129	1.741	1.616	0.868	1.324	0.764	1.023	0.919	0.959	1.253	0.63	1.19	1.251	1.799	1.055	0.872	0.944	0.981	0.948	1.481	0.955	1.658	1.218	2.114	1.503	0.981	1.512	1.138	1.093
253310	Hs.120633	Sestrin 3	SESN3	0.68	0.506	0.601	0.671	0.801	1.151	0.834	0.925	1.645	0.987	1.3		0.785	1.034	0.886	1.227	1.102		0.307	0.891	1.888	0.839	0.776	0.61	0.505	0.779	0.602	0.929	0.733	0.944	0.701	1.124	0.989	1.45							0.543	0.397	0.555	0.464	0.51
2547636	Hs.502829	Splicing factor 1	SF1	1.084	1.39	2.776	3.654	1.886	0.831	1.146	2.473	1.364	0.994	1.054	0.951	0.963	1.58	0.757	1.242	4.103	5.215	2.338	2.208	1.135	2.208	1.434	1.841	1.08	0.897	1.097	1.409	1.168	1.044	1.602	1.589	1.177	1.768	1.163	2.178	1.543		2.949	1.075	0.88	1.393	2.118	2.123	1.461	2.253
2568960	Hs.413482	Chromosome 21 open reading frame 33	C21orf33	0.867	0.781	1.169	1.952	2.013		1.379	1.047	0.764	0.805	0.881	0.655	0.717	0.54	0.652	0.74	1.318	1.555	1.27	1.608		2.85	0.796	1.316	0.917	0.816	0.889	0.662	1.02	0.747	1.489	1.136	0.63	1.009	0.853	2.169	0.973	0.59	2.017	0.986	1.034	1.494	0.788	1.115		2.061
2569029	Hs.433750	Eukaryotic translation initiation factor 4 gamma, 1	EIF4G1	0.963	1.502	2.436	3.129	1.607	0.564	0.869	1.675	0.999	0.663	1.083		1.254			1.077	2.404	2.991	1.626	2.314	1.296	1.685	1.895	2.753	1.028	0.701	0.869	1.013	1.177	0.923	0.965	1.134	1.178	1.535	1.041	1.481	1.209	0.901	2.018	1.6	0.613	1.116	1.385	1.48	1.485	1.805
2578396	Hs.193491	Tubulin, beta 6	TUBB6	0.811	1.065	1.727	1.747	1.085	1.489	2.356	1.708	2.591	2.198	0.9	1.471	1.733	1.82	1.444	1.016	1.279	1.762	2.188	3.68	1.135	3.503	2.405	4.031	4.21	0.881	0.991	1.614	1.558	1.257	0.963	1.475	1.41	2.16	1.609		1.249	1.329			1.062	1.684	1.52	1.896	2.153	0.972
258026	Hs.174273	Transcribed locus		1.033	1.193	1.099	0.756	0.95	1.188	1.065	1.13	1.46	1.016	1.979	2.145	1.818	2.847	1.181	1.229	1.141	0.834	1.113	0.756	0.908	1.778	0.93	0.729	0.735	0.923	1.037	1.311		1.733	0.701	0.819	1.09	0.932	0.881	1.52	1.414	0.734	1.87	1.336	1.183	0.697	1.017	0.806	1.092	0.689
260168	Hs.302346	Hypothetical protein FLJ13391	FLJ13391	0.749	1.09			1.381		0.913	0.905	1.307	1.136	1.255	1.429	1.874	1.453	1.733	0.889	1.17	1.177	1.396	1.693	0.943	0.909	1.224	1.636	0.846	0.992			1.728	1.293			1.424	3.142		0.924	1.044	1.243	1.425	1.522	1.302	1.231	0.943	1.674	1.307	0.892
268711	Hs.448003	Dihydrofolate reductase-like 1	LOC200895	1.427	1.06	0.99	1.322	0.866	1.414	1.095	0.875	0.968	1	1.241	0.812	0.765	0.882	0.431	1.017	1.092	1.175	1.251	1.038	0.895	1.321	1.175	2.006	1.975	0.694	0.961	0.867	0.722	0.88	1.508	1.033	0.815	1.501	1.569	1.301	1.747	0.535	1.639	0.681	0.957	1.368	0.68	0.946	0.69
272694	Hs.204559	Chromosome 1 open reading frame 9	C1orf9	1.108	1.646		1.618	1.503	0.584			1.04	0.993		1.403	1.384	1.718	1.044	1.026	1.264	1.57	1.722	2.285	0.953	1.526	0.896	1.813	1.106	0.988	1.251	1.666	1.205	1.867	1.331	1.615		1.464	1.174	0.676	0.991	0.628		0.691	0.794	1.229	0.689	0.818	0.737
276547	Hs.202672	DNA (cytosine-5-)-methyltransferase 1	DNMT1	1.156	1.694	0.677	1.011	0.805		0.846	0.954	0.965	0.615	0.86	0.584	0.808	1.052	1.046	1.039	0.958	1.043	1.015	0.954	0.81	1.472	2.13	2.414	2.526	0.72	1.128	1.246	0.79	1.308	0.615	0.584	0.545	0.557	0.586	1.09	1.045	0.81	1.092	0.723	0.81	1.055	0.819	0.819	1.002	0.797
276920									1.672	1.142	1.087	1.155	1.149	2.182	2.797	1.943	3.89	2.751	1.175	1.228	1.077	1.741	1.32	0.837	1.47	1.007	0.805	1.024	1.289		1.09	1.644	1.703	1.546	1.429	1.357	1.087		1.59				1.552	1.487	1.067	0.714	0.902	0.906
279776	Hs.502127	Zinc finger protein 155 (pHZ-96)	ZNF155	0.669	0.795	0.929	1.023	0.964	0.752	0.956	0.617	1.014	0.74	0.728	0.828	0.677	0.733	0.923	0.877	0.395	0.678	0.814	0.836	0.972	0.994	0.671	0.938	0.515		0.726	1.041	1.003	1.073	0.785	1.112	0.846	0.926	0.538	0.651	0.712	0.99	0.927	0.88	0.813	0.846	1.286	1.139	0.829
28012	Hs.405410	O-linked N-acetylglucosamine (GlcNAc) transferase (UDP-N-acetylglucosamine:polypeptide-N-acetylglucosaminyl transferase)	OGT	0.967	1.032	1.107	1.383	1.383	1.14	1.032	0.956	1.069	0.841	1.586	1.021	1.369	1.223	0.702	1.274	1.333	1.165	1.548	1.327	0.986	1.077	0.848	0.874	0.845	1.196	1.12	1.005	0.899	1.248	1.338	1.153	0.879	0.857		0.673	1.192	0.696			0.773	1.041	0.713	1.041	0.918
280375	Hs.370834	ATPase family, AAA domain containing 2	ATAD2	0.819	0.844	0.834	1.049	1.257		1.085	1.256	1.136	1.067	2.108	1.867	1.354	2.569	1.038	1.435	1.664	1.077	1.974	1.761	0.806	1.501	0.964	0.887	1.306	0.856	1.81	0.954		1.588	1.656	1.188	1.184	0.966	1.4	1.374	1.106	0.753	1.452	1.12	1.318	1.079	0.674	0.935	0.916
280683	Hs.102650	Transcribed locus		1.296	1.188	1.211	1.014	0.979	1.044	0.89	0.971	1.105	0.929	1.785	1.43	1.834		1.255	1.496	1.284	1.261	1.647	1.512	0.815	1.447	0.936	0.974	1.39	0.99	1.333	1.298	1.602	1.521	1.199	0.85	0.658	0.71	0.74	0.587	1.074	0.753	0.99	0.889	1.59	1.852	1.077	1.393	1.196
281785	Hs.519413	CDNA FLJ34312 fis, clone FEBRA2008265		0.847	0.835	0.798	1.231	0.819		0.814	1.074	0.841	0.916	0.763	1.057	0.919	1.484	0.914	1.005	0.827	1.241	1.299	1.398	0.934	1.45	1.266	1.925	1.685	0.765	0.865	1.28	1.323		1.128	0.907	0.731			1.104	1.436	1.011	1.268	0.951	0.818	1.665	1.245		1.33	0.949
283292	Hs.514278	Pyridoxine 5'-phosphate oxidase	PNPO	0.982	0.635	1.024	1.522	1.118	0.784		1.137	1.607	0.976	1.164	0.969	1.367	1.181	0.895	1.057	1.47	1.683	1.321	2.49	0.974	0.772	0.759	1.051	1.927	0.94		0.792	0.943	0.878		1.226	0.971	1.22			0.88		0.684		1.01	1.136	0.525		0.918	0.877
283897	Hs.184840	Protein phosphatase 1, regulatory (inhibitor) subunit 2	PPP1R2	0.776	1.348	1.306	0.868	1.28			1.016	0.928	0.71	1.269	1.232	1.331		0.822	1.003	1.156	1.45	1.84	1.926	1.074	1.086	1.085	1.233		0.775	1.049	1.231	0.95	1.081	1.827	1.972	1.289	1.683	1.555	0.819	0.841		0.855	1.003	0.859	1.145	0.603	0.73	0.883
289288	Hs.555930	ATPase, Ca++ transporting, type 2C, member 1	ATP2C1	1.159	1.278	1.105	0.814	1.392	0.498	0.602	0.751	0.661	0.61		1.196	1.727	2.515	1.11	0.942	2.485	1.487	1.504	1.923	0.823	0.98	0.863	0.908	1.108	1.517		1.207		1.764		1.263	0.897	1.05		0.642	0.902			0.975	1.189	1.379	0.704	0.845	0.808
290231	Hs.445692	CDNA FLJ41867 fis, clone OCBBF2005546		1.162	0.936	1.422		1.062	1.531	1.201	0.874	1.485	1.147	2.446	1.965	1.599	2.66	1.832	0.811	1.366	0.828	0.754	0.55	0.746	0.829		0.954	1.095	0.699	0.83	0.657	0.836	1.1						0.858	1.052	1.153	0.829	1.206	1.216	1.172	0.728	0.987	1.065	0.885
292308	Hs.193725	Hypothetical protein LOC253039	PSMD5	1.102	1.144	0.997	0.888	1.031	1.523	1.12	1.02	1.082	1.101	1.293	1.318	1.283	1.265	1.059	1.245	1.169	0.894	1.062	1.079	1.178	1.403	1.079	0.706	0.718	0.863	0.768	0.719	0.713	1.021			0.857		0.956						1.427	1.179	1.204	1.087	1.266
292515	Hs.492859	UDP-N-acteylglucosamine pyrophosphorylase 1	UAP1	1.026	1.09	3.082	3.392	1.527	0.917	0.986	1.093	2.285	1.154	1.062	1.416	2.153	2.293	0.892	1.131	1.383	2.02	4.785	4.532	1.146	2.836	1.384	3.468	6.367	0.882	1.138	2.595	1.745	1.508	1.358	2.266	2.254	3.512	2.307	0.646	0.98	1.215	1.813	1.95	0.559	1.191	0.783	1.376	1.24	0.932
293417	Hs.471818	Membrane component, chromosome 11, surface marker 1	M11S1	0.734	0.844	1.479	1.574	0.812						1.203	1.464	1.576	1.734	0.983	1.069	0.791		0.822	1.11	0.842	1.423	1.254	1.539	1.696	0.829	2.37	1.569	1.553	1.37		2.819	2.578	1.406	1.054	0.808		1.298			2.018	2.594	1.034	1.596	1.28	1.705
296166	Hs.460179	PI-3-kinase-related kinase SMG-1	SMG1	0.876	0.927	1.07	1.047	0.94	1.023	0.659	0.854	0.834	0.829	1.888	0.959	0.848	1.349	0.83	1.147	1.172	1.186	1.261	1.36	0.909	1.998	0.79	1.033	1.161	0.866	0.938	1.49	1.501	1.461	1.165	1.075	1.023	1.525	1.195	0.85	1.205	0.83	1.416	0.762	0.989	2.066	1.544		1.76	0.996
296345	Hs.330463	FERM domain containing 4A	FRMD4A	0.79	0.865	0.87	1.03	1.41	0.772		0.936	1.014		1.211	1.262	1.15	1.374	1.024	0.693	0.393	0.841	1.283		1.206	1.081	1.254	1.118		0.984	1.033	0.742	1.551	0.981	1.226	0.983	1.167	1.412	1.071	0.774	0.769	0.759	0.737	0.803	1.107	1.179	1.592	1.33	1.181
297403	Hs.444329	Glypican 6	GPC6	0.837	0.936	1.033	1.369	1.079	1.386	1.041	1.08	1.137	0.985	2.294	2.836	1.962	3.525	2.116	1.616	1.692	1.068	1.468	1.228	0.992	1.373	0.909	0.8	1.025	0.93		0.651	1.392	1.208			2.804			0.936				1.064	1.593	1.114	0.764	1.013	1.151	1.095
297857	Hs.418198	PAP associated domain containing 4	PAPD4	0.627	1.044	0.823	1.027	0.87	0.77	0.927	0.997	0.679	1.003	1.389		1.012	1.578	0.701	1.538	1.318	1.502	1.592	1.702	0.978	1.145	0.795	1.099	1.15		1.26	0.767	1.273		1.036	0.799	0.56	0.856	0.57	0.495	0.854	0.863	0.702	0.714	2.02	2.282	1.529	2.41	1.452
299388	Hs.356630	Nuclear transport factor 2	NUTF2	0.795	1.025	1.037	0.904	1.292	1.398	1.156	1.222	1.232	1.034	1.798	1.355	1.261	1.843	0.883	1.394	1.569	1.306	1.692	1.571	1.034	2.459	0.886	1.052	0.495	1.117	0.921	1.269	1.377	1.614	0.666	0.912	1.019	0.921	5.277	0.967	1.728	1.083	2.237		1.1	1.895	1.441	1.628	1.561	0.722
300271	Hs.322901	Disrupter of silencing 10	SAS10	2.108	1.109	2.217	3.13	1.666	0.801	0.882	1.571	1.571	0.871		0.859	1.427	2.43	1.187	0.973	1.556	2.06	4.53	3.895	0.859	1.641	0.835	2.214	4.035	0.694		1.291	1.832	1.426	1.438	1.793	2.139	3.051	1.867	0.497	0.939	1.458	1.623	1.189	0.787	2.153	1.009	2.883	1.73
30175	Hs.160871	Protein tyrosine phosphatase, receptor type, O	PTPRO	1.119	1.178	1.897	1.114	0.72	0.939	1.197		0.963	1.122	0.641	0.856	1.032	0.883	0.738	1.166	1.158	1.029	1.278	1.046	1.112	1.773	1.181		1.452	1.445	1.602	3.132	1.395	1.905	1.14	0.791	0.951	1.101	0.51	0.578	1.086	0.656	1.904	0.896	1.038	1.397	1.718	1.38	0.652	1.364
301878	Hs.483765	Secretoglobin, family 3A, member 2	SCGB3A2	0.886	1.181	0.89	0.877	0.862	1.443	1.332	1.447	1.25	1.249	1.154	1.154	1.384	1.396	1.181	1.373	1.01	0.958	0.833	0.764	1.072	1.363	1.098	0.939	0.919	1.187	1.12	1.505	1.017	1.649	0.654	1.012	0.941	1.263	0.921	0.924	0.925	0.73	1.236	1.357	1.659		1.083	0.969	0.96
30466	Hs.435948	ATPase family, AAA domain containing 1	ATAD1	0.985	1.109	0.894		1.194				0.828	0.811	1.24	1.017	1.017	1.648	0.767	1.182	1.198	0.898	1.456	1.165	0.753	1.687	0.802	1.478	2.502	0.936	1.038	0.824	0.978		1.841	1.997	1.895			0.608				1.103	0.894	1.811	0.911	1.352	1.148
305336	Hs.98255	Receptor tyrosine kinase-like orphan receptor 2	ROR2	1.366	1.333	0.92	1.04	1.628	1.8	0.702	0.894	1.815	0.935	2.942	1.939	2.373	3.546	1.645	1.222	1.33	1.056	1.697	1.32	0.958	1.46	0.954	0.872	0.963	1.655	1.345	2.144	2.131	1.69	1.476	1.455	1.607	1.173	1.551	0.913	1.399	0.946	1.564	1.014	1.035	1.077	0.797	1.021	0.911	0.591
307231	Hs.4	Alcohol dehydrogenase IB (class I), beta polypeptide	ADH1B	1.152	1.547	1.329	1.445	1.111	0.882	1.042	1.02	1.16	0.863	1.791	1.482	1.513	1.586	2.125	1.06	0.967	0.699	0.915	0.92	1.207	1.677	1.074	1.098	1.028	0.861	0.957	1.297	0.695	1.273	0.906	0.996	0.962	0.585	0.787	0.966	1.317	0.694	1.756	0.983	1.346	0.692	0.98	0.967	1.148	1.302
309161	Hs.531085	T-box 2	TBX2	0.726	0.92	0.906	1.274	1.113	1.255	1.18	1.321	1.176	1.003		2.095	2.222	2.311	2.699	1.37	1.469	1.05	1.202	1.088	0.931	1.146	1.027	0.865	0.934	0.877				1.452	2.007	2.48	1.64			0.756	1.259	0.755	1.19	1.302	1.425	1.195	0.84	1.041	1.204	0.921
310356				1.101	0.807	2.247	1.618	1.235	2.066	1.182	1.994	2.178	1.563	1.031	1.305	1.628	1.364	1.159	0.809	1.483	1.316	1.342	1.589	1.229	2.077	1.898	2.26	1.655	0.746	1.275	4.96	3.387	1.889	0.692	0.773	1.092	1.044	0.85	1.4	1.348	0.849	1.501	1.506	1.385	1.527	1.6	2.492	2.077	1.302
321550	Hs.49582	Protein phosphatase 1, regulatory (inhibitor) subunit 12A	PPP1R12A	0.858	1.494	1.506	1.544	1.156	0.743	0.511	0.454	0.753	0.538	1.199	1.179	1.441	1.683	0.75	1.251	1.194	1.349	2.034	2.144	1.099	1.475	0.83	1.357	1.258	0.747	1.095	1.213	0.897	1.111	1.208	1.347	0.96	1.444	1.372	0.584	1.088	1.251	1.209	1.108	0.721	1.048	0.837	0.998	0.869
323522	Hs.515876	Nuclear receptor binding protein	NRBP	0.962	1.111	1.755	1.822	1.597	1.173	1.11	1.484	1.476	0.845	1.021	0.989	1.076	1.659	1.143	0.973	1.686	1.789	1.55	1.592	1.179	2.246	1.015	1.275	1.149	0.921	0.916	1.092	1.224	1.091	0.776	1.111	1.032	1.622	0.627		1.399		1.718	1.464	1.123	1.273	1.295	1.653	1.66	0.519
323704				0.942	1.556	1.459	0.914	1.163	0.732			1.469		0.711	1.21	1.947	1.473	1.819	0.907	1.013	0.963	1.219	1.026	0.854	0.676	1.019	1.092	1.391	1.325	0.908	1.223	1.522	1.585		1.334	1.001								0.907	0.872	1.442		0.996
32376	Hs.106529	NADH dehydrogenase (ubiquinone) 1 alpha subcomplex, assembly factor 1	NDUFAF1	0.831	0.986	1.008	1.226	1.322	1.438	1.241	0.761	0.989	1.369	1.479	1.21	1.016	1.021	1.294	1.006	1.023	0.846	1.295	1.419	1.096	1.04	0.935	1.228	0.892	1.07	0.968	0.992	1.123	1.177	1.203	1.506	1.016	1.055	0.762	0.808	0.821	0.587	1.057	0.857	1.343	0.774	1.026	0.843	0.917	1.154
32472	Hs.474384	KIAA0376 protein	KIAA0376	1.101	1.231	1.035	1.107	1.643	1.034	1.022	1.27	1.423	1.45	2.019	1.868	2.021	2.601	1.984	1.307	1.62	1.144	1.885	1.548	0.931	1.303	1.072	1.013	1.123	0.796	1.025	1	0.944	1.2	1.606	1.284	1.71	0.949		0.957	1.512	0.998	1.682	1.274	1.492	1.794	0.891	1.139	1.094	0.704
32775	Hs.553516	GLI pathogenesis-related 1 (glioma)	GLIPR1	1.081	0.92	0.637	1.103	0.698	0.538	0.469	0.392	1.004	0.963	1.242	1.061	1.698	0.924	1.298	1.233	1.105	1.214	1.246	0.694	1.037	0.458	1.494	1.171	0.861	0.953		1.055	1.07	1.006											0.91	1.024	1.383	1.122	1.182
329059	Hs.301419	Telomeric repeat binding factor 2, interacting protein	TERF2IP	0.869	1.413	1.152	1.222	1.16	0.771	1.033	0.81	0.987	0.754	1.149	1.127	1.139	1.752	1.233	1.248	1.584	1.275	1.607	1.474	0.845	1.15	0.942	0.858	0.986	0.847	1.247	0.969	0.925	1.266		1.929	1.327	1.193	1.525	0.575	1.277	0.761	1.243	0.978	1.317	1.326	0.959	1.144	0.922
33045	Hs.519057	Neuropeptide Y receptor Y1	NPY1R	0.825	1.211	0.913	1.018	1.27	1.274	0.835	1.029	1.588	0.94	1.901	1.717	1.184	2.07	0.858	1.377	1.418	1.188	1.502	1.359	1.177	1.887	0.979	0.758	0.937	1.906	1.749	2.074	0.934	1.815	1.609	1.319	1.048	0.822	0.784	0.914	1.234	1.135	0.898	1.263	1.171	1.006	0.811	1.047	1.214	0.932
341774				1.009	1.265	1.285	1.15	1.099	1.383	1.388	1.77	1.757	1.378	1.433	1.331	1.047	1.409	0.885	1.329	2.114	1.464	1.326	1.574	0.751	1.553	0.958	0.984	1.273	0.838	1.035	0.798	1.06	0.9			0.771	0.71		0.642	1.337		1.276	0.972	1.703	1.284	0.86	1.136	0.939
342640	Hs.81892	KIAA0101	KIAA0101	0.965	0.766	0.708	1.001	1.09	1.059	1.083	1.177	0.969	0.898	1.933	1.176	0.77	1.607	0.569	1.425	1.446	1.11	1.967	1.924	0.925	1.709	1.251	1.136	1.323	0.51	0.633	0.356	0.428	0.485	1.703	0.908	1.189	0.682	0.947	1.515	1.112	0.816	1.585	0.853	1.278	1.22	0.62	1.313	0.861	1.674
343097	Hs.524458	Hypothetical protein LOC283337	LOC283337	1.266	1.248	1.111	0.827	1.069	1.907	1.428	1.482	1.615		1.644	1.494	1.613	1.68	1.933	1.2	1.081	0.946	1.224	1.119	0.791	0.983	0.97	0.79		0.89	0.916	1.494	0.923	1.465	0.79	0.93	1.036	0.789		1.045	1.453	1.305	1.276	1.233	1.249	0.975	1.115	1.004	0.961	1.04
34888	Hs.132439	Reelin	RELN	1.042	0.892	0.993	1.573	1.46	1.295	0.838	1.054	2.348	0.93	1.907	1.252	1.018	1.438	0.624	1.481	1.622	1.144	1.89	1.937	0.912	1.667	0.826	1.091	1.463	0.94	0.956	1.189	1.56	1.46	2.559	1.463	1.557	0.983	1.562	1.194	1.078	0.795	1.623	0.907	0.959	1.557	0.766	1.497	0.969	2.043
35185	Hs.27283	Gamma-aminobutyric acid (GABA) A receptor, beta 1	GABRB1	0.922	1.15	1.199	1.333	1.225			0.985	0.916	0.991		1.329	1.145	1.294	1.205	1.092	1.016	0.985	0.623	0.962	0.655	0.836	1.051	0.939	1.2	0.678	1.013	1.053	0.95	1.116	0.871	0.769	0.975		0.88	0.771	1.287	1.268	1.037	1.335	1.167	1.415	0.925	1.013	1.092
357120	Hs.460574	Hypothetical protein BC017488	LOC124446	1.346	1.014	1.635	2.371	1.274	1.226	1.307	1.542	1.439	1.165	1.251	1.138	1.195	1.363	1.115	1.07	1.754	1.512	1.928	2.102	0.946	1.993	1.08	1.265	1.301	0.79	0.759	0.728	0.68	0.648	1.282	1.217	0.95	1.063	1.143	1.388	1.243	0.808	1.665	0.999	1.285	1.781	1.13	1.437	1.328	1.157
35725	Hs.21810	Transcribed locus		0.811	0.898	1.12	1.293	1.442	1.21	0.987	1.111	0.721	0.876	1.088	1.136	0.885	1.425	1.094	1.396	1.52	1.154	1.859	1.371	1.149	1.468	1.166	1.295	1.199	1.022	0.939	0.819	1.025	0.98	1.765	2.048	1.429	1.122	0.902	2.195	1.277	0.832	1.934	1.243	1.249		0.61	0.843	0.816	1.42
358885	Hs.348883	Forkhead box C1	FOXC1	1.204	0.966	0.99	0.826	0.971	0.726	0.792	0.995	1.02	0.568	0.76	1.072	1.035	1.256	0.803	0.912	1.269	1.051	0.894	0.649	0.971	1.117	1.174	1.143	1.082	0.918	0.871	1.39	0.881	0.925	0.734	1.413	1.184			0.314	0.433	0.453		0.531	0.875	0.5	0.737	0.652	0.643	0.751
360478	Hs.483635	Fibroblast growth factor 1 (acidic)	FGF1	1.427	1.889	1.147	1.329	1.218	1.227	0.846	0.878	1.171	1.065	1.664	1.682	1.802	2.364	1.811	1.05	0.995	0.743	1.223	0.985	0.945	0.94	0.938	1.035	0.885	0.962	1.361	1.381		1.424	1.165	1.555	2.072	1.03	2.172	1.019	1.375	0.798	1.594	0.796	1.094	0.887	0.867	0.897	0.784	0.652
362973	Hs.221513	CDNA clone IMAGE:5296173		1.13	1.365	1.378	1.386	0.823	2.87			2.755		0.888	0.723	0.713	0.756	0.795	0.673	0.982	1.448	1.004	0.821	0.907	1.216	0.846	1.184	1.093	0.864	0.788	0.828	1.139	1.336		0.976	0.69		0.637						1.236	1.836	2.817	2.194	1.629
366071	Hs.7471	TM2 domain containing 2	BLP1	1.056	1.452	1.023	0.696	1.533	0.654	0.719	0.677	1.554			0.661	0.838	0.528	1.146	0.918	1.563	1.221	0.898	1.559	1.144	0.73	1.507	1.331	0.97						1.1	1.476	1.255	1.012	0.855	0.602	0.976	1.945	0.75	1.604	0.654	0.678	1.43	1.568	1.958
366815	Hs.357901	SRY (sex determining region Y)-box 4	SOX4	0.415	0.619	0.931	1.882	1.04	0.986	0.867	0.811	1.251	1.222	2.15	0.8	0.691	2.047	0.541	1.073	1.149	1.409	2.038	1.376	1.087	1.673	1.697	4.118	0.537	0.449	0.378	0.668	0.975	0.498	0.788	0.945	1.214	2.216	0.946	1.692	0.976	0.685		0.891	0.801	0.645	0.953	1.848	1.069	1.468
37820	Hs.374422	Transcribed locus, moderately similar to XP_498452.1 PREDICTED: hypothetical protein XP_498452 [Homo sapiens]		0.583	0.739	1.052	1.114	1.221	0.599	1.438	1.257	1.043	0.762	1.159	1.184	0.931		0.734	0.426	1.554	1.958	1.224	1.278	0.906	1.689	1.043	1.787	0.803	0.556	0.708	0.981	0.784	0.906	1.334	1.431	1.328	1.261	1.138	0.848	0.985	0.864	1.013	0.88	0.673	1.441	0.922	1.144	1.262	1.278
380057	Hs.84084	Amyloid beta precursor protein (cytoplasmic tail) binding protein 2	APPBP2	0.754	0.739	1.17	1.383	1.654	0.916	0.75	0.832	0.868	0.842	1.491	1.397	0.951	1.885	0.93	1.37	1.354	1.121	1.724	1.584	0.924	1.816	0.934	0.836	0.932	1.073	1.205	1.281	1.147	1.325	1.809	2.085	1.568	1.289	0.813	1.551	1.005	0.704	1.122	0.955	1.214	1.08	0.568	0.776	0.785	2.27
380394	Hs.461178	Eukaryotic translation initiation factor 1A, Y-linked	EIF1AY	1.349	1.157	0.693	0.729	1.097	0.929		1.224	1.183	1.383		1.645	1.485	1.985	1.536	1.042	1.006	0.792	0.994	0.674	0.693	1.156	1.026	1.024	0.949	0.788	1.156	1.398	0.991	1.466	0.798	1.161	1.708			1.038	1.509	0.786	1.379	1.406	1.717		1.113	0.962	1.045	0.633
381866	Hs.92858	Guanylate cyclase activator 1A (retina)	GUCA1A	1.247	1.256	0.828	0.813	0.932	1.003	1.4	1.09	1.163	1.147	1.167	1.787	1.789	2.286	1.954	1.198	1.05	1.018	1.247	0.851	0.858	1.394	1.068	0.875	0.94	1.626	1.031	2.889	1.039	1.449	1.133	1.51	2.27	1.284	1.721	1.863	1.429	0.802	2.31	1.307		1.169	0.87	0.885	0.975
383644	Hs.304818	Similar to mitochondrial translational release factor 1-like	MTRF1L	1.578	1.885	1.687	1.509	1.207	0.591	1.269	2.164	1.237	1.251	1.057	1.117	0.836	1.343	0.758	1.051	1.997	2.391	1.507	1.821	1.027	1.311	1.441	1.995	1.284	0.718	0.909	0.811	1.101	1.114	2.247	2.698	1.516	2.871	2.903	0.679	1.366		2.103	0.923	1.352		1.613	2.357	1.371
384224	Hs.466296	Zinc finger protein 15-like 1 (KOX 8)	ZNF15L1	1.187	1.127	0.849	1.248	1	0.914	0.959	0.978	0.943	0.89	1.299	1.275	0.942	1.395	0.866	1.33	1.399	1.311	1.131	1.389	0.991	1.308	1.06	1.378	1.49	0.732	0.527	0.624	1.302							0.901	0.969	0.931	1.213	0.719	1.474	1.848	0.876	1.544	1.166
38718	Hs.25738	Lymphocyte antigen 6 complex, locus G5C	LY6G5C	0.807	1.1	1.129	1.544	1.196	1.244	1.001	1.022	1.328	1.149	1.66	1.525	1.298	1.962	1.143	0.951	1.261	1.067	1.48	1.172	0.781	1.615	1.026	0.888	1.055	0.835	1.143	0.93	1.206	0.994			1.155	1.487	1.565						2.075	1.463	0.769	1.177	1.139
397488	Hs.129895	T-box 3 (ulnar mammary syndrome)	TBX3	1.086	1.964	5.045	2.658	2.542	0.951	0.917	1.672	1.315	0.808	1.784	1.993	2.524	3.338	1.833	0.87	1.226	1.752	1.494	1.895	1.166	1.581	1.242	2.079	1.326	0.94	0.922	2.476	1.089	1.405	2.182	2.647	3.734	1.848	2.002	0.495	0.523	0.962	0.471	0.678	0.713	1.322	1.533	1.05	1.039
40014	Hs.91622	Neuronal pentraxin receptor	NPTXR	2.015	1.611	1.692	1.491	1.152		0.814	1.411	1.499	0.795		1.03	1.05	1.282	1.034	0.851	4.465	3.063	1.042	0.97	0.991	1.371	0.977	1.338	1.795	0.81	0.685			0.907	1.379	1.198	0.971	1.144	1.176	0.604	0.827	0.611	0.774	0.449	0.588	1.304	1.09	1.056	0.933	1.326
40178	Hs.516788	Ankyrin repeat and SOCS box-containing 1	ASB1	1.165	1.262	1.915	1.573	1.845	0.668	0.828	1.141	0.857	0.735	1.27	1.691	1.647	1.436	1.328	0.781	1.387	2.168	1.601	3.226	1.003	1.897	1.249	1.758	1.311	0.846	1.16	1.193	1.125	1.36	1.425	1.685	1.274	1.895	2.203	0.873	1.229	1.072	2.016	1.083	0.813	1.991	1.34	1.598	1.138	2.61
40695	Hs.269471	N-ethylmaleimide-sensitive factor attachment protein, beta	NAPB	1.091	0.923	1.122	1.025	1.136	0.593		0.61	0.713	0.671	1.516	1.014	1.01	1.306	1.057	0.878	0.95	1.176	0.819	1.328	1.238	0.991	1.122	1.812	1.06	0.811	0.761	0.85	0.881	1.162	1.541	1.022	1.13	1.458	1.141	0.588	0.664	0.693	1.026	0.609	0.599	1.235	1.043	1.08	1.073	1.277
41591	Hs.268515	Meningioma (disrupted in balanced translocation) 1	MN1	0.903	0.917	0.986	0.873	1.177	1.244	1.116	1.252	1.212	1.078	2.025	1.659	1.706	1.756	1.005	1.552	1.641	1.099	1.97	1.46	0.696	1.91	1.04	0.697	0.816	1.002	1.471	0.961		1.337	2.343	2.035	2.09	0.726	1.192	1.21	1.4	0.902	1.913	1.222	1.609	1.147	0.738	1.032	1.025
415976	Hs.491611	Hypothetical protein BC013035	LOC114926	0.873	0.869	1.072	1.636	1.17	1.134	1.137	1.113	0.977	1.032						1.822	1.865	1.629	2.165	2.478	0.947		0.82	1.138	0.982	1.194	1.247	1.072	0.881	1.038	1.889	1.416	1.119	1.161	1.514	0.759	0.874	0.811	0.755	0.774		1.77	1.379	1.591		1.947
418323	Hs.529618	Transferrin receptor (p90, CD71)	TFRC	0.722	0.702	0.939	0.664	0.845						1.323	1.399	1.283		0.905	0.98	1.204	1.194	1.276	2.154	0.628	1.22	1.697	1.639	1.783	0.747		1.006	1.205	1.072	1.992	2.204	1.191	0.96	1.239	0.797	1.975	0.903	0.989	1.012		2.351	0.98	1.692	0.982	0.966
42313	Hs.514303	Prohibitin	PHB	1.047	1.11	0.844	1.014	1.186	0.762	0.911	1.007	1.496	0.971	1.002	0.896	1.026	1.091	0.697	1.329	1.367	1.249	1.262	1.415	1.139	1.789	1.274	0.877	1.127	0.935	1.12	1.093	1.188	1.22	1.294	1.184	0.954	1.555	1.329	0.982	1.249	0.787	1.658	1.567	0.891	1.022	0.912	1.171	1.226	0.817
427812	Hs.465744	Insulin receptor	INSR	0.934	1.174	0.734	0.515	0.837	0.72	1.569	1.344	1.171	1.144	1.212	1.418	1.359	1.961	1.082	1.148	1.186	1.053	0.959	0.86	0.811	1.639	0.837	0.868	0.725	1.169	1.239	1.668	0.86	1.149	1.001	0.922	1.106	0.865	0.52	0.967	1.357	0.713	1.161	1.108	1.057	1.08	1.181	0.977	0.969	0.854
430771	Hs.510324	Quaking homolog, KH domain RNA binding (mouse)	QKI	0.643	1.365	0.946	0.67	0.775	1.272	1.826	1.267	0.981	1.548	1.075	1.821	1.391	1.22	1.304	1.282	1.132	0.917	0.9		1.364	1.324	0.722	0.703	0.531	1.222	1.138	1.077	1.144	1.138	0.927	0.905	0.827		1.149						2.662	2.576	2.095	1.875	1.524
430928	Hs.54089	BRCA1 associated RING domain 1	BARD1	0.795	1.224	1.253	0.99	0.925	1.219	0.833	1.01	0.803	0.959	0.854	0.971	0.655	0.93	0.839	1.237	1.036	0.735	0.87	0.768	1.188	1.206	1.198	1.102	0.647	0.721	0.832	1.099	0.891	1.14	0.938	0.724	0.668	0.998	0.904	0.823	0.857	1.389	0.896	1.267	0.946	0.707	0.598	0.721	0.759
43101	Hs.50927	Potassium inwardly-rectifying channel, subfamily J, member 6	KCNJ6	1.238	1.339	1.056	1.189	1.483	1.04	0.951	1.139	1.359	1.286		1.792	2.006	2.191	1.771	1.264	1.296	1.127	1.532	1.379	0.738	1.571	0.944	0.798	0.911	1.017	0.936	1.032	1.451	1.699			1.2		1.328	1.184	1.579		1.584	1.139	1.161	1.101	0.661	0.841	0.81
431944	Hs.527653	Decay accelerating factor for complement (CD55, Cromer blood group system)	DAF	0.836	0.806	1.04	1.205	1.303	1.646	1.005	1.195	1.057	1.016	1.676	1.627		1.438	1.25	1.4	1.477	1.1	2.003	1.568	1.128	2.294	0.88	0.881	1.057		1.097	0.824	1.045		1.212	1.573	1.237	0.921	0.796	1.483	1.014	0.59	1.469	1.22	2.148	1.239	0.631	0.844	1.184	1.805
434782	Hs.100914	Centrosomal protein 192 kDa	Cep192	0.897	0.946	1.397	1.322	1.446	1.219	1.005	1.013	1.036	0.896		1.087	0.99	1.12	0.698	1.264	1.351	1.192	1.481	1.264	1.077	1.318	0.992	0.957	1.22	1.377				1.139	1.571	1.667	1.951	1.571	0.825	0.927	1.24	0.948		1.162	1.213	1.239	0.732	0.997	1.138	1.158
454970	Hs.9029	Keratin 23 (histone deacetylase inducible)	KRT23	0.915		0.706		1.064	1.122		1.447	1.314	1.112	1.823	1.452	1.042	1.466	1.106	1.508	1.658	1.281	1.51	1.969	0.823	1.575	1	1.109	1.219	0.835	1.794	1.077	1.168	1.531						1.366				1.876	1.662	1.311	0.646	1.019	0.818
462983	Hs.514480	RecQ protein-like 5	RECQL5	0.879	0.936	1.092	1.794	1.261	0.961	0.851	1.677	1.197	1.011	1.531	1.104	0.909	1.48	1.025	1.066	1.705	1.984	0.998	1.31	1.473	1.52	0.974	1.246	1.456	1.042	1.12	0.896	0.847	1.181	1.277	1.349	0.832	0.98	0.604	1.124	1.316	1.029	1.05	0.679	0.724	1.424	0.785	0.901		1.36
46356	Hs.30956	Nescient helix loop helix 1	NHLH1	0.775	0.906	0.935	1.047	1.187	1.127	1.124	1.3	1.22	0.982	2.536	3.011	2.763	2.016	2.665	1.444	1.472	1.068	0.94	1.133	0.829	1.29	0.9	0.826	0.815	1.031	0.931	0.793	1.167	1.303	1.808	2.021	1.408			0.814	1.275	0.861	1.052	1.296	1.537	1.063	0.891	1.061	1.372
470179	Hs.460499	Ataxin 2-like	ATXN2L	0.932	0.932	1.359	1.525	1.351	1.84	1.019	1.24	1.047	1.188	2.439	2.072	1.425	2.499	1.582	1.102	1.407	1.218	1.517	1.333	0.791	1.818	0.875	0.925	1.18	0.932	0.899	0.995	0.857	0.926	0.867	1.527	1.379	1.329	0.611	2.175	1.31	0.654	1.473	1.38	1.505	1.069	1	1.13	0.944	1.529
48299	Hs.552580	FERM, RhoGEF and pleckstrin domain protein 2	FARP2	0.726	0.822		0.952	1.03	1.601	0.988	1.142	1.071	1.015	1.606	1.963	1.432		1.563	1.1	1.419	0.86	0.621	1.017	1.063	1.215	0.857	1.033	1.015	1.066	0.896	0.934	1.173	0.931	0.576	0.483	1.108										1.079	1.564	1.136
486394	Hs.554739	Fatty acid binding protein 3, muscle and heart (mammary-derived growth inhibitor)	FABP3	0.769	1.21	1.357	1.168	1.485	1.039	1.369	4.015	1.971	1.595	0.674	0.635	0.688	0.669	0.948	0.941	1.207	3.175	3.035	1.987	0.915	1.274	0.91	1.696	0.34	1.293	1.457	2.013	2.553	2.012	1.029	1.089	1.307	1.536	0.983	1.041	1.8	0.801	2.023	0.629	0.897	1.654	1.488	1.496	0.996	1.749
48906	Hs.7057	CDNA FLJ31636 fis, clone NT2RI2003481		1.235	1.364	0.823	0.676	0.848		1.088	1.038	1.459	1.096	1.246	1.343	1.876	2.16	1.526	1.348	1.043	0.901	1.223	0.84	0.723	1.042	1.236	0.78	1.068	0.83	1.422	1.479	1.339	2.095	1.208	1.738	2.141	1.406	1.381	1.742	1.564	0.904	2.675		1.605	1.14	1.006	0.856	1.056	0.725
489525	Hs.510324	Quaking homolog, KH domain RNA binding (mouse)	QKI	0.867	1.49	1.869	1.807	1.867	0.742	0.724	1.004	1.088	1.172	1.218	0.915	1.149	2.464	1.238	1.049	1.346	1.816	2.483	2.932	0.789	1.381	0.692	1.315	0.951	0.821	0.915	1.336	1.216	1.519	1.568	1.561	0.808	1.391	1.394		0.823	0.834	0.783		0.645	1.373	0.731	1.063	1.022
490772	Hs.528763	Small nuclear ribonucleoprotein polypeptide A'	SNRPA1	0.938	1.155	1.293	1.034	1.05	0.727	1.253	1.046	0.827	1.235	1.304		0.962	0.867	0.886	1.218	0.758	1.197	1.072	1.103	1.023	1.134	1.224	1.441	1.193	0.891	0.965	1.479	0.836	1.308	1.194	0.934	1	1.384	1.371	0.889	0.783	0.653	1.303	1.024	0.789	0.965	1.095	1.034	1.226	1.362
49509	Hs.127826	Erythropoietin receptor	EPOR	0.807	0.853	1.192	1.533	1.177	1.485	0.799	1.009	1.115	1.028	1.436	1.21	1.378	1.481	1.284	0.926	1.563	1.069	1.27	1.096	0.932	1.222	0.915	0.82	0.86	0.963	0.868	0.868	0.798	0.897	0.859	0.656		0.995	0.846	1.088	1.189	1.512	1.015	2.25	1.048	1.113	0.893	0.925	0.987	1.155
502701	Hs.301760	Frequenin homolog (Drosophila)	FREQ	1.328	0.975	1.599	1.7	1.437	0.993	1.076	1.397	1.761	1.055	1.394	1.249	1.165	1.742	1.192	1.152	1.662	2.223	1.905	2.749	0.893	1.608	0.804	1.17	0.919	0.696	0.733	0.855	1.093	0.929	1.17	1.272	0.866	1.352	2.599	0.695	0.887		1.382	0.965	0.845	1.289	0.888	1.254	1.125	2.022
502782	Hs.531752	RAN binding protein 3	RANBP3	0.584	0.873	1.79	1.603	1.227	0.591	0.628	0.682	0.727	0.538	1.997	0.997	0.742	1.403	0.787	0.901	1.409	1.807	1.76	1.832	1.013	1.277	0.97	1.679	0.723				0.934	0.911	1.218	1.231	1.264	1.74		0.741	0.859	0.93	1.287	1.067	0.766	0.907	0.841	1.097	0.797
503097	Hs.104123	Phosphoribosyl pyrophosphate synthetase 2	PRPS2	1.289	1.082	0.873	0.783	0.936	0.596	0.85	0.895	1.433	0.954	1.326	1.161	0.94	1.535	0.528	1.153	1.118	1.026	1.339	1.318	0.795	0.999	0.824	1.125	1.047	0.738	1.35	1.527	1.141	1.443	1.022	1.157	1.189	1.462	1.282	0.529	1.007	0.899	1.309	1.12	0.849	0.997	0.862	1.001	1.1
504469	Hs.129055	Outer dense fiber of sperm tails 2	ODF2	0.903	1.385	1.691	0.916	1.095	0.655	0.969	1.093	1.4	0.782	0.806	1.057	0.711	0.959	0.705	0.762	1.235	1.295	1.01	1.353	1.269	1.49	1.261	1.706	1.05	0.919	0.925	1.521	1.018	1.263	1.382	1.402	1.653	2.142	1.382	1.013	0.707	0.886	0.884	0.855	0.712	1.177	1.311	1.097	0.874
50562	Hs.283683	Chromosome 8 open reading frame 4	C8orf4	1.478	1.686	1.63	1.857	1.069	0.91	1.559	2.274	2.638	1.005	1.136	1.251	1.354	1.816	0.751	1.274	1.535	1.887	2.63	1.448	1.357	2.294	1.291	2.925	1.227	1.043	1.349	2.618	2.176	1.736	2.284	2.699	2.418	2.773	0.806	2.989	2.983	1.966	5.093	0.968	1.215	3.557	2.104	2.352	1.037	0.87
505904	Hs.159368	SH3 multiple domains 1	SH3MD1	0.742	1.358	1.682	1.272	1.251	0.723	0.669	0.758	0.626	0.7	1.452	1.449	1.565	1.895	1.285	1.009	1.009	0.902	1.532	1.161	0.95	1.686	1.202	1.715	0.539	1.022	1.031	1.997	1.433	1.464	1.135	1.083	1.711	1.464	1.106	1.02	1.088	0.808	1.755	1.035	1.161	1.043	2.686	1.397	1.258
505997	Hs.499758	KIAA0672 gene product	KIAA0672	0.889	1.281	1.668	1.268	1.38			1.092	1.521		1.113	1.292	1.163	1.545	0.741	0.71	2.25	2.689	1.329	1.325	1.016	1.05	1.236	1.752	1.281	0.857	0.948	1.148	0.867	0.99	1.154	1.189	0.848	1.03	1.408		0.464			1.161	0.839		0.785	1.237	1.142
506669	Hs.527751	PWWP domain containing 2	PWWP2	0.64	0.665	1.033	0.77	0.692	0.935	0.402	1.135	1.053	0.858	0.78		0.976		0.908	0.839	1.145	1.049	0.27	0.683	1.872	1.219	1.69	1.092	1.283	0.702	0.597	0.767	0.596	0.491	0.881	0.892	1.095	1.088	0.806						0.931	1.7	1.624	1.226	1.015
510679	Hs.114033	Signal sequence receptor, alpha (translocon-associated protein alpha)	SSR1	0.958	1.216	1.107	1.304	1.004	0.682	1.01	1.01	0.927	1.056	0.982	0.713	0.669	0.834	1.191	0.839	0.869	0.723	0.813	0.798	1	1.11	0.858	1.019	0.874	0.919	1.055	1.472	0.962	1.6	1.206	0.944	0.964	1.044	0.952	1.141	1.246		1.815		0.878	0.684	1.124	0.9	0.97	1.068
510845	Hs.518201	Deltex 3-like (Drosophila)	DTX3L	1.577	1.511	1.267	1.112	0.777	1.07	1.595	1.207	0.885	0.945	0.862	1	0.697	0.92	0.855	0.76	1.044	1.355	0.92	0.824	0.717	1.793	0.725	0.942	0.745	0.521	0.637	0.859	0.607	0.763	1.046	1.306	1.148	2.305	1.135	1.697	2.027	1.417	3.479	1.555	0.969	1.067	0.867	1.236	0.862
511267	Hs.436527	Anaphase promoting complex subunit 1	ANAPC1	0.916	1.496	1.432	0.903	1.25	0.915	1.203	1.159	0.816	1.147	1.453	1.107	0.89	0.986	1.123	1.196	0.923	0.849	0.969	0.866	1.648	1.924	1.301	1.511	1.558	0.849	0.833	1.358	0.727	1.298	0.819	0.901	0.961	1.006	1.075	0.686	0.68	0.574	0.695	0.773	0.974	0.752	1.244	0.839	0.857	1.448
511634	Hs.521168	GRIP and coiled-coil domain containing 1	GCC1	0.965	1.347	1.339	1.057	1.041	1.15	1.433	1.489	1.511	0.971	1.061	1.467	1.655	1.707	0.875	1.073	1.396	1.747	1.728	1.491	1.138	1.667	0.774	0.97	1.26	0.875		1.022	1.188	0.915		1.374	1.367			1.174	1.361	1.32	1.385	1.177	0.819		0.951	1.142	0.737	0.693
511820	Hs.276310	Cell death-inducing DFFA-like effector c	CICE	1.026	1.434	1.417		1.254		1.274	1.155	1.41		1.192	1.25	1.148	1.146	0.99	0.928	1.347	1.196	1.215	1.101	0.833	0.948	0.751	0.884	0.995	0.903	1.169	1.187	0.953	1.177	1.052	1.054	0.946	1.256	1.052	1.283	1.696	1.499	1.273	1.547	0.579	1.25	0.933	1.041	1.106	0.795
51966	Hs.150107	Baculoviral IAP repeat-containing 6 (apollon)	BIRC6	1.072	1.551	1.104	1.031	1.029	0.89	1.017	0.973	0.766	0.978	1.248	1.279	1.143	1.569	0.779	0.998	0.868	0.885	1.028	0.916	1.082	1.529	0.869	1.264	0.926	0.937	0.975	1.49	0.918	1.365	1.486	1.129	1.411	1.685	1.26		1.187	0.85	1.828	1.231	0.949	0.788	1.239	1.146	0.983
52085	Hs.100057	Serine/threonine kinase 35	STK35	1.664	1.421	1.926	2.019	1.099	0.621	0.701	1.382	1.531	0.757	1.143	1.139	1.363	1.603	1.095	1.36	2.152	2.446	1.824	1.905	1.197	1.381	1.336	1.863	2.082	0.696	0.793	0.991	0.987	0.962	1.345	1.248	1.035	1.326	1.137	0.712	0.929	0.87	1.368	0.862	0.918	1.385	0.994	1.111	1.069	1.391
53331	Hs.180295	Transcribed locus, strongly similar to XP_378898.2 PREDICTED: hypothetical protein XP_378898 [Homo sapiens]		1.786	2.224	1.426	0.951	0.911	1.005	0.846	0.811	1.307	0.97	1.403	1.105	1.003	1.53	0.74	0.845	0.858	0.917	0.934	1.008	0.871	1.794	1.121	0.936	1.337	0.686	0.878	1.011	0.745	0.943		1.453	1.004		1.225		1.258	1.081			0.947	0.981	0.739	0.769	0.757
53341	Hs.512029	Hypothetical protein LOC146712	B3GNTL1	1.603	1.483	1.336	1.402	1.599	1.172	1.055	1.506	1.397	1.109	1.719	1.488	1.722	1.809	1.351	1.022	1.607	1.442	1.509	1.326	0.928	1.566	0.88	1.016	0.971	0.84	0.846	1.047	0.954	0.922	0.936	1.298	1.107	1.243	1.026	1.383	1.782	1.088	1.911	1.288	0.961	1.06	1.063	1.265	0.842
563444	Hs.125898	GNAS complex locus	GNAS	1.52	1.528	3.055	1.533	1.415	0.853	1.372	2.984	1.596	1.192		1.238	1.464	1.43	0.992	1.027	2.31	3.479	1.833	1.964	0.964	1.532	1.636	1.462	1.969	0.864	0.972	1.171	0.949	0.924	1.55	1.923	2.394	1.15	1.413	0.906	1.297	0.79	1.338	0.711	0.926	1.691	1.708	1.52	1.248	1.268
563860	Hs.128594	HT017 protein	HT017	1.104	1.407		1.023	0.847	0.99	1.22	1.302	1.087	1.185	2.487	3.126	2.188	3.663	2.819	1.384	1.136	0.964	1.254	0.923	0.811	1.681	0.983	0.831	0.843	0.818	1.173	1.445	1.274	1.593					1.171	1.975	1.246	0.771	1.792	1.069	1.389	0.995	0.919	0.802	0.84
564898	Hs.478289	Neuroligin 1	NLGN1	1.039	1.175	1.059	1.369	1.585	0.735	0.837	0.781	0.992	0.687		0.705	0.707		0.857	1.039	0.975	0.611	0.919	0.969	1.003	0.725	0.844	0.82	0.674			0.986	0.702	0.826		0.653	0.859	0.925	0.67	0.496	0.815		0.531	0.65			1.137	1.21	1.219
590150	Hs.418241	Metallothionein 2A	MT2A	0.97	1.293	2.072	1.908	3.49	1.299	1.145	2.949	2.001	2.564	0.921	1.124	1.643	1.865	1.326	1.104	2.894	3.627	4.226	6.518	1.67	2.309	2.824	3.898	4.523	0.997	1.01	2.068	2.375	3.086	1.082	1.477	1.693	2.05	2.742	1.007	1.813	1.284	3.281	2.861	0.737	1.195	1.182	1.543	2.527	0.591
592410	Hs.435948	ATPase family, AAA domain containing 1	ATAD1	1.194	0.901	0.795	0.928	0.749	0.992	1.092	1.031	0.524	1.039	1.679	1.17	0.979	1.219	0.897	1.078	1.153	1.106	0.785	1.494	0.869	1.516	0.762	0.989	1.556	1.261	1.31	0.771	1.171	1.232	0.827	0.769	0.627		0.826	0.817	1.244		1.357	1.333	1.563	1.568	0.981	1.224	0.944
60605	Hs.499029	Phosphatidylinositol-4-phosphate 5-kinase, type II, alpha	PIP5K2A	0.903	1.04	1.223	0.758	0.727		0.658	0.781	1.069	0.498	0.896	0.718	0.663	0.681	0.465	0.65	0.668	1.33	0.814	0.868	1.447	1.013	0.69	0.67	0.596	0.904	0.694	1.052	0.825	0.747	0.727	0.823	0.958	0.909	0.988	0.594	0.621	0.767	0.913	0.831	0.501	0.754	1.258	1.082	1.046	0.877
609929	Hs.504828	DEAD (Asp-Glu-Ala-Asp) box polypeptide 47	DDX47	1.417	1.194	1.111		1.09	0.952	1.27	1.102	1.337	1.118	1.067	0.931	0.891	1.211	0.74	1.296	1.101	1.172	1.536	1.325	1.047	1.503	1.107	1.827	2.218	0.779	0.662	1.023	0.882	0.797		1.138	1.117		1.856	0.938	1.665	1.415	2.31		0.697	1.211	0.827	1.213	1.033
611209	Hs.207631	LIM domain 7	LMO7		0.568	0.665	0.617	0.976	1.121	0.875	1.222	1.061	0.741	0.675	0.835	1.133		1.9	0.817	0.826	0.798	1.062	1.26	1.268	0.496	0.653	0.656	0.485			0.803	0.982	0.898	0.799	0.98	1.391	0.921	1.034	0.565	1.222	1.459	0.627	1.186	0.526	1.225	1.491	1.247	0.978
61502	Hs.293917	Poliovirus receptor-related 3	PVRL3	0.962	1.003	1.588	1.622	1.393	0.61	0.724	0.823	0.989	0.923	1.48	1.339	1.788	3.125	1.817	1.326	1.378	1.473	2.217	2.1	1.041	0.987	0.574	0.774	1.013	0.931	0.711	0.868	0.898	0.944	0.829	1.475		1.114	1.764	0.463	0.673				1.138	2.036	0.621	1.499	1.18
625011	Hs.165830	Ecotropic viral integration site 1	EVI1	1.659	1.11	2.251	1.512	2.554	1.904	1.278	2.085	1.615	0.905	1.31	1.02	0.997	1.523	1.29	0.623	1.979	1.836	1.498	2.099	1.333	2.486	1.029	2.039	2.728	0.764	0.727	1.294	1.031	0.954	1.106	1.171	1.395	1.357	1.554	1.02	1.02		1.517	1.82		1.128	2.226	2.072	2.444	0.504
625683	Hs.173162	COX4 neighbor	NOC4	1.002	1.217	1.055	0.721	1.043	0.859	1.064	1.069	1.041	1.05	0.861	0.812	0.81	1.633	0.886	1.484	1.381	1.443	1.632	1.267	0.927	1.575	1.259	1.987	1.762	0.732	0.795	1.198	0.998	0.996		2.641	2.134	1.613	2.192						0.882	1.303	1.082	1.304	1.221
626230	Hs.481927	Nipped-B homolog (Drosophila)	NIPBL	0.836	1.158	0.931	1.093		0.959	1.131	1.313	0.848	1.198	1.45	1.191	0.757	1.114	0.654	1.079	1.247	0.917	1.206	1.058	0.727	1.607	0.899	0.989	1.354		0.894	0.896	0.967	0.881		1.228	1.031	1.08		2.138	1.965	1.359	2.618	1.777	1.616	1.763	1.031		1.158	1.284
626640	Hs.494622	Transforming growth factor, beta receptor I (activin A receptor type II-like kinase, 53kDa)	TGFBR1	1.117	1.296	1.651	1.356	1.212	1.696	1.437	1.078	1.184	1.256	1.14	0.978	0.847	1.333	0.993	1.13	1.012	0.974	1.238	0.98	0.732	1.646	0.901	1.039	0.756	1.127	1.113	1.67	1.118	1.173	1.523	2.157	1.455	1.304	1.034	1.131	0.95	0.439	1.076	0.737	1.095	0.775	0.887	0.681	0.741	1.272
627939	Hs.83577	Cysteine and glycine-rich protein 3 (cardiac LIM protein)	CSRP3	0.953	1.273	1.246	0.939	1.407			1.091	1.324		1.416	1.561	1.785	1.617	1.496	1.35	1.016	1.065	1.608	1.446	0.886	1.367	1.029	0.943	1.026	0.883	0.988	1.055	1.082	1.394	0.864	1.49	1.051	0.986	1.621	0.597	0.805	0.831	0.771	0.677	1.28	1.214	0.936	1.052	0.96
666169	Hs.498187	5-methyltetrahydrofolate-homocysteine methyltransferase	MTR	1.258	1.25	1.217		1.042	1.112		0.636	0.784		1.627	1.15	0.831	1.083	0.601	1.28	1.222	1.118	1.304	1.19	1.012	1.01	1.19	1.243	1.335	0.78	1.004	1.229	1.01			1.118	0.858	0.878	1.353	0.765	1.168	1	1.161	1.132	1.014	1.1	0.914	0.895	1.053
666377	Hs.463569	Zinc finger protein 161	ZNF161	1.085	1.151	1.416	1.066	1.072	1.383	0.808	1	1.029	1.092	1.219	1.582	1.439	1.244	0.875	1.051	1.152	1.109	1.142	1.076	1.102	1.243	0.824	0.904	0.963	0.829	0.789	0.96	0.817	0.86	1.551	1.328	1.019	1.126	1.141	0.736	1.064	1.114	1.236	1.071	0.671	1.326	1.17	1.316	1.188	0.892
66721	Hs.76838	Serine (or cysteine) proteinase inhibitor, clade A (alpha-1 antiproteinase, antitrypsin), member 7	SERPINA7	1.305	1.119	1.053	0.952	1.254	1.264	1.174	1.058	1.285	1.191	0.885	0.877	0.599	0.973	0.694	1.002	1.017	0.823	0.998	0.689	0.852	1.267	0.977	0.96	0.912	0.827	0.997	1.53	1.08	1.143	0.946	1.239	1.332	1.294	0.832	1.56	1.114		1.474	0.919	1.615	0.889	0.925	0.835	0.957	1.448
667598	Hs.493516	PC4 and SFRS1 interacting protein 1	PSIP1	1.027	0.858	0.852	1.185	1.482	1.088	0.908	0.95	1.281	0.788	2.241	1.264	1.583	2.33	0.805	1.493	1.538	1.273	1.858	1.939	0.857	1.984	0.817	0.865	1.162	0.937	1.518	1.121	1.057	1.17	1.572	1.305	0.985	0.879	0.958	1.285	1.085	0.661	1.455	0.931	1.604	1.695	0.632	1.194	0.864	2.126
66784	Hs.189073	Selenoprotein I	SELI	0.812	1.084	0.85		1.011	0.935	1.031	1.201	0.873	1.016	2.069	1.579	1.685	1.842	1.224	1.225	1.336	1.034	1.504	1.468	0.755	1.835	1.13	0.966	0.991	0.738			1.326		1.071	1.327	1.462		1.435		1.934	1.387	1.493	2.032	1.375	1.11	0.713	1.134	0.926
682768	Hs.463375	Zinc finger protein 652	ZNF652	0.738	0.959		0.858		1.337	1.175	1.099	1.145	0.939	1.374	1.493	1.221	1.871	1.086	1.228	1.324	0.904	1.014	1.171	1.192	1.292	1.081	0.892	0.737	0.684			0.839	0.948	1.086	0.805	1.119								1.58	1.18	1.465	1.233	1.461
700302	Hs.494192	Osteoclast stimulating factor 1	OSTF1	0.68	0.981	1.101	0.983	1.526	1.417		1.238	1.784	0.995	2.403	2.2	1.573	2.565	1.302	1.239	1.568	1.168	1.658	1.404	1.013	1.701	0.861	0.92	0.858	0.86	0.823	0.888	1.091	1.081	1.278	1.124	0.917	1.071	1.322	1.009	1.504	0.851	1.59	1.674	0.955	1.354	0.929	1.006	1.151
700688	Hs.370312	Farnesyltransferase, CAAX box, alpha	FNTA	1.174	0.863	0.836	1.099	1.179	1.067	0.9	1.198	1.401	1.199	2.844	2.717	2.248	3.426	2.294	1.213	1.4	1.048	1.851	1.488	0.869	1.505	0.739	0.667	0.81	0.778	1.113	0.888	1.264	1.825	1.476	1.253	1.242	1.167	1.544	1.339	1.256	0.795	1.577	0.917	2.096	1.819	1.005	1.584	1.224	1.238
700792	Hs.84113	Cyclin-dependent kinase inhibitor 3 (CDK2-associated dual specificity phosphatase)	CDKN3	1.302	1.525	1.094	1.645	1.611	1.676	1.155	1.242	1.3	1.045	1.462	1.815	1.88	2.476	1.252	1.216	1.08	0.892	1.348	1.029	0.885	2.266	1.029	1.03	1.258	0.849	1.13	1.045	1.192	1.42	1.925	0.767	0.797	1.727	1.612	2.394	1.741	1.001	3.375	1.393	1.466	1.385	0.669	0.983	0.848	0.732
70201	Hs.122514	Solute carrier family 25, member 37	MSCP	0.467	0.631	0.953	1.026	1.125			1.34	1.395	1.619	1.176		1.07	1.131	1.062	1.136	1.282	0.464	1.48	1.602	1.263	2.794	0.829	1.345	0.598						1.034	0.961	0.706	0.711	0.527		1.43	1.707			0.724	0.687	1.225	1.527	1.016	2.04
703964	Hs.523875	Inositol polyphosphate phosphatase-like 1	INPPL1	1.139	1.24	0.778	0.718	0.905	1.325	1.404	1.531	1.243	1.521	1.782	1.328	1.741	1.893	1.993	1.346	1.195	0.959	1.261	1.131	0.822	2.058	0.953	0.86	0.868	0.821	1.191	1.513	0.929	1.612	1.125	1.448	1.688	0.978	0.951	0.813	1.183	0.877	1.21	1.155	1.34	0.92	0.925	0.9	1.142	0.595
70500	Hs.129895	T-box 3 (ulnar mammary syndrome)	TBX3	1.24	1.495	4.895	2.548	2.623	1.355	1.175	1.701	2.624	1.479	1.096	1.378	1.654	1.978	1.097	1.25	1.677	2.708	1.845	2.805	1.588	2.573	0.744	1.459	1.613	1.156	0.961	1.772	1.391	1.211	1.494	1.98	2.277	1.51	1.011	1.253	1.149	1.129	1.002	1.115	1.091	1.415	1.783	1.205	1.11	2.711
712683	Hs.477693	NCK adaptor protein 1	NCK1	1.147	1.153	1.208	1.163	1.401	0.914	0.857	0.805	1.02	0.651	1.622	1.304	0.984	1.577	1.235	1.189	1.322	1.287	1.391	1.458	1.045	1.606	0.946	0.981	1.321	0.985	0.842	0.934	0.925	1.023	1.416	1.141	1.256	1.379	1.224	0.843	1.253	0.867	1.15	1.089	0.902	0.999	0.664	0.745	0.819	0.865
725223	Hs.413801	Proteasome (prosome, macropain) activator subunit 4	PSME4	1.863	1.799	1.948	1.383	1.455	1	1.4	0.818	1.71	1.018	1.225	1.369	1.665	1.687	1.466	1.13	1.142	1.35	1.831	1.908	1.464	2.03	1.196	1.33	1.805	0.89	1.033	1.598	1.162	1.083	3.131	3.243	2.588	1.827	2.678	0.687	0.995	1.003	1.284	1.571	0.689	1.207	0.784	0.951	0.962	0.719
725680	Hs.473152	Transcription factor AP-2 gamma (activating enhancer binding protein 2 gamma)	TFAP2C	0.734	0.807	1.627	1.428	1.44	0.891	0.755	1.233	1.486	1.065	1.931	1.296	1.31	1.671	0.927	1.121	1.392	1.471	1.783	1.827	1.172	1.73	1.311	1.43	1.203	1.168	1.216	1.435	1.025	1.521	1.525	1.355	1.116	1.114	0.87	1.72	1.183	0.839	1.45	1.035	0.825	1.271	0.965	1.033	1.095	2.219
726911	Hs.507916	TSC22 domain family, member 1	TGFB1I4	0.546	1.349	1.28		1.041		1.263	0.943	1.036		0.925	1.1	0.998	0.904	0.712	0.792	0.75	1.096	0.965	1.203	1.201	2.574	0.88	1.403	0.35	0.954		1.207	0.896	1.069	1.463	1.094	1.031	1.044	0.874	1.066	1.182	0.66	1.234	0.934	0.554	0.931	1.767	1.116	0.882
727526	Hs.75573	Centromere protein E, 312kDa	CENPE	1.273	1.681	0.599	0.977	0.959	1.084	1.078	1.296	0.965	1.023	1.234	1.172	1.004	1.254	1.261	1.208	1.084	0.973	1.24	1.077	0.544	1.418	1.083	0.954	1.017	0.62	1.463	1.266	1.087	1.387		1.039	1.203		0.896	1.808	1.239		1.961	0.747	1.313	0.762	0.791	0.873	0.837
730288	Hs.143703	EH-domain containing 4	EHD4	1.392	1.605	2.543	1.483	1.513	1.109	1.583	1.903	2.837	1.772	0.841	0.819	1.116	1.147	1.004	0.886	0.994	1.802	1.666	1.439	1.128	1.042	1.605	2.241	1.733	1.012	0.923	2.129	1.481	1.802	1.367	1.557	2.022	2.59	2.154	0.905	1.283	1.074	1.796	1.511	0.689	0.968	1.901	1.397	1.454	0.544
731002	Hs.520210	KDEL (Lys-Asp-Glu-Leu) endoplasmic reticulum protein retention receptor 2	KDELR2	1.22	2.12	1.464	1.351	1.698	0.719	0.76	0.608	1.191	1	1.415	1.045	1.079	1.35	1.534	1.04	1.105	0.984	1.605	1.774	0.998	1.649	1.375	1.785	0.742	1.049	1.443	1.2	1.578	1.803	1.709	1.44	1.267	1.352	1.061	0.979	1.709	1.238	1.633	1.1	1.083	1.401	1.223	1.553	1.246
731177	Hs.97858	Kinesin family member 1B	KIF1B	0.918	1.277	1.01	0.88	1.068	1.276		0.891	1.18	0.828	1.098	0.969	1.011	1.231	0.829	1.259	1.563	1.614	1.382	1.491	1.106	1.105	0.792	0.897	1.105	0.919	1.18	1.306	1.082	1.436	1.358	1.295	1.014	1.228	1.348	1.353	0.939	0.683	0.965	0.775	0.767	1.493	0.886	1.049	0.858
731270	Hs.525163	Ankyrin repeat domain 10	ANKRD10	0.723	0.823		1.033	1.067	0.51	1.006	0.933	0.512	0.874	0.843	1.356	1.135	1.434	0.916	1.234	1.346	0.866	1.165	0.268	1.04	1.048	0.867	1.22	1.121	0.8	1.015	1.031	1.063	0.765		1.065	0.846			0.89	1.305	1.02		1.053	1.107	1.35	0.74	0.882	1.094
731279	Hs.443507	HIV-1 Rev binding protein	HRB	0.924	1.016	2.031	1.724	1.414	0.733	0.902	0.681	1.426	0.827	0.987	0.959	1.024	2.165	0.971	1.026	0.883	1.266	2.339	2.082	1.321	1.49	1.263	2.294	1.477						1.402	2.088	1.827	2.174	1.447	0.847	0.833	0.882	1.05	1.179	0.922	1.283	0.775	1.137	1.073	2.014
731338	Hs.128275	TATA box binding protein (TBP)-associated factor, RNA polymerase I, B, 63kDa	TAF1B	0.959	0.868	0.957	1.141		1.805	1.011	1.251	1.052	1.23	1.723	1.608	1.4	1.833	1.268	1.402	1.637	1.331	1.481	1.62	0.72	1.479	0.95	0.874	0.965	0.803	1.304	0.725	0.84	0.898	1.493	1.3	0.8	0.918	0.841	0.879	1.169	0.749	1.163	1.005	1.858	1.965	1.042	1.688	1.279	1.478
73782	Hs.1340	Colipase, pancreatic	CLPS	1.084	1.227	0.886	0.911	0.936	0.997	1.122	1.026	0.73	1.233	1.481	1.487	1.516	1.58	2.249	1.321	1.146	0.867	1.052	0.829	1.055	1.086	0.799	1.006	0.855	1.053	1.068	1.616	0.882	1.458	0.803	1.358	0.834	0.657		1.744	1.581	1.086	1.881	1.535	1.257	0.705	1.032	1.057	0.879	1.054
740914	Hs.208597	C-terminal binding protein 1	CTBP1	1.281	1.225	0.959	0.826	1.068	0.813	1.097	1.37	1.352	1.019	0.867	0.903	0.956	1.255	0.906	0.984	1.27	1.322	1.005	0.99	1.097	1.405	1.476	1.545	1.224	0.996	1.037	1.468	1.173	1.317	0.775	0.689	0.739	0.852	0.471	0.99	0.587	0.962	0.734	0.752	0.921	0.763	1.152	0.847	0.927	1.018
741988				1.171	1.38	1.112	1.293	1.242		1.288	1.528	2.001	1.51	1.714	1.101	1.296	1.652	1.257	1.065	1.314	1.011	1.521	1.041	0.657		0.949	0.912	1.078	0.633	0.864	0.654	0.801	0.847	1.396			0.857	0.904		1.241			0.911	1.976	1.435	0.798	1.122	1.051
742581	Hs.112444	TAF11 RNA polymerase II, TATA box binding protein (TBP)-associated factor, 28kDa	TAF11	0.898	0.762	1.007	1.284	1.434	1.482	1.229	1.133	0.755	1.118	2.483	2.021	1.353	2.9	1.556	1.357	1.207	1.083	1.806	1.327	0.873	1.595	0.85	0.876	0.907	0.815	0.831	0.695	0.715		0.908	1.194	1.036	1.01		0.914	1.281		1.083	1.603	1.407	1.746	0.677	0.828	0.889
743568	Hs.416379	Hypothetical protein MGC16121	MGC16121	1.456	1.801	4.909	1.016	1.566	1.187	0.828	0.804	1.236	0.978	1.435	1.332	1.546	1.618	1.905	1.135	0.982	0.804	1.056	0.698	0.994	1.094	2.702	2.296	1.506	0.987			0.922	0.847	1.312	1.842	3.049	1.847	2.074						0.952	0.784	1.436	1.056	1.086
744001	Hs.439480	RNA binding motif protein 5	RBM5	0.793	0.605		1.099	0.891	1.641	1.112	0.865	0.768	1.118	1.355	1.561	0.898	1.414	1.347	0.945	1.395	0.496	0.774	0.935	0.952	0.885	0.53	0.533	0.658	0.975	1.023	0.569	0.843	0.692	0.787	0.768	0.87	1.029	1.02	1.092	1.069	1.229	0.831	1.403	1.306	1.365	1.143	1.555	1.255
753184	Hs.2316	SRY (sex determining region Y)-box 9 (campomelic dysplasia, autosomal sex-reversal)	SOX9	1.303	1.316	0.931		1.005	0.664	0.916	1.157	0.854	1.327	1.188	1.104	1.034	1.421	1.172	1.191	1.098	0.911	1.216	0.846	0.955	0.71	1.298	1.538	1.198	0.826	0.936	2.142	1.347	1.43		1.387	1.539		1.774						1.018	0.713	1.261	1.05	0.634
753234	Hs.370424	Zinc finger protein, X-linked	ZFX		1.009	0.443	0.449	0.449	0.47	0.783	0.521	0.749	0.64	0.712	0.605	0.518	0.485	0.701	0.57	0.606	0.847	0.77	0.84	0.721	0.673	0.623	1.026	0.511	1.136	1.163	1.113	1.359	1.092	0.99	1.004	0.657	0.615	0.603	0.586	0.514	0.789	0.562	0.388	0.71	0.685	0.668	0.6	0.477	1.729
753285	Hs.477892	Glycogenin	GYG	1.313	1.453	1.388	1.203	1.365	1.595	0.969	0.949	1.089	0.81	1.759	1.9	1.918	3.322	1.972	1.245	1.357	1.158	1.414	1.134	0.935	1.34	0.944	0.906	1.229	0.83	0.871	1.15	0.975	1.041	1.721	1.758	1.458	1.284	1.276	1.686	1.393	0.811		1.136	1.08	0.839	0.697	0.68	0.742	1.266
753907	Hs.477114	Pleckstrin homology-like domain, family B, member 2	PHLDB2	1.346	1.263	0.938		0.813	1.212	0.803	0.983	0.961	0.751	2.225	1.715	1.711	2.749	1.204	1.143	1.324	1.012	1.669	1.426	0.901	1.467	1.086	1.227	1.216	0.863		1.272	1.235	1.602	1.571	3.219	3.169	2.631		1.048	1.351	0.699	1.918	1.11		0.781	0.638	0.746	0.853
754192	Hs.257664	Hypothetical protein MGC17943	MGC17943	1.484	1.275	1.588	1.718	1.574	0.673	1.069	1.035	1.083	0.818	1.601	1.937	2.157	3.065	1.415	1.213	1.775	1.818	2.348	2.915	0.665	1.641	0.713	0.91	1.061	0.913	1.201	1.276	0.957	1.291	1.835	2.361	1.213	1.447	1.671	1.276	1.131	0.783	1.553	0.679	0.996	1.407	0.607	0.91	0.732	5.279
754436	Hs.381235	Phosphodiesterase 4D interacting protein (myomegalin)	PDE4DIP	0.783	0.998	0.966	0.475	1.04	1.147	0.942	0.85	1.113	0.9	0.928	0.867	0.875	1.258	0.89	0.988	0.945	0.81	0.593	0.825	1.298	0.731	1.043	0.916	0.839	1.111	1.214	0.953	1.153	0.926	0.745	0.879	0.946	1.049	0.986	0.684	1.011	1.057	1.162	1.598	1.397	0.736	1.571	1.283	1.305	1.156
756163	Hs.517461	Breakpoint cluster region	BCR	1.328	1.284	0.755	0.843	0.931	0.921		0.962	1.011	1.003	1.132	1.405	1.456	1.576	1.234	1.139	1.12	0.884	1.105	0.757	0.809	0.881	0.957	0.823	1.15	0.971	1.007	1.239	0.951	1.252											1.365	1.067	1.131	1.074	1.047	0.707
757220	Hs.517981	Tumor suppressor candidate 2	TUSC2	1.054	0.864	0.983	0.958	1.143	2.022		1.933	1.677	1.743	1.721	0.792	0.909	1.226	0.991	1.173	1.223	1.297	1.482	1.632	0.782	1.387	1.03	0.978	1.138	1.352	1.474	0.797		1.554	1.423	1.247	0.885	1.332	1.374	0.777	1.294	1.01		1.321	1.81	1.541	0.913	1.532	1.275
757381	Hs.199343	Protocadherin alpha subfamily C, 1	PCDHA6	0.957	1.476	0.953	0.67	1.075	1.183	1.132	1.268	1.145	1.108	1.368	1.444	1.753	1.603	1.328	1.244	1.29	0.837	1.162	0.914	0.888	1.677	1.031	0.843	0.726	1.05	1.06	1.232	1.126	1.508	1.427	2.745	3.702	1.083	1.164	1.351	1.445	0.662	1.989	1.245	1.358		1.14	0.908	1.121	0.721
760298	Hs.18069	Legumain	LGMN	0.704	0.632	1.196	1.309	1.238	0.883	0.891	0.965	1.362	0.779	0.845	1.09	0.712	1.016	0.758	0.609	0.918	1.144	1.279	1.403	1.108	3.728	1.001	1.728	1.511	1.001	0.872	1.029	0.964	0.766	1.117	1.559	0.991	1.466	0.798	1.673	1.018	0.777	1.335	0.818	0.945	1.705	0.861	1.119	1.136	1.677
767170	Hs.491737	ATPase, H+ transporting, lysosomal 50/57kDa, V1 subunit H	ATP6V1H	1.462	1.268	0.78		0.994			1.258	0.831	1.01	1.949	2.023	1.521	2.313	1.047	1.241	1.239	1.117	1.386	1.235	0.794	1.919	1.037	0.911	1.107	1.021	0.896	1.161	1.053	1.32		1.132	1.461	1.173	1.059						1.357	1.027	0.918	0.959	1.009
768395	Hs.463375	Zinc finger protein 652	ZNF652	0.897	1.757	1.34		1.519		0.884	0.834	0.966	0.77	1.671	1.305	1.291	1.403	0.955	1.19	1.279	1.148	1.407	1.394	1.017	1.067	1.077	1.151	1.101	0.755	1.166	1.025	1.109	1.055	1.471	1.327	0.958	1.132	1.018	1.231	1.079		1.455	0.891	1.799	1.313	0.854	1.172	0.871
770858	Hs.374990	CD34 antigen	CD34	0.83	1.09	0.783	0.604	1.015		0.85	1.057	1.035	1.167	2.282	2.308	2.575		2.694	1.373	1.345	1.104	1.546	1.208	0.979	1.023	0.957	0.821	0.887	0.97	1.43	1.056	1.252	1.287	0.961	1.351	2.089	0.846	1.313	1.277	1.296	1.024	0.89	1.484	1.452	1.118	1.028	1.063	1.131
771308	Hs.87539	Aldehyde dehydrogenase 3 family, member B2	ALDH3B2	1.025	1.146	0.836	0.711	1.404	1.528	0.971	1.222	1.401	1.058	3.514	3.785	3.456	7.042	3.801	1.322	1.318	1.004	1.637	1.182	0.909	1.754	1.048	0.647	0.888	1.203	1.764	1.309	1.6	1.807	1.293	3.653	4.603		1.445	1.288	1.916	0.87	1.731	1.519	1.587	1.631	0.942	0.934	1.047
773157	Hs.323308	Sprouty homolog 4 (Drosophila)	SPRY4	0.946	1.975	4.793	1.297	1.635	1.285	1.282	2.111	1.887	1.176	3.032	2.326	2.641	1.474	1.594	1.142	1.51	1.599	1.539	1.489	1.358	2.758	4.168	3.056	1.283	0.861	1.144	2.625	1.084	1.155	1.276	2.365	4.088	2.607	1.72	0.828	1.386	1.937	0.894	1.65	1.07	1.713	5.254	1.953	1.619	0.822
773233	Hs.551527	Death associated transcription factor 1	DATF1	0.687	0.689	1.051	1.286	0.903	1.075	2.457	0.898	1.841	0.824	1.095	1.208	0.756	1.499	0.912	1.418	1.552		1.613	1.423	1.202	1.315	0.995	1.149	0.973	0.82	1.2	0.85	1.02			1.863									1.243	1.236	0.788	1.082	1.132	1.909
773422	Hs.2868	Peripheral myelin protein 2	PMP2	0.9	1.052	1.149	0.95	1.088	0.995	1.17	1.123	1.149	1.174	1.152	0.951	0.697	0.651	1.069	1.288	0.906	0.822	0.884	0.946	1.152	1.181	1.432	1.315	1.322	1.032	0.637	1.095	1.016	1.397	0.953	1.074	1.182	0.911	1.222	0.782	0.967		0.863	1.109	1.016	0.634	1.049	0.908	0.929
77728	Hs.549066	Solute carrier family 20 (phosphate transporter), member 2	SLC20A2	1.255	1.33	2.436	1.825	1.15	1.374	1.171	1.818	2.054	1.071	1.338	1.193	1.746	2.195	1.111	1.394	1.942	2.104	2.773	2.839	0.803	1.629	1.581	1.479	0.901	0.728	1.191	1.717	1.342	1.056	1.444	1.398	1.324	1.155	2.119	0.836	0.932	0.824	1.444	1.007	1.589	1.458	1.04	1.48	0.942	3.611
77911	Hs.390738	Hypothetical protein FLJ20366	FLJ20366	1.589	1.042	1.146	1.705	1.148	1.313	1.104	1.102	1.125	0.773	1.49	1.151	1.008		0.803	1.01	1.353	1.505	1.334	1.568	1.019	2.031	1.463	1.27	2.351	0.966	1.125		0.802	0.96	1.285	0.862	0.591	1.048	1.111	0.931	1.482		1.665	1.221	1.06	1.695	0.914	1.633	1.146	1.251
781047	Hs.469649	BUB1 budding uninhibited by benzimidazoles 1 homolog (yeast)	BUB1	1.558	1.143	0.915	1.638	0.988	1.242		0.796	1.132	1.398	0.98	0.589	0.507	0.445	0.24	1.536	1.086	1.011	1.133	0.81	0.99	1.762	1.056	1.141	1.323	0.769	0.938	1.731	0.908	0.891	0.843	1.296	0.864	1.106	0.889		1.517	1.666	1.391	0.894	0.507	0.779	0.592	0.681	0.659
781222	Hs.462590	TGFB1-induced anti-apoptotic factor 1	TIAF1	0.879	0.818	0.827	1.288	1.351	1.31	1.115	1.392	1.544	1.184	1.408	1.24	1.237	1.869	1.232	1.327	1.636	1.084	2.16	2.015	0.732	1.748	1.066	0.854	1.127	1.008	1.086	0.925	0.832	0.813	2.381		1.928	0.838	2.367	1.222	1.416	0.923	1.895	1.245	1.621	1.292	0.854	1.038	0.98
781467	Hs.408623	Dpy-19-like 1 (C. elegans)	KIAA0877	1.056	1.215	0.786	0.67	0.957		1.089	1.272	0.928	1.132	1.397	1.574	1.209	1.605	1.18	1.4	1.222	1.016	1.442	0.987	0.716	1.482	0.875	0.84	0.834	0.73	1.018	1.073	0.986	1.182	1.185	2.613	4.344	1.325	3.125		1.305	1.053	1.442	1.325	1.349	1.458	1.307	1.249	0.839
781704	Hs.77558	High mobility group nucleosomal binding domain 3	HMGN3	1.075	1.095	1.008	1.037	1.181	1.346			0.869	0.759	1.047	1.336	0.906	1.457	0.669	1.147	0.944	0.859	1.673	1.146	1.009	1.911	1.162	1.293		0.788	1.23	0.976	0.893		1.199	1.33	0.908	1.17	1.191	1.575	1.5	0.519	2.002	0.984	1.243	1.604	0.622	0.821	1.035	0.744
782199	Hs.69855	Upstream of NRAS	UNR	0.852	0.773	1.711	1.927	1.87	1.108	0.835	1.417	1.135	0.874	1.379	1.025	0.891	1.536	1.007	0.887	1.462	1.687	1.673	1.617	1.072	1.09	1.792	2.795	1.54	1.466	1.249	1.459	1.634	1.215	1.09	1.745	1.424	1.783	1.394	1.545	1.384	1.321	1.414	1.21	1.087	1.39	1.153	1.461	1.616	1.643
783681	Hs.136905	HECT, UBA and WWE domain containing 1	UREB1	1.047	0.792	0.9	1.317	1.106	1.096	1.096	1.209	1.142	1.213	0.982	1.078	1.013	1.229	0.762	1.333	1.328	1.123	1.95	1.736	0.845	1.499	0.98	0.949	1.235	0.956	0.833	0.935	0.917	0.878	1.782	1.904	1.104	0.949	1.421	0.642	1.192	0.878	1.035	1.11	1.845	1.41	0.872	1.109	1.077
783729	Hs.446352	V-erb-b2 erythroblastic leukemia viral oncogene homolog 2, neuro/glioblastoma derived oncogene homolog (avian)	ERBB2	1.11	1.008	1.226	0.984	1.144	1.177	1.221	1.573	1.729	1.329	1.329	1.072	1.194	1.08	1.178	1.314	1.816	1.249	1.62	1.474	0.864	1.384	0.864	0.78	0.834	1.026	0.78	0.944	0.97	0.769	1.262	1.521	1.218	1.079	1.291	0.987	1.369	1.099	1.24	1.554	0.895	1.569	1.103	1.559	1.091	0.75
785148	Hs.489824	Protein tyrosine phosphatase, receptor-type, Z polypeptide 1	PTPRZ1	0.945	0.988	1.312	1.621	1.346	1.117	0.951	1.057	0.982	0.925	1.183	0.873	0.95	1.056	1.157	1.217	1.617	1.039	1.445	1.239	0.939	1.358	0.926	0.982	1.208	1.165	1.006	1.418	1.25	1.073	0.933	0.819	1.727	1.063	1.016	0.876	1.32	1.249	1.272	1.985	1.197	0.967	0.81	0.895	1.144
785334	Hs.500340	Thyroid hormone receptor interactor 4	TRIP4	1.291	1.276	1.047	1.071	1.589	1.63	1.122	1.204	1.314	1.091	1.577	1.618	1.793	2.434	1.392	1.38	1.362	1.094	1.812	1.466	0.862	2.03	1.068	0.981	1.33	0.811	1.058	0.937	1.278	1.343	1.704	1.306	1.227	1.391		1.104	1.548	1.034	2.793	1.259	1.443	1.516	0.703	1.122	0.946	0.651
785745	Hs.264	Patatin-like phospholipase domain containing 4	PNPLA4	1.22	1.185	1.096	1.012	1.338	0.914	0.899	0.964	1.088	1.032	0.952	1.238	1.391	1.507	1.102	1.234	1.427	1.216	1.462	1.244	1.112	1.817	1.063	1.428	1.44	0.733	0.959	0.843	1.045	1.019		1.049	0.848	1.151	1.282	1.086	1.391	0.797	1.975	1.177	1.142	1.581	0.97	1.156	1.074
786202	Hs.74137	Transmembrane trafficking protein	TMP21	0.707	1.087	2.045	2.269	1.731	0.864	0.702	0.827	0.769	0.691	1.134	0.958	0.706	1.959	0.703	1.004	1.348	1.408	1.967	2.15	0.891	1.626	0.856	1.138	0.833	0.878	0.937	1.041	1.087	1.083	1.557	1.891	1	1.29	0.763	1.361	0.938	0.544	1.177	0.83	0.866	1.411	0.628	0.884	0.741	3.976
786283	Hs.102735	Single-stranded DNA binding protein 2	SSBP2	1.33	0.898	0.887	1.23	0.926	0.589		0.777	1.018	0.702	1.815	1.105	1.166	1.427	0.777	1.128	1.258	1.002	1.095	0.676	0.916	1.488	0.923	1.309		0.712	0.943	1.441	0.789	0.839			3.586	2.415	2.503						1.024	1.222	0.765	0.802	0.77
786295	Hs.445859	Transcribed locus		1.069	1.438	1.09			1.221	1.131	1.274	1.379	1.004	1.839	1.991	1.739	2.695	1.949	1.134	1.008	0.781	0.908	0.639	0.875	1.224	0.965	0.891	0.814	1.527	1.012	1.344	1.184	1.433			3.49				1.672	0.887	2.105	1.472	1.21	0.836	0.854	0.889	0.951
786525	Hs.500643	Ring finger protein 157	RNF157	1.022	0.744		0.99	0.683	0.769	1.584		1.144		1.96	1.745	1.561	1.89	1.591	1.212	1.304	1.113	1.216	0.793	0.773	1.598	1.071	0.992	0.959	2.166	1.075	9.974	1.047	1.239			1.201		0.907						1.37	1.059	0.94	0.984	1.195
788180	Hs.508343	Alpha-methylacyl-CoA racemase	AMACR	1.381	1.397	0.959	1.746	1.404	0.849	0.793	0.811	1.168	0.949	1.311	1.007	1.153	1.419	1.065	1.09	1.398	1.17	1.652	1.718	0.689	1.163	0.812	1.547	2.017	0.823	0.841	0.733	1.119	1.233	1.375	1.039		0.932	0.953						0.976	1.575	0.806	1.243	1.1
788205	Hs.357901	SRY (sex determining region Y)-box 4	SOX4	1.157	1.359	1.161	1.099	1.108	1.052	1.152	1.262	1.111	1.181	1.203	0.921	0.892	1.061	0.697	1.091	1.001	0.698	0.88	0.747	0.932	0.954	1.016	1.029	0.685	0.578	0.734	1.06	0.886	0.897			0.959								1.319	0.593	0.825	0.794	0.813
78844	Hs.201398	C1q and tumor necrosis factor related protein 1	C1QTNF1	1.222	0.86	1.292	1.467	1.274	0.997		1.281	1.04	1.197		1.168	1.109	1.167	0.662	0.994	1.522	1.767	1.363	1.493	0.939	1.134	0.61	0.693	0.92	3.205	3.433	3.302	3.272	2.821				0.762	1.092	0.769	1.086			0.91	1.621	1.816	1.532	2.136	1.323
788444	Hs.501868	Transmembrane protein 41B		1.162	1.263	1.818	2.009	1.462		1.161	0.954	1.148	0.886	1.555	1.742	1.359	1.884	0.841	0.973	1.276	1.434	1.855	2.137	0.925	1.443	1.375	1.495	1.185	2.911	4.522	5.202	4.732	4.255	1.444	1.612	1.154	1.452	0.969	1.061	0.982	0.614	1.099	0.652	0.778	1.659	0.79	1.111	0.8
789014	Hs.10094	Solute carrier family 12 (potassium/chloride transporters), member 4	SLC12A4	0.923	1.514	1.113	0.771	1.025	2.133	1.872	1.465	2.015	1.011	0.865	1.161	1.37	1.183	1.604	1.137	0.645	0.819	1.015	0.965	0.864	1.314	0.243	0.62	0.691	1.065	1.166	1.192	1.036	1.245	1.081	0.902	1.034	1.142	1.258	1.078	1.591	0.837	1.95	1.205	1.888	1.304	1.892	1.266	1.613	1.182
796155	Hs.270437	Collagen, type IV, alpha 3 (Goodpasture antigen) binding protein	COL4A3BP	1.332	1.17	1.095	1.168	1.146	1.126	1.117	1.062	0.81	0.954	2.131	1.655	1.35	1.66	0.976	1.388	1.389	1.295	1.496	1.597	0.664	1.26	0.829	0.775	0.919	1	1.007	0.835		0.889	1.356	1.285	0.812	0.648	0.628	0.815	0.869	0.746	0.968	0.766	1.443	2.026	1.02	1.151	0.822
796253	Hs.533383	Polymerase (RNA) II (DNA directed) polypeptide J, 13.3kDa	POLR2J	0.881	1.061	1.919	1.642	1.37	1.169	0.933	1.05	0.984	0.889	1.179	1.089	0.818	1.571	0.752	0.919	1.405	1.607	1.6	1.733	0.922	1.821	0.896	1.234	1.045	0.906	0.708	0.852	0.824	0.868	1.457	1.519	0.82	0.856	0.651	1.565	1.093	0.707	1.317	0.883	0.873	1.179	0.605	0.826	0.981	2.611
796323	Hs.501012	Adducin 3 (gamma)	ADD3	2.219		0.746	0.785	0.903	0.492	0.433	0.381	0.468	0.313	0.449	0.952	0.648	1.684	0.62	0.762	0.934	1.536	1.013	1.332	1.203	1	0.216	0.333	2.668	0.778	1.094	1.003	0.718	0.677	1.775	1.303	1.065	0.823	0.487	0.666	0.74	0.647	0.433	0.343	0.686	0.735	0.386	0.393	0.386
796398	Hs.201776	Paternally expressed 3	PEG3	1.047	1.075	0.811	0.822	0.874	1.097	1.512	1.162	0.998	1.241	0.861	1.121	0.911	1.616	0.694	1.367	0.644	0.902	1.093	0.802	1.322	1.508	0.799	0.75	0.824	0.85	1.107	1.323	1.07	1.698	0.939	0.87	0.801		0.642	1.712	1.343		2.178	1.018		1.577	1.341		1.349	0.796
796549	Hs.441550	Chromosome 20 open reading frame 22	C20orf22						1.872		1.16	0.823	1.064	1.244	0.949	0.971	1.599	0.867	1.442	1.728	1.008	1.516	1.202	1.085	1.497	1.091	1.095	1.379	1.146	1.046	0.997	1.103	0.99		1.524	1.284			0.983	1.224		0.869	1.205	1.389	1.235	1.069	1.409	1.116
796867	Hs.369614	COP9 constitutive photomorphogenic homolog subunit 2 (Arabidopsis)	COPS2	0.957	1.037	1.017	0.797	1.07	1.155	1.214	1.224	0.887	0.946	1.019	0.808	0.705	0.836	0.744	0.778	1.327	1.388	0.851	1.09	0.92	1.018	1.516	1.897	1.093	0.712	0.714	1.134	0.735	0.98	0.968	1.029	0.85	0.809	1.004	0.947	0.921	0.575	0.876	0.612	0.638	1.33	1.129	1.084	1.025	0.529
796876	Hs.197071	NIMA (never in mitosis gene a)-related kinase 6	NEK6	1.079	0.964	0.947	1.188	1.055	1.138	1.02	0.997	1.248	0.839	1.073	0.768	0.968	1.402	1.058	1.068	1.363	1.481	1.64	2.125	0.968	2.296	1.17	1.396	1.65	0.681	0.975	0.709	0.769	0.709	1.316	1.043	0.733	0.982	0.879	0.676	1.156	0.996	1.532	0.996	1.133	1.615	0.921	1.197	1.095	0.996
79808	Hs.554965	Similar to ribosomal protein L35	GNA11	1.45	1.578	2.97	2.095	1.25	0.806	1.473	1.809	2.261	0.862	0.906	1.045	0.889	1.364	0.719	0.609	2.569	3.26	1.12	2.054	1.389	1.45	1.185	1.846	1.265	0.765	0.608	0.936	0.751							1.945	2.333	2.505	2.696	2.806	0.599	0.961	1.624	1.827	1.596	0.626
80281	Hs.475472	Hypothetical protein BC015088	MGC16471	0.986	0.662	0.729	1.086	1.16	0.894			0.933	1.042	1.221	1.073	0.826	1.18	0.831	1.656	1.012	1.143	1.297	2.033	1.342	1.842	1.617	1.965	2.681	0.752	1.029	0.708	0.922	0.905	1.222	1.293	0.609	1.169	1.757	0.58	1.255	0.78	1.11	1.008	1.454	1.53	0.646	1.097	1.012	1.596
809473	Hs.437191	Polymerase I and transcript release factor	PTRF	0.644	1.109	2.384	2.107	1.889	1.142	1.213	2.078	1.415	0.952	0.924	1.202	0.858	1.021	0.961	0.786	1.997	2.483	2.306	3.504	1.446	3.034	0.876	1.501	0.637	1.056	0.834	1.3	1.069	1.084	0.965	1.231	1.239	1.487	1.23	0.964	1.555	1.85	1.75	2.636	0.793	1.056	1.536	1.415	1.259	0.6
809881	Hs.514368	Dynein light chain 2	Dlc2	1.076	1.421	1.683	1.068	1.145									1.229	0.833	0.672	1.975	2.113	1.257	1.346		1.379	2.086	3.059	1.562	1.092	1.139	1.767	1.15	1.168		1.551	1.495	1.648	2.292	0.755	0.973	1.081	1.404	1.179	0.707	0.829	0.924			0.993
809938	Hs.23582	Tumor-associated calcium signal transducer 2	TACSTD2	1.17	1.142	0.884	0.848	1.584	1.819	1.008	1.348	1.705	1.157	3.47	3.577	3.603	4.955	1.812	1.371	1.503	1.024	1.679	1.33	0.839	1.342	1.008	1.311	0.904	0.927	1.236	1.189	1.133	1.772	1.535	1.248	2.603	1.817	1.764	1.216	1.456	0.879	2.022	1.179	1.237	1.065	0.857	0.893	1.021	0.506
810230	Hs.508461	Mitogen-activated protein kinase kinase kinase 1	MAP3K1	0.621	0.659		1.2	1.028	1.153		1.227	0.774	0.786	1.185	1.097	0.588	1.391	0.792	1.059	0.979	0.944	1.521	1.252	1.041	1.572	0.831	1.66	1.086	0.926		0.779	0.594	1.116		1.065	0.741	1.093							1.504	0.823	0.366	0.586	0.68
810506	Hs.492333	Serine/threonine kinase 3 (STE20 homolog, yeast)	STK3	0.831	0.917	0.873	1.185	1.193	1.176	0.98	0.954	1.157	0.778	2.525	2.395	1.964		2.032	1.244	1.398	1.035	1.211	1.133	0.922	1.311	0.973	0.835	1.058	0.894			1.067	1.26	1.905	2.263	1.234		1.029	1.155	1.333	0.813	1.461	1.273	1.293	1.276	0.788	0.993	1.112	0.749
810612	Hs.417004	S100 calcium binding protein A11 (calgizzarin)	S100A11	0.972	1.249	1.845	1.774	1.601	2.053	1.293	1.418	1.487	1.014	1.578	1.97	1.437	2.935	1.938	1.089	1.501	1.255	1.606	1.429	0.946	2.085	0.896	1.485	1.46	0.95	0.753	1.123	1.142	1.272	1.51	1.421	1.733	1.41	1.36	1.202	1.373	0.879	1.47	1.125	1.069	1.224	0.951	1.068	0.822	1.038
811116	Hs.44402	Hypothetical protein LOC283267	CSTF3	0.885	1.287	1.229	1.132	1.125	1.039	1.042	0.941	0.974	0.976	1.012	1.039	1.013	1.142	1.001	1.02	1.121	1.18	1.245	1.735	0.925	1.031	1.951	2.123	1.161	0.953	0.83	0.868	0.733	0.905	1.17	1.477	1.12	1.029	0.964	0.591	0.739	0.872	0.797	0.955	0.867	1.04	0.75	0.891	0.794	1.558
811121	Hs.532786	Hypothetical protein LOC339287	LOC339287	1.185	1.269	1.409	1.382	1.365		1.16	1.385	1.377	0.919	1.317	1.062	1.244		1.191	1.187	1.843	2.001	1.495	1.823	1.075	1.866	1.439	1.426	1.561	0.901	0.928		0.903	0.907	1.424	1.343	1.155	1.279	1.323	0.946	1.446	1.07	1.379	1.208	1.058	1.28	0.787	0.877	0.998
811843	Hs.534353	Sulfite oxidase	SUOX	1.083	0.914	0.965	1.566	1.426	1.549	1.123	1.157	1.842	1.161	2.183	2.601	2.298	3.385	2.46	1.624	1.795	1.169	2.106	1.934	0.673	1.833	0.944	0.738	0.919	0.865	1.482	0.929	1.527	1.42	2.748	2.333	2.571	1.317	3.855	1.866	1.13	0.895	2.181	1.019	1.85	2.082	0.869	1.276	1.204	2.653
811867	Hs.32196	Mitochondrial ribosomal protein L36	MRPL36	1.256	1.086	0.99	1.752	1.731	0.98	0.903	1.238	1.566	1.196	1.085	1.014	1.276	1.534	0.963	1.136	1.539	1.614	2.474	2.45	0.977	1.727	1.344	2.648	2.36	0.811	0.777	0.979	1.163	1.149	1.135	1.062	0.806	1.529	1.325	1.017	1.425	0.916	3.309	1.575	1.174	1.768	0.621	1.238	1.214	0.76
811890	Hs.500972	STE20-like kinase (yeast)	SLK	1.42	1.696	1.771	1.327	1.741	1.116	0.806	0.95	1.207	0.666	1.36	1.52	1.4	2.061	1.106	1.28	1.338	1.203	1.515	1.547	1.008	1.517	1.065	1.147	1.202	0.95		1.302	1.078	1.52	1.875	1.935	2.121	1.682	1.461	1.169	0.982	1.316		1.417	0.994	1.315	1.002	0.991	1.077
81229				0.866	0.91	1.187	1.18	1.518	0.835	0.835	1.108	1.612	0.711	1.166	1.622	0.748	1.27	0.683	0.932	1.2	1.575	1.575	1.333	1.149	1.376	1.033	1.716	1.278	0.796	0.743	0.989	0.911	1.03	1.393	1.316	1.43	1.485	0.965	1.63	0.95	1.117	0.811	0.892	0.668	1.029	1.126	1.053	0.969	1.178
813149	Hs.2178	Histone 2, H2be	HIST2H2BE	0.801	0.881	1.061	1.216	1.335	1.577	1.102	1.458	1.175	1.157	2.123	1.754	1.406	2.337	1.38	1.328	1.627	1.348	1.664	1.495	1.051	1.748	1.004	1.006	1.145	1.153	0.981	0.965	1.09	1.382	1.052	1.579	1.021	0.834	0.509	1.713	1.362	0.902	1.485	1.298	1.126	1.148	0.768	0.893	0.98
813280	Hs.75527	Adenylosuccinate lyase	ADSL	1.236	1.588	0.799	1.149	0.914		1.856	1.246	0.968	1.54		1.329	1.455	1.572	1.943	1.015	1.048	0.828	0.937	0.655	1.035	1.569	1.178	1.217	1.357	0.733	1.007	1.289	0.87	1.53	0.878	0.683	0.825	0.547	0.578			0.649		0.747	0.985		0.993	0.834	1.047	1.135
81357	Hs.150557	Kruppel-like factor 9	KLF9	0.839	1.347	2.553	2.1	1.169				1.276		0.894	1.228	1.724	1.731	0.971	1.362	1.874	2.761	1.461	1.996	1.415	0.824	1.252	1.175	1.134	0.874	1.153	1.57	1.421	1.744	1.258	1.575	1.893	2.198	1.493	0.973	1.164	1.182		1.412	0.705	0.667	0.702		0.913	1.243
813586	Hs.234896	Geminin, DNA replication inhibitor	GMNN	1.213	1.196	1.245		0.925		0.769	0.732	1.382	0.844	1.084	1.064	0.667	1.268	0.407	1.551	1.402	1.232	1.473	1.335	1.324	1.957	1.178	1.006	1.214	0.943	0.705	1.106	0.805	1.022				0.809	1.019	2.615	1.446	0.812	2.016	2.303	1.076	0.943	0.71	0.853	0.818
813678	Hs.481918	Solute carrier family 1 (glial high affinity glutamate transporter), member 3	SLC1A3	1.066	1.334	0.858	0.967	1.103	0.979	1.155	1.235	1.197	1.116	0.878	0.881	1.139	1.145	1.262	1.064	1.074	0.8	0.904	0.74	0.777	1.526	1.011	0.887	0.819	1.139	1.038	1.836	0.876	1.378	1.242	0.94	0.934			1.562	1.214		1.774	1.316	1.404	0.662	0.978	0.837	1.111	0.957
813694	Hs.528703	Ankyrin repeat domain 13	ANKRD13						1.314	0.976	0.976	0.744	1.023	1.513	1.175	1.637	1.997	1.673	1.369	1.201	1.037	1.443	1.601	0.835	1.364	0.801	0.833	1.12	4.101	4.285	2.19	3.32	2.712						0.717	0.919		0.869	0.949	1.512	2.057	0.802	1.135	0.967
813712	Hs.514870	ATP synthase, H+ transporting, mitochondrial F0 complex, subunit b, isoform 1	ATP5F1	1.5	1.214	1.186	1.427	1.436	1.58		0.888	1.629	1.05	1.796	1.945	1.015	2.067	1.129	1.375	1.382	1.314	1.693	1.455	0.796	1.453	1.361	1.595	1.6	0.784	0.894	0.859	0.873	0.914	1.036	1.169	1.06	1.631	1.372	1.168	1.214	0.795	1.767	0.979	0.812	0.983	0.656	0.804	0.74
814270				0.919	0.79	0.769	0.833	0.761	1.087	0.806	0.865	1.109	0.698	0.995	0.874	0.703	1.135	0.785	1.225	1.245	1.289	1.179	1.277	0.823	1.5	0.967	1.071	1.211	0.768	0.939	1.531	0.965	1.293	1.47	0.981	0.92	0.608	0.882	1.465	1.463	1.036	1.797	1.487	0.997	0.739	0.646	0.737	0.735	2.259
815279	Hs.555925	Armadillo repeat containing 8	ARMC8	0.984	1.409	1.075	1.379	1.082	0.804	0.984	0.977	0.973	0.994	1.435	1.244	1.222	1.805	1.103	1.225	1.177	1.438	1.443	1.797	1.004	1.501	1.351	1.881	1.167	0.691	0.87	0.997	0.939	0.955	1.506	1.111	0.883	1.458	1.38	0.594	0.863	0.672	1.554	0.748	1.183	1.68	0.825	1.695	1.318	2.738
815287	Hs.519337	Bromodomain containing 8	BRD8	1.281	1.112	0.794	0.567	1.211	1.463	0.916	1.095	1.208	1.198	1.713	1.463	1.165	1.556	1.192	1.206	1.146	0.902	1.324	1.12	0.785	1.702	1.071	0.762	0.867	0.868		1.139	1.055	1.047	0.832	0.927	0.774	0.944	1.084	1.289	1.763	0.951	1.707	1.42	1.273	1.069	0.991	0.903	1.018
815740	Hs.434247	TPA-induced transmembrane protein	FLJ23186	0.716	1.263	1.724	1.286	1.251		1.049	1.348	1.413	1.212	1.602	1.499	1.727	2.199	1.096	1.059	1.163	0.994	1.582	1.233	1.214	1.332	1.465	1.939	0.7	1.094	1.153	1.686	1.644	1.235											1.059	1.303	1.593	1.644	1.543
815800	Hs.333503	Ring finger protein 38	RNF38	0.825	1.436	1.459		1.052	0.7		0.594	0.493	0.501	1.987	0.79	1.083	1.34	1.146	1.204	1.247	1.15	1.375	1.284	1.01	1.329	1.044	1.094	1.344	0.83	0.957	1.14	0.986	1.309	1.359	1.446	1.235		1.35						1.018	1.312	1.023	0.986	1.086
823629	Hs.481181	NIMA (never in mitosis gene a)-related kinase 1	NEK1	1.333	0.903	1.284	1.202	1.167	1.056	0.717	0.784	0.548	0.682	1.754	1.536	1.273	2.035	1.101	1.385	1.258	1.166	1.362	1.318	0.805	1.095	0.698	0.823	1.009	1.02	0.933		0.871	1.089	1.83	2.004	1.166	1.102	0.831	0.841	1.009	1.13	0.763	1.052	0.884	1.228	0.687	0.679	0.78	2.316
823647	Hs.528051	Angiomotin	AMOT	1.007	1.08	0.99			1.034	1.031	1.134	0.884	0.907		1.289	0.916	1.643	0.766	1.294	1.315	1.273	1.237	1.417	0.939	1.746	1.121	0.947	1.036	0.767	0.891	0.729	0.72	0.663					0.953	0.718	0.852			0.956	1.379	1.893	0.739	0.955	0.685
823659	Hs.200227	FYVE and coiled-coil domain containing 1	FYCO1	1.692	1.074			1.219	1.235	1.388	1.164	0.954	0.96	1.887	1.709	1.351	2.06	1.296	1.039	1.784	1.627	1.638	1.651	0.744	1.276	0.547	0.506		0.879		0.782	0.874		3.523	3.918	1.876	2.091	2.03	1.265	1.167		1.809	0.775	1.389	1.972	1.014	1.213	0.861	2.524
823853	Hs.98073	CDNA: FLJ22994 fis, clone KAT11918		1.064	1.077	2.192	2.206	2.183	1.113	0.931	1.772	1.008	1.08	1.326	1.29	1.133	3.008	1.654	1.172	2.595	2.031	2.406	1.95	1.151	1.173	1.685	3.006	1.656	1.41	1.416	1.782	1.992	2.226	1.865	3.357	2.753	1.938	1.654	0.928	0.826	0.853	0.929	1.091	0.847	1.089	1.035	1.099	1.282	1.457
824044	Hs.498455	La ribonucleoprotein domain family, member 5	KIAA0217	0.988	1.024	0.986	0.932	1.165	1.25	1.21	0.95	1.288	1.1	3.011	1.788	1.593	2.713	1.852	1.36	1.356	1.01	1.494	1.351	0.944	1.308	0.922	0.869	1.021	0.859	1.084	1.091	0.985	1.197	1.901	1.336	2.224	1.06	1.364	0.905	1.302	1.146	1.216	0.935	1.556	1.344	1.193	1.152	1.274	1.145
824382	Hs.531713	COP9 constitutive photomorphogenic homolog subunit 8 (Arabidopsis)	COPS8	1.245	1.228	1.438	1.443	1.586	0.669	0.769	0.79	1.258	0.757	1.128	0.966	0.863	1.751	0.898	0.935	1.098	1.462	1.55	1.794	1.153	2.369	1.095	1.635	1.936	0.937	0.822	1.131	0.989	1.333	1.565	1.267	1.425	1.632	1.277	1.164	1.084	0.533	1.525	1.461	0.804	1.238	0.857	0.839	0.907	0.727
824879	Hs.513315	Nudix (nucleoside diphosphate linked moiety X)-type motif 16-like 1	SDOS	0.989	0.844	1.115	1.039	1.034	0.863	1.012	0.966	1.123	0.903	0.942	0.754	0.956	0.988	1.037	0.742	1.049	1.6	1.194	1.414	1.03	1.749	0.892	1.273	1.534	0.923	0.958	0.99	0.96	1.014	0.917	0.951	0.851	1.212	1.277	1.541	1.857	1.026	2.599	1.33	0.759	1.429	1.232	1.575	1.447	0.83
825284	Hs.13662	Hypothetical protein MGC5508	MGC5508	1.054	1.22	1.451	1.52	1.266	1.388	0.767	1.151	1.236	0.98	1.14	0.992	0.981	1.583	1.056	0.867	1.981	1.857	1.52	1.693	1.159	3.313	1.141	1.717	0.997	0.735	0.792	0.936	0.812	0.811	1.15	0.926	0.737	1.068	0.851	1.147	1.24		2.412	1.467	0.519	1.347	0.775	1.188	1.053	0.848
825399	Hs.510528	TNF receptor-associated factor 3	TRAF3	0.959	1.377	1.481	1.206	1.323	1.029	0.88	0.959	1.451	0.978	1.446	1.887	1.954	2.419	1.43	1.109	1.291	1.385	1.292	1.212	0.858	1.43	0.898	0.959	1.061	0.872	0.886	1.006	1.121	1.339	1.942	1.492	1.26	1.319	1.132	1.374	1.116	0.966	1.29	1.029	1.075	1.095	0.976	0.994	0.939	0.713
825433	Hs.480465	Small inducible cytokine subfamily E, member 1 (endothelial monocyte-activating)	SCYE1	1.021	1.18	0.964	0.858	0.815	0.735	0.835	0.978	0.921	0.84		1.223	1.256	1.343	1.006	1.254	0.921	0.868	1.028	0.885	1.066	0.878	0.986	0.871	0.853	0.957	1.042	1.19	1.143	1.474	1.246	1.817	1.756	1.519	1.058	1.896	1.456		2.338	1.524		0.946	1.046	0.932	1.027
825583	Hs.136947	RNA binding protein, autoantigenic (hnRNP-associated with lethal yellow homolog (mouse))	RALY	1.107	1.321	1.059	1.244	1.635	1.351	0.886	1.134	1.64	0.946	1.72	1.76	2.13	2.897	1.639	1.241	1.341	1.175	1.779	1.52	0.807	2.59	0.919	0.834	0.964	0.777	1.024	0.988	1.261	1.431	1.472	1.021	1.265	1.144	1.581	2.502	1.781	1.147	3.383	1.472	1.334	1.449	0.675	0.931	0.862	0.976
826325	Hs.502458	PHD finger protein 21A	BHC80	1.059	1.241	1.173	0.821	1.304		1.248	1.14	1.225	1.163	1.406		1.196	2.416	1.768	1.162	1.148	0.852	1.118	0.984	1.103	1.531	1.048	0.931	0.87	1.08	1.085	1.068	0.702	0.831				1.146		0.63	1.061		1.294	1.172	1.372	0.714	0.988	0.915	1.107
826622	Hs.173524	Limkain b1	LKAP	1.151	1.613	1.808	1.734	1.322	1.111	0.858	0.985	1.548	0.89	1.541	1.308	1.333	2.271	1.235	1.007	1.324	1.785	1.289	1.284	1.208	1.357	1.003	1.179	1.174	1.049	0.751	1.038	1.148	1.325	1.666	1.442	1.071	1.199	1.05	0.668	0.867	1.086	0.8	0.876	0.867	0.802	0.983	1.059	1.023
827120	Hs.236642	3-hydroxyisobutyryl-Coenzyme A hydrolase	HIBCH	0.955	1.431	0.999	0.856	0.958	0.928	1.047	0.911	1.057	0.886	0.917	1.094	1.273	1.4	0.989	1.22	0.97	0.791	1.04	1.047	0.959	1.757	1.031	0.908	0.832	1.037		1.31	1.28	1.791	1.201	0.999	1.16	1.098	0.793	1.546	1.437	0.741	1.928	1.177	1.726	1.034	1.024	0.984	1.075	0.961
83394	Hs.81907	Hypothetical protein FLJ30596	FLJ30596	0.721	0.75	1.626	1.489	1.467	1.103	1.08	1.063	0.832	0.968	1.456	1.351	1.059	1.917	1.094	1.165	1.027	1.021	1.565	1.547	0.709		1.269	1.77	0.981						1.316	1.446	1.563	1.191	0.889						1.079	1.353	0.978	1.163	0.994	1.582
839580	Hs.298851	Male sterility domain containing 1	MLSTD1	1.003	1.102	1.193	1.514	1.352	1.437			1.222				1.385	2.332	1.636	1.229	1.307	1.042	1.495	1.204	0.903	1.406	0.861	0.679	0.928	1.205					1.078	0.733		1.584	1.288		1.213	0.91	0.889		1.386	1.069	0.698	0.841	1.017
839796	Hs.524210	Inhibitor of growth family, member 4	ING4	0.605	0.554	0.742	0.751	0.829	0.807	1.039	0.646	0.774	0.564	0.785	0.846	0.593	0.697	0.606	0.68	0.644	0.694	0.805	0.864	1.25	1.702	0.69	0.926	0.498	1.018	0.705	0.756	0.894	0.562	1.06	0.908	0.548	0.471	0.263	1.267	1.07	0.836		0.551	0.725	1.106	0.762	0.663	0.594	1.75
840788	Hs.446574	Thymosin, beta 10	TMSB10	1.135	1.025	0.858	1.108	0.877	1.342	1.116	1.478	1.351	1.097	1.043	0.978	0.818	1.04	0.742	1.178	1.232	1.035	1.477	1.133	0.782	1.532	1.008	1.604	1.668	0.886	0.775	1.099	1.086	1.056	1.012	1.085	0.955	1.342	0.923	1.362	1.634	0.749		1.081	1.305	1.564	1.019	0.933	0.92	1.081
841044	Hs.356371	Ribosomal protein L28	RPL28	1.145	0.974	0.77	0.912	0.869	0.704	0.982	1.056	1.359	1.054	1.033	0.952	0.967	0.83	0.656	1.187	1.202	1.062	1.14	1.056	0.94	1.716	1.07	1.447	1.027	0.875	0.893	1.192	1.079	1.078	1.327	1.056	0.985	0.897	0.776	1.064	1.503	0.666	1.609	1.038	0.967	1.261	0.801	0.855	0.941	0.651
841650	Hs.130031	Triple functional domain (PTPRF interacting)	TRIO	1.008	0.854	1.607	3.775	1.398	0.843	0.7	0.597	1.998	0.832	1.65	1.276	1.123	2.309	1.425	0.911	1.119	1.731	2.546	3.473	0.982	1.352	2.141	6.413	4.404	0.93	1.001	1.216	1.476	1.337	1.869	1.656	1.392	2.493	1.689	1.189	0.719	0.357	0.967	0.61	1.028	1.114	0.433	0.784	0.777	3.606
842794	Hs.517610	MICAL-like 1	MICAL-L1	1.347	1.112	2.219	2.163	1.73						1.073	1.034	0.884	1.737		0.981	1.579	1.547	1.541	1.702						0.849	0.822	1.36	1.002	1.066	1.843	1.394	1.86	1.799	1.807	0.849	0.922	0.76	0.823	1.301			1.347	1.224	1.086	0.81
842906	Hs.520205	Eukaryotic translation initiation factor 2-alpha kinase 1	EIF2AK1	1.37	1.264	1.015	0.854	0.832						1.184	1.204	1.138	1.533	0.964	0.956	0.939	0.944	0.893	0.819	0.778	1.327	1.126	0.841	0.791	0.834	1.26	1.245	1.06	1.453	1.015	0.981	1.094	1.083	0.751	1.235	1.458	0.702	1.912	0.649	1.386	1.315	0.94	0.937	0.858	0.659
843041	Hs.259461	Paralemmin 2	PALM2-AKAP2	1.006	1.292	1.69	2.013	1.717	0.454	0.559	1.511	1.613	0.707	1.321	1.275	1.155	2.282	0.945	1.076	2.216	2.343	3.08	3.847	1.151	1.715	1.019	1.731	1.75	0.73	0.909	1.292	1.264	1.538	1.622	1.394	1.328	2.612	1.885	0.647	0.751	0.913	1.917	1.565	0.726	1.314	0.967	1.42	1.448	1.126
843069	Hs.506652	PWP1 homolog (S. cerevisiae)	PWP1	1.057	1.668	1.322	1.014	1.174	1.503	1.218	1.113	1.427	0.936	0.823	1.212	1.401	1.457	1.259	1.127	1.064	1.108	1.175	1.179	0.973	1.056	1.031	1.071	1.115	1.099	1.094	1.404	1.066	1.505	1.445	1.004	1.062	1.519	1.01	1.386	1.543	0.821	2.072	1.323	1.392	1.105	1.095	0.952	1.079	1.023
843098	Hs.201641	Brain abundant, membrane attached signal protein 1	BASP1	0.665	0.998	1.856	2.019	1.395	1.339	1.047	1.261	1.463		1.506	1.047	0.912	1.599	0.781	1.004	1.863	2.361	1.751	1.736	1.033	2.472	0.877	2.038	0.838	0.849	0.894	0.862	0.716	0.778	1.117	1.01	0.78	1.211	0.695	1.128	0.948	0.741	0.862	0.959	1.075	0.901	1.08	1.207	0.855	2.301
843133	Hs.482491	Mitochondrial ribosomal protein S27	MRPS27	0.872	0.935	0.771	0.674	0.878	1.316	1.073	0.963	1.035	0.796	1.024	0.741	1.163	1.407	0.704	1.012	0.95	0.932	1.097	1.234	0.995	1.412	1.037	1.041	0.757	0.826	0.782	0.851	0.719	0.795			0.779	0.789	1.035	0.806	2.312		1.292	1.316	0.666	0.973	0.804	0.894	0.82
843249	Hs.107474	NGFI-A binding protein 1 (EGR1 binding protein 1)	NAB1	0.928	1.411	1.064	0.703	1.12	1.451	1.044	1.159	1.338	1.021	1.285	1.199	1.446	1.522	1.534	1.246	1.174	1.024	1.343	0.996	1.024	1.646	1.046	0.863	0.863	1.214	0.984	1.56	1.238	1.43	0.835	1.718	1.974	0.883	1.01	1.022	1.4	0.924	1.191	1.281	1.456	0.841	1.161	1.007	0.968	0.967
843312	Hs.528305	DEAD (Asp-Glu-Ala-Asp) box polypeptide 17	DDX17	1.105	1.651	1.136	0.958	1.108	1.183	1.117	1.103	1.28	0.928	1.153	1.373	1.431	1.682	1.098	1.206	1.099	0.872	1.073	0.979	0.953	2.03	0.887	0.844	0.858	1.021	1.12	1.315	1.039	1.519	1.242	1.078	1.089	1.321	0.7	1.9	1.441	0.726	2.165	1.172	1.641	1.19	1.222	1.081	1.257	0.871
845477	Hs.196384	Prostaglandin-endoperoxide synthase 2 (prostaglandin G/H synthase and cyclooxygenase)	PTGS2	4.735	9.584	11.291	3.659	1.038	2.219	1.485		2.803	0.698	3.383	7.144	3.063	3.666	0.92	3.067	4.491	2.645	7.339	5.231	3.422	6.698	2.247	3.338	2.054	3.712	6.339	4.043	2.793	1.937	4.975	6.494	4.05	6.261	1.412	1.623	4.295	1.596				11.167	3.266	4.821	1.263
84820	Hs.520182	Translocation associated membrane protein 2	TRAM2	1.342	1.012	1.245	2.004	1.292	1.328	1.356	1.3	1.136	1.097	2.117	1.894	1.974	2.822	1.745	1.337	1.562	1.154	2.236	2.433	0.897	2.094	0.799	1.028	1.426	0.736	0.889	0.694	0.818	0.71	1.156	0.672	0.788	0.621	1.207	1.806	1.186	0.825	2.403	1.004	1.37	1.477	1.216	1.681	1.103	1.878
855390	Hs.444118	MCM6 minichromosome maintenance deficient 6 (MIS5 homolog, S. pombe) (S. cerevisiae)	MCM6	1.093	1.115	0.875	0.731	0.71		0.929	0.918	1.017		0.863	0.738	0.798	0.793	0.421	1.035	0.861	0.825	0.894	0.81	1.081	1.705	1.213	1.248	1.604	0.875	0.853	1.104	0.874	1.09	0.802	0.664	0.649	0.773	0.755		0.811	0.829	1.196	1.109	0.696	0.826	0.777	0.676	0.783	0.991
857243	Hs.446588	Ribosomal protein S13	RPS13	1.153	1.216	1.192	1.245	1.199			1.103	1.041		1.814	1.188	1.421	1.092	1.111	1.052	1.182	1.21	1.523	1.327	1.022	1.103	1.031	1.118	0.907	0.721	0.943	0.963	0.853	0.986	1.689	0.949	0.585	0.794	0.707	0.737	1.292	0.877	1.738		1.128	1.504	1.319		1.266
868630	Hs.507916	TSC22 domain family, member 1	TGFB1I4	1.027	1.333	1.908	0.966	1.445	1.061	0.849	0.943	0.969	0.641	1.132	1.145	0.808	1.888	0.844	0.906	1.223	1.894	1.082	1.762	1.125	2.061	1.223	1.585	0.752	0.746	0.678	1.134	0.801	1.215	1.346	1.327	1.082	1.024	0.732	0.841	0.739	0.56	0.974	0.746	0.579	0.766	0.778	0.728	0.781	1.082
878420	Hs.485262	Mitochondrial carrier homolog 1 (C. elegans)	MTCH1	1.087	0.997	1.184	1.734	1.21	0.806	0.855	0.951	1.199		1.147	0.967	0.862	1.491	1.018	1.032	1.724	1.567	1.63	1.779	0.817	1.721	1.617	2.395	2.698	0.859	0.851	1.077	0.964	1.168	1.674	1.342	1.205	1.715	1.975	1.442	1.323	0.798	2.972	1.22	0.89	1.17	0.824	0.917	0.885	1.228
878545	Hs.515517	Ribosomal protein L18	RPL18	0.78	0.91	1.497	1.474	1.301						0.841	0.83	0.801	1.019	0.637	1.42	1.006	1.568	1.654	1.891	1.04		1.153	1.692	1.093	0.878	0.893	0.75	1.393	0.749	0.97	1.036	0.575	0.708	0.798	1.458	1.734	0.873	2.606	1.449		1.376	0.672	1.167	1.23
878713	Hs.523772	Torsin family 3, member A	TOR3A	0.63	1.343	1.122		0.886	1.022	1.059	1.082	0.875	0.891	0.778	0.959	0.797	0.79	0.593	0.791	0.695	0.893	0.654	0.386	1.41	1.295		0.776	0.377	0.806	0.675	0.833	0.638	0.592		1.114	1.061	0.906	0.595						0.855	0.883	1.054	0.947	0.598
896927	Hs.491611	Hypothetical protein BC013035	LOC114926	1.341	1.929	0.989	0.765	0.934				0.858		1.55	1.871	1.054	1.588	0.904	1.357	1.379	1.178	1.153	1.009	1.079	2.286	0.903	1.025	0.786	1.632	1.996	1.553			1.26	0.929	0.844	1.391	0.89		1.292	1.07	1.107	0.921	1.284	1.5	1.164	1.276	0.904
897722	Hs.15299	Hexamethylene bis-acetamide inducible 1	HIS1	1.042	1.412	1.302	1	1.116	1.216	1.03	1.237	1.58	1.114	1.619		2.202	1.703	1.194	1.144	1.557	1.894	1.205	1.372	1.002	2.024	1.129	1.062	0.817	1.019		1.412	1.224	0.817		1.174			1.001		1.759	1.2	1.254	1.131	0.773	1.292	0.872	0.845	0.703	1.067
897874	Hs.123119	CDNA FLJ37828 fis, clone BRSSN2006575		1.087	0.851	0.786	1.091	1.018	0.88	0.744	1.299	1.088	0.842	2.419	1.857	1.265	1.999	1.06	1.3	1.269	1.138	1.568	1.436	0.807	2.069	1.174	1.142	1.221	0.701	1.058	1.125	1.031	1.094	1.792	1.449	0.911	0.999	0.974	0.89	0.973	0.621	1.251	0.668	1.587	1.763	0.844	1.265	1.001	1.45
898286	Hs.334562	Cell division cycle 2, G1 to S and G2 to M	CDC2	1.044	1.137	0.804	0.772	0.808	0.734		1.442	0.963		0.812		0.569	0.781	0.4	1.038	0.799	0.72	0.65	0.595	0.965	1.504	1.625	1.537	1.262	0.733	1.209	1.514	0.713	1.137	0.796	0.626	0.55	0.859	0.458		1.204			1.273	0.688	0.844	0.749	0.605	0.721
898305	Hs.439671	Neuroblastoma, suppression of tumorigenicity 1	NBL1	1.522	0.758	1.004	1.368	1.276	0.987		1.638	1.83	0.951	1.171	1.229	0.938	1.633	0.992	1.12	1.733	1.936	1.421	1.967	0.958	1.403	1.229	1.487	1.769	1.252	1.146	0.822	1.077	0.893	1.411	1.374	1.218	1.436	1.643	0.393	1.044	0.473	0.859	0.52	1.419	1.905	1.469	1.619	1.086	0.644
898313	Hs.485155	Hypothetical LOC401255		1.045	1.248	1.374		1.415				0.884	0.701		1.037	0.946	1.389	0.918	1.156	1.693	1.384	1.764	1.567	1.003	1.733	1.009	1.378	1.767	0.705	0.689		0.821	0.714	1.216	1.146	1.109		1.26	0.797		0.758				1.218	1.034	1.158	1.054
949932	Hs.512451	Transcribed locus, strongly similar to XP_525693.1 PREDICTED: similar to DNA-binding protein B [Pan troglodytes]		0.966	1.222	1.15	1.268	1.593	1.509		1.533	1.279	1.107	1.259	1.167	1.341	1.57	0.746	1.276	1.854	1.621	2.32	1.864	0.972	1.415	1.184	1.484	0.961	0.719	0.8	0.811	0.912	0.95	1.307	0.956	1.003	1.082	1.328	1.337	1.479	0.884	2.407	1.092	0.841	1.498	0.862	1.15	0.941	1.192
950600	Hs.498317	Chromosome 1 open reading frame 121	PNAS-4	1.323	1.147	1.407	1.949	1.135	0.634	0.754	0.763	0.882	0.669	1.067	1.016	0.953	1.469	0.924	1.22	1.226	1.521	1.992	2.546	0.961	2.055	1.18	1.343	2.01	2.133	2.627	2.735	3.037	2.831	1.386	1.324	0.926	1.267	1.106	0.727	0.824	0.872	1.21	0.994	1.044	1.679	0.569	1.104	0.713	1.112
950689	Hs.532824	Microtubule-associated protein, RP/EB family, member 2	MAPRE2	0.789	0.784	1.153	1.091	1.068	0.876		0.928	1.146	0.911			1.078	1.353	0.919	0.957	1.377	1.02	1.496	1.839	0.785	1.224	0.784	0.911	0.947	0.893	0.94	0.858	1.079	0.894	1.477	1.179	0.833	0.975	1.267	0.851	1.55		1.364	0.833	1.27	1.345	0.974	1.214	1.012	1.05
950926	Hs.378532	HBS1-like (S. cerevisiae)	HBS1L	0.807	1.212	0.855	0.743	0.738	0.717	1.15	0.802	0.767	1.078	1.661	1.373	1.149	0.952	0.836	1.13	0.965	0.985	0.765	0.899	1.071	0.932	0.856	0.968	1.117	0.889	0.904	1.303	0.836	1.391		0.751	0.856	1.157	1.103	0.566	0.912	1.077	0.881	1.219	0.772	0.799	1.086	0.883	0.926	0.848
1572526	Hs.516095	SMYD family member 5	SMYD5	1.052	1.085	0.758	0.864		0.972	1.094	0.941	1.044	0.933	1.281	1.068	0.957	1.238	0.887		0.806	0.822	0.705	0.542	0.822	1.762	0.833	0.934	1.095	0.725	0.921	1.684	1.066	1.399			1.186	0.917	1.171	1.87	1.181			0.936	0.728	0.852	0.755	0.718	0.636
23228	Hs.128275	TATA box binding protein (TBP)-associated factor, RNA polymerase I, B, 63kDa	TAF1B	1.044	1.45	1.499	1.213	1.286		0.925	1.182	1	0.93	1.236	1.187	1.079	1.591	0.82		1.637	2.229	0.984	1.241	1.717	1.337	1.068	1.233	1.186	1.311	1.088	1.321	1.066	1.582	1.979	1.493	1.231	1.381	1.134	1.227	0.991	0.693			0.6	1.225	1.257	0.899	0.924
37604	Hs.190977	Ectonucleotide pyrophosphatase/phosphodiesterase 2 (autotaxin)	ENPP2		1.083	0.939			1.185	1.316	1.318	1.209	1.186	1.822	1.323	0.992	1.786	1.033						0.772		0.903	0.823	1.051	0.797	0.881	0.676	0.922	0.874						0.803	1.006		1.703	0.729	1.778	1.167	0.701	1.362	1.062
786657	Hs.154654	Cytochrome P450, family 1, subfamily B, polypeptide 1	CYP1B1	1.473	0.958	1.067	1.173				1.475	0.436	0.32	1.243	1.779	2.75	3.08	1.11		1.495		1.309		1.035	1.735	1.976	1.489	1.002	0.679	1.05	2.331	1.398	1.304											0.693	1.246	1.184	0.893	0.57
788566	Hs.80296	Purkinje cell protein 4	PCP4	1.132	1.372	1.192	1.044	0.999	1.542	1.116	1.165	1.404	1.001	1.365	1.748	1.356	2.258	2.106		0.874				0.81	1.756	0.99	0.812	0.858	0.953	1.141	1.261	1.064	1.583						2.227	1.673	1.055	1.989	1.593	1.784	0.959	0.924	0.806	0.977	0.924
825323	Hs.31053	Cytoskeleton associated protein 1	CKAP1	1.155	1.2	1.128	0.91	0.931	1.043	1.232	1.174	1.32	1.157	1.31	1.637	1.807	2.147	1.718						1.118	1.225	1.056	0.979	0.901	0.967	1.108	1.342	1.055	1.712	1.954	1.864	2.22			1.469	1.327			1.141		1.025	1.04	0.945	1.036
[truncated: 74 more columns]
