# Supplementary material for: PI3K signaling and miRNA expression during the response of quiescent human fibroblasts to distinct proliferative stimuli
Source: Genome Biol. 2006 May 31;7(5):R42. doi: 10.1186/gb-2006-7-5-r42 (PMC1779520; doi:10.1186/gb-2006-7-5-r42)
Supplement: Additional File 8 — Expression data of miRNA genes [file gb-2006-7-5-r42-S8.txt]

id	MIR01-032A-2091NvsSF_rescan2	MIR01-033A-NvsSF	2005-08-25 N vs SF	MIR27-034A-SFvsN-FP	MIR27-034B-NvsSF-FP	2005-08-25 SF vs N	MIR01-033B-SFvsNC	MIR27-033A-NvsSF-FP	MIR27-036A1hrvs0hr-FP	MIR27-035A1hrvs0hr	MIR01-035B-SFvsS1hr	MIR27-032A-2hrvs0hr-FP	MIR27-033B-S2hrvs0hr-FP	MIR01-034A-FGF4hrvsSF	MIR27-036B4hrvs0hr-FP	MIR01-036A-2091SFvsS4hr_rescan	MIR27-032B-8hrvs0hr-FP	MIR01-036B-2091SFvsS8hr_rescan
LET7A				0.217	0.185			0.708	1.66	1.371		1.051	7.672		1.229		0.913
LET7B		0.95	0.864	0.348	0.282	0.571	0.558	0.903	1.367	1.128	1.778	0.848	4.39	8.675	1.045	0.95	0.929	0.452
LET7C	1.125	0.984	1.05	0.242	0.262	0.624	0.572	0.95	1.611	1.392	1.741	0.804	4.966	12.479	1.216	1.024	0.974	0.437
LET7D	0.79	0.913	1.146	0.222	0.305	0.768	0.659	0.919	1.698	1.464	2.014	0.896	4.445	9.736	1.282	1.006	0.91	0.439
LET7E	0.91	0.706	0.911	0.506	0.427	0.762	0.664	1.167	1.42	1.347	1.408	0.944	2.05	1.857	1.134	1.09	1.314	0.732
LET7F-1	1.067	0.778	1.052	0.306	0.297	0.796	0.626	0.874	1.553	1.399	1.962	0.869	3.892	6.592	1.213	1.121	1.373	0.616
LET7F-2	0.968	0.749	1.157	0.241	0.208	0.789	0.627	0.693	1.56	1.419	2.094	0.654	4.751	13.08	1.228	1.127	0.877	0.528
LET7G	0.9	1.014	1.038	0.515	0.538	0.863	0.8	1.162	1.478	1.325	1.213	1.682	2.593	1.301	1.323	1.316	1.582	0.725
LET7I	0.924	0.984	0.912	0.588	0.486	0.868	0.89	1.137	1.017	1.264	1.268	1.805	2.065	1.101	0.943	1.347	1.623	0.757
MIR1				1.473	1.083			1.173	0.756	0.91		1.048	0.771		1.107		1.283
MIR100	1.314	1.096	1.075	0.34	0.442	0.818	0.82	0.885	1.636	1.357	1.478	1.312	2.949	2.481	1.498	1.312	1.273	0.735
MIR103				0.651	0.827			1.111	1.067	1.384		1.025	1.419		0.81		0.769
MIR105				1.668	1.033			1.102	0.792	0.801		1.092	0.661		1.067		1.125
MIR106A	1.04	1.383	1.26	0.715	0.845	1.23	1.283	0.934	0.999	1.267	1.268	0.972	1.264	1.116	0.854	0.975	0.948	0.966
MIR106B	0.654	1.578	1.023	0.927	1.039	1.228	1.153	0.88	0.591	1.035	1.241	0.845	0.899	0.561	0.672	1.137	0.85	0.891
MIR107	1.107	1.051	1.056	0.545	0.89	0.894	0.732	0.916	0.982	1.358	1.558	0.789	1.209	1.887	0.889	1.084	0.8	0.473
MIR122A	1.103	1.116	1.019	1.334	1.161	0.928	1.205	1.182	1.197	1.183	0.578	1.404	0.939	0.685	1.533	0.768	1.604	1.263
MIR125A	0.93	1.097	0.919	0.437	0.385	0.81	0.668	0.762	1.013	1.591	1.698	0.692	3.414	3.029	0.777	1.018	0.77	0.734
MIR125B-1	2.07	1.444	1.045	0.44	0.408	0.815	0.767	0.463	0.923	1.673	1.512	0.915	5.379	8.657	0.806	1.386	0.821	0.677
MIR126				1.719	1.24	1.055		1.161	0.579	0.83		0.731	0.746		0.914		0.738
MIR126-AS	0.964	1.573	0.667	1.492	0.87	0.675	1.036	0.913	0.834	1.294	1.066	1	0.693	1.186	1.067	1.155	0.81	1.735
MIR127	0.92	0.877	0.93	1.583	0.836	0.933	0.877	1.062	0.869	1.03	0.894	1.012	0.731	0.624	0.952	1.096	0.899	1.266
MIR128A	0.922	1.079	0.967	1.54	1.101	1.045	1.077	1.067	0.734	0.99	0.875	0.822	0.723	0.652	0.892		0.94	1.245
MIR130A	0.839	0.852	0.948	0.469	0.712	0.991	0.91	0.879	1.387	1.096	2.004	0.755	2.308	0.713	1.06	1.141	1.278	1.063
MIR130B	1.016	1.053	1.046	0.861	0.921	1.192	1.065	0.86	1.165	1.092	1.308	0.759	0.944	0.754	0.986	0.97	0.917	1.01
MIR132	1.056	0.84	0.898	1.304	1.046	0.893	0.94	0.989	1.086	1.063	0.996	0.801	0.839	0.748	1.126	1.3	1.088	1.159
MIR134	1.007	0.86	0.942	1.112	0.765	0.876	0.78	1.042	1.063	1.131	1.069	1.25	1.026	0.859	1.096	0.891	1.228	0.86
MIR135A				1.499	1.212			1.044	0.974	0.979		1.196	0.763		1.302		1.421
MIR136	0.813	0.737	0.838	1.745	1.112	0.988	1.468	0.871	0.835	0.952		0.856	0.648	0.567	0.965		0.909
MIR137	1.002	1.223	0.969	1.198	1.087	1.087	0.995	1.021	0.808	0.955	0.873	0.991	0.801	0.686	0.983	0.98	1.042	1.135
MIR138				0.81	0.592			0.995	1.024	1.177		0.944	2.12		0.854		1.058
MIR140	1.184	0.998	0.98	1.294	1.018	0.973	1.166	1.202	1.21	1.123	0.611	1.374	1.011	0.713	1.259	0.884	1.55	1.304
MIR142-3P	0.689	0.665	0.966	1.693	0.915	0.99	1.827	0.922	0.89	0.877	0.758	0.857	0.651	0.587	1.024		0.882	1.605
MIR143	1.077	1.149	0.958	0.448	0.626	0.865	0.802	0.772	1.129	1.237	1.253	0.993	2.964	1.602	0.866	1.22	1.085	1.111
MIR145	1.159	1.092	0.977	0.464	0.375	0.845	0.676	0.904	1.204	1.557	1.204	1.462	3.71	1.718	0.794	0.845	1.596	1.145
MIR146	1.237	1.236	0.955	1.356	1.32	0.962	0.986	1.196	1.079	1.035	0.619	1.48	1.004	0.779	1.301	0.793	1.516	1.056
MIR147	1.06	1.112	0.916	1.492	1.137	1.016	1.047	1.059	1.106	0.846	0.621	1.265	0.743	0.656	1.282	0.794	1.294	1.351
MIR148A	1.038	1.118	1.036	1.4	1.176	1.121	0.844	1.178	0.885	0.872	0.838	1.049	0.844	0.689	1.067	1.012	1.017	0.918
MIR150	1.015	1.036	0.988	1.418	1.206	0.971	1.184	1.129	1.037	0.792	0.733	1.265	0.803	0.618	1.295	1.165	1.271	1.841
MIR151	1.126	1.044	1.015	1.034	1.229	0.906	0.969	1.032	1.08	0.854	0.765	1.163	0.879	0.766	1.334	1.031	1.219	1.258
MIR152	0.919	0.797	0.865	0.697	0.805	0.871	0.628	0.928	1.058	0.89	1.336	0.801	1.086	1.238	0.928	1.419	0.759	0.892
MIR153				1.265	1.003			1.053	1.032	0.865		1.229	0.681		1.269		1.429
MIR154	0.769	0.696	0.708	1.62	0.825	1.013	1.024	0.787	0.613	0.911	1.059	0.703	0.573	0.526	0.731		0.797	1.32
MIR155	1.248	1.518	1.471	0.853	0.861	1.122	1.37	1.262	1.448	1.426	0.716	2.079	1.209	0.821	1.463	0.984	1.867	1.014
MIR15A	0.962	0.843	0.796	0.538	0.702	0.749	0.726	0.855	0.848	1.085	1.39	1.01	1.747	1.176	0.945	1.015	0.945	0.592
MIR15B	1.041	1.418	1.207	0.457	0.64	0.957	0.745	0.936	1.491	1.244	1.394	1.077	1.775	1.55	1.236	1.352	1.127	0.666
MIR16				0.388	0.367			0.567	1.063	1.281		1.297	4.478		0.884		1.254
MIR17-5P	1.102	1.36	1.256	0.61	0.892	1.2	1.196	0.799	1.072	1.291	1.291	0.909	1.547	1.186	1.018	1.141	1.158	1.175
MIR18	1.085	1.332	0.983	1.304	1.209	1.141	1.298	1.01	0.63	0.921	0.974	0.97	0.696	0.662	0.905		0.882	1.192
MIR181A	0.763	1.07	0.877	0.853	0.936	0.847	0.672	0.839	0.848	1.256	1.284	0.795	0.959	1.018	0.853	1.028	0.796	0.663
MIR181B				1.245	1.511			1.038	0.834	0.882		0.923	0.861		1.009		1.067
MIR182-AS	1.098	1.042	1.062	1.324	1.001	0.935	1.198	1.214	1.254	1.057	0.621	1.874	0.861	0.667	1.391	0.959	1.809	1.445
MIR183	1.067	1.064	1.079	1.304	1.137	0.96	1.229	1.223	1.108	0.933	0.619	1.382	0.829	0.652	1.411	0.875	1.529	1.306
MIR185		0.981	0.991	1.05	1.102	1.008	0.897	1.153	0.955	1.031	1.401	0.758	0.743	0.992	0.93	0.95	0.746	0.961
MIR186	1.105	1.075	0.897	1.34	1.161	1.048	1.052	1.124	0.592	0.92	0.952	0.884	0.826	0.646	1.045	1.073	0.897	1.187
MIR187	0.821	0.891	0.897	1.944	1.449	1.109	1.183	1.171	0.548	0.849	0.774	0.906	0.671	0.52	0.927		1.023	1.663
MIR188	1.123	1.08	1.028	1.367	1.161	0.979	1.194	1.126	1.092	0.994	0.623	1.223	0.844	0.652	1.465	0.914	1.391	1.438
MIR189	0.737	0.777	0.815	1.54	1.7	1.053	1.762	1.117	0.533	0.903	1.205	0.767	0.758	0.458	1.025		0.953	1.843
MIR190	1.156	1.122	0.999	1.676	1.033	0.989	1.111	1.047	1.102	1.058	0.66	1.245	0.733	0.662	1.247	0.887	1.327	1.378
MIR191	1.148	1.125	1.058	0.879	1.192	0.98	0.961	1.047	1.215	1.467	0.815	1.476	1.104	0.895	1.196	1.064	1.593	1.15
MIR192	1.022	0.983	0.933	1.526	1.063	1.092	1.092	0.948	0.92	0.879	0.728	1.055	0.651	0.578	1.052		1.211	1.651
MIR193	1.016	0.677	1.08	1.251	0.783	1.122	0.994	0.934	0.818	0.833	1.107	0.935	1.009	0.856	0.895		0.964	1.384
MIR194				1.207	0.952			0.982	1.023	1.001		1.172	0.746		1.241		1.236
MIR195	1.097	0.937	0.838	0.983	0.988	0.84	0.893	0.879	0.94	1.051	1.059	0.874	0.924	0.802	0.929	1.215	1.023	0.942
MIR196-2				0.956	0.668			0.86	1.002	1.052		0.976	1.201		0.792		1.042
MIR198	1.206	1.136	1.047	1.022	1.507	0.988	1.129	1.153	1.406	1.313	0.602	1.635	1.076	0.691	1.453	0.908	1.782	1.303
MIR199A				0.647	1.227			1.152	0.858	1.166		1.519	1.399		0.746		1.403
MIR199A-2				0.773	0.81			0.861	0.779	1.129		0.808	1.224		0.614		0.705
MIR199A-2-AS	1.338	0.968	1.087	0.31	0.485	0.883	0.54	0.722	0.983	1.413	2.079	1.208	3.319	5.03	0.726	1.433	0.979	0.384
MIR199A-AS	0.8	0.944	1.058	0.336	0.484	0.952	0.566	0.64	0.952	1.432	2.069	0.92	3.805	1.615	0.686	1.575	1.111	0.48
MIR20	0.855	1.294	1.172	0.948	1.053	1.123	1.26	1.082	0.801	1.186	1.334	0.802	1.242	1.031	0.764	1.275	0.909	1.121
MIR200B	0.755	0.704	1.014	1.605	1.002	1.064	1.658	1	1.086	0.901	0.718	0.893	0.643	0.552	1.224		0.799	1.518
MIR203				1.541	1.321		0.866	0.984	1.31	0.893		0.882	0.587		1.369		0.905
MIR206	1.188	0.688	1.003	1.454	1.271	1.044	1.301	1.211	1.063	0.976	0.614	1.282	0.728	0.723	1.211	0.768	1.321	1.25
MIR208	1.198	1.237	1.011	1.547	1.36	1.134	0.925	0.959	0.808	0.839	0.568	1.083	0.648	0.734	1.067	0.593	1.182	1.039
MIR21	1.315	2.197	1.579	0.528	0.518	0.891	0.766	0.245	1.135	1.224	1.324	1.591	5.777	6.749	1.039	1.118	1.23	0.528
MIR210	0.808	0.766	1.105	1.424	0.814	1.206	0.909	0.932	0.563	0.916	1.055	0.851	0.758	0.646	0.607	1.361	0.746	1.276
MIR211	0.914	0.994	0.935	1.685	1.036	1.022	1.114	0.988	0.652	0.856	1.06	1.046	0.666	0.572	0.862		0.788	1.525
MIR214		0.632	1.082	0.355	0.463	0.884	0.693	0.878	1.37	1.196	1.543	1.051	1.842	1.728	0.959	0.672	0.91	0.651
MIR216	1.04	1.114	0.985	1.412	1.615	1.022	1.108	1.15	0.968	1.015	0.674	1.346	0.786	0.667	1.176	0.929	1.494	1.277
MIR217	1.142	1.027	0.992	1.367	0.955	1.078	1.192	1.033	0.837	0.92	0.714	1.043	0.666	0.626	1.146		1.173	1.398
MIR218				0.838	0.837			0.816	0.877	1.075		1.092	1.349		0.926		1.217
MIR219				1.246	1.303			1.118	0.951	0.949		1.245	0.751		1.289		1.314
MIR22	1.141	1.042	0.945	0.447	0.767	0.888	0.838	0.897	0.826	1.44	1.395	1.149	2.536	2.299	0.635	1.437	1.13	0.898
MIR221	1.226	0.898	1.107	0.376	0.425	0.815	0.731	0.809	1.098	1.489	2.168	1.311	4.39	4.621	0.749	1.088	1.235	0.679
MIR222	1.196	1.215	1.363	0.557	0.582	1.033	0.826	0.915	1.186	1.348	1.631	1.272	2.43	2.764	1.092	1.99	1.001	0.475
MIR223	0.896	0.977	0.909	1.598	1.189	1.138	1.328	1.154	0.451	0.896	0.939	0.932	0.578	0.514	0.781	0.932	0.88	1.381
MIR224	0.991	1.089	1.116	1.138	1.154	0.99	0.83	1.254	0.855	1.076	0.835	1.259	0.984	0.741	0.902	1.054	1.182	1.052
MIR23A		2.137	1.206	0.321	0.837	0.89	0.961	0.552	1.174	1.308	1.688	0.845	4.778	7.359	0.955	1.713	0.796	0.657
MIR23B		1.756	1.158	0.298	0.751	0.833	0.891	0.566	1.208	1.336	1.707	0.776	4.067	6.68	0.984	1.333	0.659	0.67
MIR24				0.437	0.531			0.969	1.036	1.317		1.174	3.081		0.83		1.351
MIR25	0.999	1.607	1.146	1.08	0.962	1.006	0.995	1.155	0.909	1.05	0.945	1.065	0.976	0.929	1.079	0.836	1.06	1.013
MIR26A				0.29	0.382			0.925	1.158	1.427		1.498	3.216		0.851		1.472
MIR27A	1.12	1.454	1.013	1.028	0.668	0.957	1.005	0.725	0.672	1.037	1.267	1.669	2.368	1.164	0.739	1.949	1.559	1.09
MIR28	1.207	1.023	0.949	0.855	0.946	0.888	0.886	1.056	1.265	1.237	0.787	1.461	1.307	0.775	1.21	0.96	1.564	1.078
MIR290	1.171	1.147	0.925	1.34	1.462	0.919	0.873	1.184	0.826	1.058	0.665	1.181	0.914	0.699	1.103		1.558	1.242
MIR291-3P	0.772	0.826	0.872	1.82	0.965	1.148	1.178	0.86	0.472	0.804	0.958	0.764	0.561	0.528	0.653		0.767	1.783
MIR291-5P	0.962	0.947	1.086	1.345	1.512	0.979	1.195	0.992	1.01	0.874	0.629	1.251	0.849	0.672	1.103	0.705	1.332	1.497
MIR292-5P	1.056	1.033	1.003	1.294	1.193	1.079	1.133	1.108	0.811	0.973	0.662	1.204	0.861	0.602	0.981	0.563	1.375	1.41
MIR296	1.089	1.074	1.05	1.575	0.851	0.998	1.143	1.013	1.036	0.873	0.645	1.232	0.683	0.651	1.073	1.132	1.356	1.527
MIR298	1.107	1.096	1.125	1.211	1.286	0.968	1.115	1.235	1.334	1.188	0.61	1.856	1.024	0.672	1.334	0.584	1.914	1.333
MIR29B	0.261	0.681	2.214	1.094	0.745	2.661	1.5	0.585	0.582	0.84	1.616	0.44	1.655	0.409	0.562	0.978	0.399	1.541
MIR301	1.223	1.181	1.068	1.395	1.401	1.028	1.066	1.076	1.11	0.959	0.656	1.158	0.728	0.685	1.254	0.813	1.286	1.181
MIR302				1.685	1.227			0.982	1.014	0.962		0.979	0.591		1.113		1.079
MIR302C-AS	0.853	0.582	0.981	1.54	1.298	1.042	1.163	1.34	0.642	1.078	0.727	1.205	0.861	0.599	0.873	0.572	1.193	1.383
MIR30A				1.406	1.032			1.223	1.159	1.19		1.664	0.856		1.273		1.626
MIR30A-AS				0.644	0.679			1.018	0.978	1.228		1.287	1.875		0.993		1.419
MIR30B	1.057	1.182	1.006	0.917	0.965	0.964	0.766	1.094	0.691	1.044	0.854	0.948	1.021	1.107	0.712	0.927	0.754	0.951
MIR31	1.382	1.337	1.133	0.477	0.607	0.849	1.121	0.838	0.954	1.534	1.382	1.239	2.706	4.195	0.764	1.447	0.944	1.015
MIR32	0.616	0.767	0.934	1.533	0.901	1.168	1.397	0.942	0.448	0.864	1.257	0.866	0.491	0.38	0.77		0.805	2.167
MIR320	1.141	1.057	1.225	0.488	0.906	0.97	0.934	0.978	1.467	1.421	1.182	1.367	1.419	1.557	1.156	1.576	1.303	0.857
MIR323	0.759	0.838	0.966	1.406	1.044	1.134	1.33	1.13	0.584	0.866	0.93	1.107	0.723	0.494	0.89	0.821	1.02	1.769
MIR324-3P	0.747	0.665	0.831	1.473	1.051	1.144	0.9	1.055	0.46	0.879	1.126	1.009	0.808	0.57	0.448	0.938	0.831	1.541
MIR324-5P	0.69	0.781	0.93	1.652	1.91	1.289	0.997	1.013	0.446	0.841	0.962	1.037	0.783	0.526	0.648		1.049	1.536
MIR325	1.084	1.138	1.089	1.418	1.456	1.093	1.063	1.154	0.856	0.863	0.672	1.27	0.894	0.672	1.039		1.27	1.404
MIR326	0.41	0.645	0.636	2.578	1.552	1.61	1.337	0.862	0.183	0.731	1.249	0.614	0.513	0.345	0.272	0.986	0.573	2.136
MIR33	1.044	1.077	1.102	1.294	1.257	1.03	1.031	1.123	0.904	0.89	0.602	1.37	0.788	0.701	1.316	0.514	1.192	1.353
MIR330	1.018	1.112	1.12	1.279	1.476	1.12	0.993	1.064	0.837	0.841	0.689	1.186	0.716	0.638	1.168	0.582	1.136	1.359
MIR331		0.863	0.923	1.367	0.846	1.002	0.934	1.152	0.571	0.919	1.024	1.07	0.636	0.71	0.798		0.722	1.477
MIR335	1.423	1.212	0.835	0.73	1.252	0.706	0.587	0.959	1.063	0.992	0.659	1.135	1.507	0.935	1.147	0.457	1.262	0.604
MIR338	0.993	1.057	0.993	1.583	1.312	1.071	1.018	1.162	0.698	0.942	0.656	0.898	0.693	0.632	1.156	0.772	1.076	1.259
MIR342		1.101	0.98	1.324	1.056	1.099	0.802	1.171	0.57	0.954	1.089	0.661	0.741	0.637	0.647	0.734	0.748	1.283
MIR346	0.925	1.016	1.002	1.568	1.281	1.135	1.166	1.322	0.603	0.943	0.776	0.857	0.696	0.674	1.132		0.84	1.528
MIR34A	1.117	0.465	0.805	0.485	0.832	0.727	0.381	1.469	0.851	1.235	1.401	1.409	2.23	1.107	1.023	1.759	1.832	0.821
MIR34C	0.722	0.779	0.987	1.454	1.555	1.099	1.273	1.235	0.477	1.024	0.976	1.162	0.788	0.461	0.928	1.016	1.139	1.553
MIR351	1.066	1.101	1.069	1.274	1.161	1.055	1.152	1.152	0.948	0.938	0.635	1.36	0.826	0.643	1.129	0.905	1.364	1.426
MIR361	1.061	0.955	0.891	0.77	1.327	0.706	0.746	0.969	0.891	1.102	0.918	1.1	1.319	0.813	1.087	0.776	1.139	0.61
MIR368	1.392	1.034	0.923	0.451	0.879	0.76	0.659	0.983	1.293	1.092	1.043	1.291	1.672	1.362	1.15	0.746	1.289	0.723
MIR369	0.827	1.021	1.08	1.519	1.161	1.134	1.013	1.038	0.543	0.899	0.727	1.285	0.643	0.593	0.743	0.965	0.878	1.469
MIR370	0.98	0.845	1.176	1.094	1.124	0.996	0.933	1.111	1.205	1.025	0.736	1.528	0.986	0.716	1.166	0.937	1.521	1.128
MIR372	1.014	1.093	1.186	1.246	1.081	0.956	1.155	1.131	1.349	1.068	0.594	1.563	0.834	0.682	1.396	0.805	1.545	1.244
MIR373	0.991	1.064	1.032	1.526	1.077	1.046	0.936	1.01	0.869	0.853	0.64	1.062	0.666	0.7	1.042		1.069	1.373
MIR373-AS	1.043	0.962	0.911	1.329	1.083	1.025	0.909	1.118	0.807	0.913	0.653	1.302	0.771	0.707	0.76	0.827	1.176	1.132
MIR374	1.239	1.412	1.127	0.726	1.169	1.079	0.946	1.13	1.169	1.087	0.794	1.608	1.544	0.89	1.212	0.903	1.566	0.771
MIR376A	1.233	1.521	1.227	0.64	0.902	1.083	1.021	1.049	1.044	1.082	1.065	1.434	1.805	1.515	1.052	0.809	0.832	0.712
MIR381	1.056	1.106	0.922	1.233	1.191	0.951	1.004	0.934	0.695	0.891	0.799	0.847	0.766	0.666	1.001	0.732	0.856	0.934
MIR382	1.033	0.809	0.896	1.186	1.288	0.811	0.858	1.109	0.996	0.922	0.796	1.23	0.841	0.799	0.983	0.776	1.1	0.712
MIR383	1.3	1.196	1.016	1.304	1.474	0.845	1.124	1.353	1.252	1.196	0.577	1.771	0.939	0.735	1.478	0.686	1.656	0.945
MIR384	1.036	0.996	0.985	1.526	1.134	0.88	1.225	1.119	0.998	1.064	0.608	1.018	0.653	0.667	1.416	0.655	0.905	1.022
MIR409	1.034	1.036	1.031	1.294	1.153	1.071	0.895	1.138	0.794	1.025	0.75	0.871	0.783	0.957	0.795	0.965	0.964	1.026
MIR410	1.15	1.158	1.057	1.309	1.174	1.025	0.921	1.127	0.727	0.975	0.678	1.003	0.653	0.716	1.052	0.705	0.983	1.023
MIR422A	1.234	1.127	1.023	1.169	1.144	0.886	1.109	1.291	1.268	1.373	0.552	1.496	0.954	0.753	1.505	0.729	1.431	0.95
MIR423	1.119	1.104	0.965	1.251	1.097	0.893	1.087	1.179	0.923	1.138	0.892	0.799	0.984	0.963	0.951	0.894	0.683	0.895
MIR424	1.173	1.111	0.805	0.538	1.05	0.705	0.498	1.152	0.845	1.183	1.198	0.906	2.736	2.504	0.984	0.719	0.861	0.62
MIR425	1.083	1.052	0.978	1.575	1.429	0.932	1.154	1.196	0.765	1.06	0.643	0.741	0.703	0.701	1.177	0.879	0.832	1.11
MIR7				1.644	0.942			1.115	0.7	1.039		0.948	0.768		0.952		1.033
MIR9				1.719	1.023			1.217	0.541	0.985		1.073	0.623		0.75		0.982
MIR92				1.034	0.779			1.161	0.95	1.215		1.027	1.219		1.013		1.141
MIR93	1.143	1.196	1.294	0.812	1.043	1.087	1.154	1.261	1.115	1.251	0.797	1.377	1.161	0.815	1.026	0.978	1.612	0.905
MIR95	1	1.025	1.059	1.533	1.241	1.071	0.915	1.303	0.857	0.963	0.573	1.174	0.623	0.689	1.147	0.566	0.961	1.167
MIR96	1.099	1.039	0.967	1.519	0.858	0.88	1.102	1.168	0.975	0.908	0.571	1.349	0.743	0.72	1.141	0.608	1.402	0.919
MIR98	1.004	0.914	1.01	1.094	0.8	0.875	0.806	0.974	1.036	1.212	0.879	0.933	0.964	1.147	1.088	0.87	0.96	0.547
MIR99A	1.25	0.957	0.88	0.46	0.551	0.75	0.788	1.02	1.504	1.482	0.955	1.519	2.343	1.222	1.469	0.954	1.434	0.641
MIR99B		0.955	0.934	0.905	0.68	0.835	0.898	0.723	0.963	0.995	1.511	0.689	1.151	1.025	0.865	1.251	0.579	0.816
MIR1-2	0.874	0.931	0.873			1.028	1.445				0.997			0.458		0.909		1.558
MIR105-1	1.006	1.004	0.871			0.962	0.982				0.981			0.737		1.085		1.057
MIR135A-1	1.031	1.009	0.961			0.976	1.227				0.688			0.601				1.464
MIR153-1	1.174	1.081	0.898			1.087	1.155				0.685			0.638		0.739		1.202
MIR16-1	1.236	1.232	1.03			0.763	0.882				1.291			5.31		1.395		0.767
MIR194-1	0.939	1.036	0.997			1.06	1.161				0.717			0.604		0.819		1.374
MIR199A-1	1.096	1.063	1.103			1.016	0.873				1.248			1.213		1.402		0.755
MIR202	1.313	0.982	1.071			0.933	1.267				0.557			0.821		0.624		1.013
MIR213	0.817	0.767	0.96			1.086	1.459				0.87			0.478		0.748		1.653
MIR218-1	1.065	1.544	1.409			1.17	0.93				1.236			1.19		1.458		0.703
MIR219-1	1.095	1.034	0.981			1.026	1.207				0.76			0.626				1.503
MIR24-1	1.189	1.168	0.967			0.755	0.878				1.776			2.35		0.843		0.77
MIR26A-1	1.294	0.695	0.987			0.687	0.535				1.469			2.481		1.069		0.788
MIR30A-3P	0.942	0.973	1.185			1.003	1.179				0.604			0.662		0.662		1.46
MIR30A-5P	1.216	1.132	1.064			0.878	0.832				0.831			1.036		0.981		0.854
MIR7-1	0.716	1.884	1.534			1.568	2.505				0.933			0.538		0.752		1.195
MIR92-1	1.002	1.652	1.22			1.023	1.035				0.95			0.947		1.213		0.942
LET7D-AS	0.859	0.795	0.873	1.829	1.241	1.026	1.303	0.926		0.808		0.59	0.601	0.553	1.128		0.929	1.339
MIR101				1.372	0.809			0.95		0.918		0.804	0.678		1.121		0.815
MIR124A				1.636	1.34			1.088		0.884		0.796	0.551		1.067		0.775
MIR129				1.839	1.059			0.988		0.903		0.895	0.598		1.024		0.932
MIR133A				1.736	0.96			0.945		0.878		0.764	0.641		0.858		0.767
MIR139		0.819	0.783	1.967	1.257	1.142	1.269	1.016		0.843		0.804	0.546	0.577	0.821		0.713
MIR141	0.849	0.794	0.812	1.763	1.187	1.232	1.644	0.972		0.731		0.789	0.573	0.444	0.99		0.815
MIR142-5P				1.636	1.245	1.117		0.863		0.803		0.658	0.566		0.812		0.7
MIR149		0.966	0.833	1.533	1.264	1.126	1.047	1.1		0.831		1.165	0.613		0.869		0.699
MIR17-3P		0.94	0.916	1.561	1.154	1.193	1.133	0.851		0.72		0.663	0.636		1.067		0.735
MIR197		0.829		1.88	1.161	1.218	1.147	0.879		0.723		0.658	0.666		0.512		0.799
MIR19A	1.157	1.45	1.045	1.4	1.277	1.145	1.039	0.975		0.817	0.854	0.817	0.688	0.696	1.008		0.972	1.099
MIR200A	0.892	0.887		1.839	1.306	1.079	1.293	1.043		0.808		0.731	0.513	0.476	0.911		0.772
MIR201	0.927	0.628	0.842	1.791	1.275	1.222	1.866	1.078		0.824	0.927	0.804	0.636	0.559	0.906		0.918
MIR205	1.007	0.712	0.946	1.598	1.849	1.054	1.339	1.155		0.783	0.683	0.908	0.656	0.62	0.91		0.979	1.442
MIR207	0.892	0.973	0.817	1.81	1.681	1.173	1.071	1.252		0.805	0.805	1.137	0.728	0.516	0.718		0.985	1.801
MIR212				1.583	1.377	1.233	1.015	1.037		0.808		0.964	0.591		0.703		0.668
MIR215	0.884	0.856	0.901	1.34	1.211	1.293	1.101	0.915		0.799	0.985	1.009	0.503	0.446	0.841		0.754	1.484
MIR293	0.911	0.871	0.983	1.356	1.535	1.104	1.161	0.978		0.859		1.034	0.811	0.643	0.938		1.12
MIR294	0.919	1.008	1.038	1.499	1.086	1.136	1.154	0.937		0.911	0.757	1.009	0.643	0.666	0.923		1.042	1.325
MIR295		0.998		1.71	1.318	1.159	1.069	0.779		0.814		0.716	0.641	0.529	1.055		0.839
MIR297-1	0.903	0.925	1.003	1.519	1.325	1.045	1.225	0.928		0.882	0.74	1.034	0.743	0.691	1.052		1.197
MIR300	1.041	1.083	0.987	1.554	1.147	1.127	1.029	1.067		0.961	0.731	0.97	0.693	0.691	0.937		0.955	1.257
MIR302B-AS	0.942	1.007	0.999	1.71	1.726	1.133	1.262	1.03		0.893		0.828	0.661	0.58	0.941		1.117
MIR302C		0.971		1.736	1.513	1.088	1.071	1.1		0.825		0.802	0.593	0.578	0.907		0.842
MIR322		1.001	1.014	1.237	1.241	1.05	0.947	1.086		0.82		0.955	0.656	0.661	1.077		0.972
MIR328	0.72	1.023	0.835	1.829	1.628	1.129	0.831	1.036		0.762	0.687	0.834	0.578	0.671	0.651		0.699
MIR329				1.533	1.198		1.165	1.221		0.801		1.227	0.616		0.87		0.702
MIR337	0.976	0.976	1.1	1.568	1.36	1.107	0.964	1.032		0.893	1.061	0.773	0.696	0.72	0.914	1.248	0.783	1.186
MIR339		1.136	1.014	1.512	1.284	1.157	1.174	1.109		0.916	0.9	0.811	0.656	0.622	0.754		0.762
MIR340		1.241	0.896	1.763	1.131	0.912	1.085	1.168		0.963		0.743	0.593	0.66	0.957		0.609
MIR341		0.804	0.936	2.088	1.419	1.203	1.095	1.174		0.912	0.874	0.718	0.526	0.537	0.609		0.714	1.841
MIR345		1.165	1.046	1.561	1.228	1.07	0.927	1.183		1.002		0.779	0.641	0.79	0.929		0.686
MIR367	1.068	1.111		1.467	1.183	1.113	0.86	0.978		0.842	0.624	1.119	0.648	0.719	0.875	0.583	1.066	1.244
MIR371	1.097	1.047	1.046	1.719	1.224	1.039	1.049	0.893		0.804	0.637	0.816	0.591	0.663	1.105		0.813	1.297
MIR376B				1.736	1.127	1.132	1.133	0.995		0.827		0.66	0.451		0.854		0.579
MIR380	0.9	1.041		1.87	1.308	1.099	1.058	1.112		0.865	0.691	0.883	0.568	0.742	1.037		0.912
MIR411		1.347		1.454	1.153	1.205	0.903	1.065		0.929		0.655	0.603		0.714		0.581
MIR204			0.853	1.583	1.737	1.198	1.03	0.992		0.773		0.816	0.618	0.433			0.875
MIR220				2.154	1.639	1.534	1.164	1.279		0.772		0.866	0.591	0.344			0.786
MIR299		0.967	0.86	1.62	0.955	0.998	0.809	0.852		0.84		0.645	0.523				0.546
MIR344		0.843		1.499	1.415	1.082	1.017	1.313		0.926		0.865	0.658	0.758			0.848
MIR350				1.701	1.214		0.89	0.947		0.715		0.878	0.556				0.638
MIR412				1.82	1.291		1.095	1.108		0.916		0.655	0.463				0.573
MIR9-AS		1.458		1.547	1.216	1.088	0.787	1.143		0.888	0.468	0.826	0.556	0.979			0.791
LET7A-1	1.534	0.94	1.131			0.628	0.585				2.027			25.012		0.987		0.447
MIR9-1	1.011	1.152	1.02			1.076	0.98				0.625			0.75		0.573		1.122
MIR302A	1.008	1.068	1.034			1.06	1.167				0.748			0.592
MIR103-1	0.944	0.971	1.062			0.877	0.755				1.706			1.787		1.148		0.536
MIR138-1	0.898	0.545	0.866			0.853	0.776				2.184			1.857		1.191		1.141
MIR181B-1	0.803	1.267	1.044			0.984	0.9				1.259			0.808		1.12		0.91
MIR196A-1	0.991	0.702	0.875			0.769	0.693				1.88			1.49		1.516		0.646
MIR199A-2		1.184	1.126			1.061	0.752				1.589			1.154		1.567		0.718
MIR101-1	0.962	0.935	0.837			0.958	1.023				0.893			0.642				1.016
MIR124A-1	0.962	0.806	0.811			1.001	1.247							0.489
MIR129-2	0.88	0.885	0.864			1.019	1.401							0.518
MIR133A-1	0.92	0.79	0.772			1.216	1.458
