# Supplementary material for: PI3K signaling and miRNA expression during the response of quiescent human fibroblasts to distinct proliferative stimuli
Source: Genome Biol. 2006 May 31;7(5):R42. doi: 10.1186/gb-2006-7-5-r42 (PMC1779520; doi:10.1186/gb-2006-7-5-r42)
Supplement: Additional File 9 — Sequences of all miRNAs included on the miRNA microarray [file gb-2006-7-5-r42-S9.txt]

Name	Sequence
let7a-1	UGAGGUAGUAGGUUGUAUAGUU
let7b	UGAGGUAGUAGGUUGUGUGGUU
let7c	UGAGGUAGUAGGUUGUAUGGUU
let7d	AGAGGUAGUAGGUUGCAUAGU
let7d	CUAUACGACCUGCUGCCUUUCU
let7e	UGAGGUAGGAGGUUGUAUAGU
let7f-1	UGAGGUAGUAGAUUGUAUAGUU
let7f-2	UGAGGUAGUAGAUUGUAUAGUU
let7g	UGAGGUAGUAGUUUGUACAGU
let7i	UGAGGUAGUAGUUUGUGCUGU
miR100	AACCCGUAGAUCCGAACUUGUG
miR101-1	UACAGUACUGUGAUAACUGAAG
miR103-1	AGCAGCAUUGUACAGGGCUAUGA
miR105-1	UCAAAUGCUCAGACUCCUGU
miR106a	AAAAGUGCUUACAGUGCAGGUAGC
miR106b	UAAAGUGCUGACAGUGCAGAU
miR107	AGCAGCAUUGUACAGGGCUAUCA
miR10a	UACCCUGUAGAUCCGAAUUUGUG
miR1-2	UGGAAUGUAAAGAAGUAUGUA
miR122a	UGGAGUGUGACAAUGGUGUUUGU
miR124a-1	UUAAGGCACGCGGUGAAUGCCA
miR125a	UCCCUGAGACCCUUUAACCUGUG
miR125b-1	UCCCUGAGACCCUAACUUGUGA
miR126	UCGUACCGUGAGUAAUAAUGC
miR126*	CAUUAUUACUUUUGGUACGCG
miR127	UCGGAUCCGUCUGAGCUUGGCU
miR128a	UCACAGUGAACCGGUCUCUUUU
miR129-2	CUUUUUGCGGUCUGGGCUUGC
miR130a	CAGUGCAAUGUUAAAAGGGCAU
miR130b	CAGUGCAAUGAUGAAAGGGCAU
miR132	UAACAGUCUACAGCCAUGGUCG
miR133a-1	UUGGUCCCCUUCAACCAGCUGU
miR134	UGUGACUGGUUGACCAGAGGG
miR135a-1	UAUGGCUUUUUAUUCCUAUGUGA
miR136	ACUCCAUUUGUUUUGAUGAUGGA
miR137	UAUUGCUUAAGAAUACGCGUAG
miR138-1	AGCUGGUGUUGUGAAUC
miR139	UCUACAGUGCACGUGUCU
miR140	AGUGGUUUUACCCUAUGGUAG
miR141	UAACACUGUCUGGUAAAGAUGG
miR142-3p	UGUAGUGUUUCCUACUUUAUGGA
miR142-5p	CAUAAAGUAGAAAGCACUAC
miR143	UGAGAUGAAGCACUGUAGCUCA
miR144	UACAGUAUAGAUGAUGUACUAG
miR145	GUCCAGUUUUCCCAGGAAUCCCUU
miR146	UGAGAACUGAAUUCCAUGGGUU
miR147	GUGUGUGGAAAUGCUUCUGC
miR148a	UCAGUGCACUACAGAACUUUGU
miR149	UCUGGCUCCGUGUCUUCACUCC
miR150	UCUCCCAACCCUUGUACCAGUG
miR151	ACUAGACUGAAGCUCCUUGAGG
miR152	UCAGUGCAUGACAGAACUUGGG
miR153-1	UUGCAUAGUCACAAAAGUGA
miR154	UAGGUUAUCCGUGUUGCCUUCG
miR155	UUAAUGCUAAUCGUGAUAGGGG
miR15a	UAGCAGCACAUAAUGGUUUGUG
miR15b	UAGCAGCACAUCAUGGUUUACA
miR16-1	UAGCAGCACGUAAAUAUUGGCG
miR17-3p	ACUGCAGUGAAGGCACUUGU
miR17-5p	CAAAGUGCUUACAGUGCAGGUAGU
miR18	UAAGGUGCAUCUAGUGCAGAUA
miR181a	AACAUUCAACGCUGUCGGUGAGU
miR181b-1	AACAUUCAUUGCUGUCGGUGGG
miR182	UUUGGCAAUGGUAGAACUCACA
miR182*	UGGUUCUAGACUUGCCAACUA
miR183	UAUGGCACUGGUAGAAUUCACUG
miR184	UGGACGGAGAACUGAUAAGGGU
miR185	UGGAGAGAAAGGCAGUUC
miR186	CAAAGAAUUCUCCUUUUGGGCUU
miR187	UCGUGUCUUGUGUUGCAGCCG
miR188	CAUCCCUUGCAUGGUGGAGGGU
miR189	GUGCCUACUGAGCUGAUAUCAGU
miR190	UGAUAUGUUUGAUAUAUUAGGU
miR191	CAACGGAAUCCCAAAAGCAGCU
miR192	CUGACCUAUGAAUUGACAGCC
miR193	AACUGGCCUACAAAGUCCCAG
miR194-1	UGUAACAGCAACUCCAUGUGGA
miR195	UAGCAGCACAGAAAUAUUGGC
miR196a-1	UAGGUAGUUUCAUGUUGUUGG
miR197	UUCACCACCUUCUCCACCCAGC
miR198	GGUCCAGAGGGGAGAUAGG
miR199a*-1	UACAGUAGUCUGCACAUUGGUU
miR199a*-2	UACAGUAGUCUGCACAUUGGUU
miR199a-1	CCCAGUGUUCAGACUACCUGUUC
miR199a-2	CCCAGUGUUCAGACUACCUGUUC
miR19a	UGUGCAAAUCUAUGCAAAACUGA
miR20	UAAAGUGCUUAUAGUGCAGGUAG
miR200a	UAACACUGUCUGGUAACGAUGU
miR200b	UAAUACUGCCUGGUAAUGAUGAC
miR201	UACUCAGUAAGGCAUUGUUCU
miR202	AGAGGUAUAGGGCAUGGGAAAA
miR203	GUGAAAUGUUUAGGACCACUAG
miR204	UUCCCUUUGUCAUCCUAUGCCU
miR205	UCCUUCAUUCCACCGGAGUCUG
miR206	UGGAAUGUAAGGAAGUGUGUGG
miR207	GCUUCUCCUGGCUCUCCUCCCUC
miR208	AUAAGACGAGCAAAAAGCUUGU
miR21	UAGCUUAUCAGACUGAUGUUGA
miR210	CUGUGCGUGUGACAGCGGCUGA
miR211	UUCCCUUUGUCAUCCUUCGCCU
miR212	UAACAGUCUCCAGUCACGGCC
miR213	ACCAUCGACCGUUGAUUGUACC
miR214	ACAGCAGGCACAGACAGGCAG
miR215	AUGACCUAUGAAUUGACAGAC
miR216	UAAUCUCAGCUGGCAACUGUG
miR217	UACUGCAUCAGGAACUGAUUGGAU
miR218-1	UUGUGCUUGAUCUAACCAUGU
miR219-1	UGAUUGUCCAAACGCAAUUCU
miR22	AAGCUGCCAGUUGAAGAACUGU
miR220	CCACACCGUAUCUGACACUUU
miR221	AGCUACAUUGUCUGCUGGGUUUC
miR222	AGCUACAUCUGGCUACUGGGUCUC
miR223	UGUCAGUUUGUCAAAUACCCC
miR224	CAAGUCACUAGUGGUUCCGUUUA
miR23a	AUCACAUUGCCAGGGAUUUCC
miR23b	AUCACAUUGCCAGGGAUUACC
miR24-1	UGGCUCAGUUCAGCAGGAACAG
miR25	CAUUGCACUUGUCUCGGUCUGA
miR26a-1	UUCAAGUAAUCCAGGAUAGGC
miR27a	UUCACAGUGGCUAAGUUCCGC
miR28	AAGGAGCUCACAGUCUAUUGAG
miR290	CUCAAACUAUGGGGGCACUUUUU
miR291-3p	AAAGUGCUUCCACUUUGUGUGCC
miR291-5p	CAUCAAAGUGGAGGCCCUCUCU
miR292-3p	AAGUGCCGCCAGGUUUUGAGUGU
miR292-5p	ACUCAAACUGGGGGCUCUUUUG
miR293	AGUGCCGCAGAGUUUGUAGUGU
miR294	AAAGUGCUUCCCUUUUGUGUGU
miR295	AAAGUGCUACUACUUUUGAGUCU
miR296	AGGGCCCCCCCUCAAUCCUGU
miR297-1	AUGUAUGUGUGCAUGUGCAUG
miR298	GGCAGAGGAGGGCUGUUCUUCC
miR299	UGGUUUACCGUCCCACAUACAU
miR29b	UAGCACCAUUUGAAAUCAGUGUU
miR300	UAUGCAAGGGCAAGCUCUCUUC
miR301	CAGUGCAAUAGUAUUGUCAAAGC
miR302a	UAAGUGCUUCCAUGUUUUGGUGA
miR302b*	ACUUUAACAUGGAAGUGCUUUCU
miR302c	UAAGUGCUUCCAUGUUUCAGUGG
miR302c*	UUUAACAUGGGGGUACCUGCUG
miR30a-3p	CUUUCAGUCGGAUGUUUGCAGC
miR30a-5p	UGUAAACAUCCUCGACUGGAAG
miR30b	UGUAAACAUCCUACACUCAGCU
miR31	GGCAAGAUGCUGGCAUAGCUG
miR32	UAUUGCACAUUACUAAGUUGC
miR320	AAAAGCUGGGUUGAGAGGGCGAA
miR322	AAACAUGAAGCGCUGCAACA
miR323	GCACAUUACACGGUCGACCUCU
miR324-3p	CCACUGCCCCAGGUGCUGCUGG
miR324-5p	CGCAUCCCCUAGGGCAUUGGUGU
miR325	CCUAGUAGGUGUCCAGUAAGUGU
miR326	CCUCUGGGCCCUUCCUCCAG
miR328	CUGGCCCUCUCUGCCCUUCCGU
miR329	AACACACCCAGCUAACCUUUUU
miR33	GUGCAUUGUAGUUGCAUUG
miR330	GCAAAGCACACGGCCUGCAGAGA
miR331	GCCCCUGGGCCUAUCCUAGAA
miR335	UCAAGAGCAAUAACGAAAAAUGU
miR337	UCCAGCUCCUAUAUGAUGCCUUU
miR338	UCCAGCAUCAGUGAUUUUGUUGA
miR339	UCCCUGUCCUCCAGGAGCUCA
miR340	UCCGUCUCAGUUACUUUAUAGCC
miR341	UCGAUCGGUCGGUCGGUCAGU
miR342	UCUCACACAGAAAUCGCACCCGUC
miR344	UGAUCUAGCCAAAGCCUGACUGU
miR345	UGCUGACUCCUAGUCCAGGGC
miR346	UGUCUGCCCGCAUGCCUGCCUCU
miR34a	UGGCAGUGUCUUAGCUGGUUGUU
miR34c	AGGCAGUGUAGUUAGCUGAUUGC
miR350	UUCACAAAGCCCAUACACUUUCA
miR351	UCCCUGAGGAGCCCUUUGAGCCUG
miR361	UUAUCAGAAUCUCCAGGGGUAC
miR367	AAUUGCACUUUAGCAAUGGUGA
miR368	ACAUAGAGGAAAUUCCACGUUU
miR369	AAUAAUACAUGGUUGAUCUUU
miR370	GCCUGCUGGGGUGGAACCUGG
miR371	GUGCCGCCAUCUUUUGAGUGU
miR372	AAAGUGCUGCGACAUUUGAGCGU
miR373	GAAGUGCUUCGAUUUUGGGGUGU
miR373*	ACUCAAAAUGGGGGCGCUUUCC
miR374	UUAUAAUACAACCUGAUAAGUG
miR376a	AUCAUAGAGGAAAAUCCACGU
miR376b	AUCAUAGAGGAAAAUCCAUGUU
miR380	UGGUUGACCAUAGAACAUGCGC
miR381	UAUACAAGGGCAAGCUCUCUGU
miR382	GAAGUUGUUCGUGGUGGAUUCG
miR383	AGAUCAGAAGGUGAUUGUGGCU
miR384	AUUCCUAGAAAUUGUUCAUA
miR409	GAAUGUUGCUCGGUGAACCCCUU
miR410	AAUAUAACACAGAUGGCCUGU
miR411	AACACGGUCCACUAACCCUCAGU
miR412	ACUUCACCUGGUCCACUAGCCGU
miR422a	CUGGACUUAGGGUCAGAAGGCC
miR423	AGCUCGGUCUGAGGCCCCUCAG
miR424	CAGCAGCAAUUCAUGUUUUGAA
miR425	AUCGGGAAUGUCGUGUCCGCC
miR7-1	UGGAAGACUAGUGAUUUUGUUG
miR9-1	UCUUUGGUUAUCUAGCUGUAUGA
miR9-1*	UAAAGCUAGAUAACCGAAAGU
miR92-1	UAUUGCACUUGUCCCGGCCUG
miR93	AAAGUGCUGUUCGUGCAGGUAG
miR95	UUCAACGGGUAUUUAUUGAGCA
miR96	UUUGGCACUAGCACAUUUUUGC
miR98	UGAGGUAGUAAGUUGUAUUGUU
miR99a	AACCCGUAGAUCCGAUCUUGUG
miR99b	CACCCGUAGAACCGACCUUGCG
